# Supplementary material for: Functional profiling of stage-specific proteome and translational transition across human pre-implantation embryo development at a single-cell resolution
Source: Cell Discov. 2023 Jan 24;9:10. doi: 10.1038/s41421-022-00491-2 (PMC9873803; doi:10.1038/s41421-022-00491-2)
Supplement: Supplementary file 2 — Supplementary Table S1 [file 41421_2022_491_MOESM2_ESM.xls]

## Sheet: impute_DBB
Supplementary Table 1. Imputed data of 58 samples
Uniprot ID	Protein name	oocyte-#1	oocyte-#2	oocyte-#3	oocyte-#4	oocyte-#5	zygote-#1	zygote-#2	zygote-#3	zygote-#4	zygote-#5	2cell-#1-c1	2cell-#1-c2	2cell-#2-c1	2cell-#2-c2	4cell-#1-c1	4cell-#1-c2	4cell-#1-c3	4cell-#1-c4	4cell-#2-c1	4cell-#2-c2	4cell-#2-c3	4cell-#2-c4	4cell-#3-c1	4cell-#3-c2	4cell-#3-c3	4cell-#3-c4	4cell-#3-c5	8cell-#1-c1	8cell-#1-c2	8cell-#1-c3	8cell-#1-c4	8cell-#1-c5	8cell-#1-c6	8cell-#1-c7	8cell-#1-c8	8cell-#1-c9	Morula-c1	Morula-c2	Morula-c3	Morula-c4	Morula-c5	Morula-c6	Morula-c7	Morula-c8	Morula-c9	Morula-c10	Morula-c11	Morula-c12
P42681	Tyrosine-protein kinase TXK	468.919	8145.09	0	0	0	0	0	0	0	6923.86	2350.34	2350.34	2915.88	1784.8	0	0	0	0	1119.51	0	0	0	963.591	0	0	0	2797	0	0	0	0	0	0	0	1116.56	363.379	0	0	0	0	735.644	0	0	0	919.87	1646.27	641.802	0
Q86VQ3	Thioredoxin domain-containing protein 2	3870.74	843.985	379.401	611.693	342.484	363.729	571.883	1375.03	1907.46	353.767	231.05	486.598	570.127	3044.78	1887.8	1704.13	1352.76	2287.65	2431.5	927.362	1769.86	1654.5	617.407	416.381	400.455	364.352	1034.74	404.021	788.682	976.069	847.37	619.441	994.103	1659.82	1229.75	1352.3	536.542	323.364	518.291	414.384	3967.74	613.702	1043.53	613.702	371.259	1478.56	721.265	1631.14
Q8NBS9	Thioredoxin domain-containing protein 5	32307.4	20977.6	19209.2	7346.31	15197.9	19920.4	9686.88	15174.6	13072.3	18128.9	4893.12	5485.02	2138.05	10439	2350.66	2073.91	2545.73	5823.13	1716.08	11149.4	3296.28	6962.24	12506.5	12509.7	2132.72	2925.71	13322.7	260.689	264.009	1737.59	3329.14	1977.38	2828.21	2731.13	2333.9	2658.07	370.74	421.993	3844.91	3801.79	5862.66	863.946	801.566	797.683	863.946	926.325	268.04	933.102
O14530	Thioredoxin domain-containing protein 9	654.048	877.795	0	0	0	0	0	332.595	0	946.461	0	0	0	446.561	0	0	0	0	0	0	0	0	0	0	0	0	0	0	0	0	0	0	0	0	0	0	0	0	0	0	0	0	0	0	0	0	0	0
O43396	Thioredoxin-like protein 1	5216.49	5272.02	3094.27	944.459	2325.28	309.002	2453.11	1691.72	4007.53	2164.97	1833.16	1599.87	1628.88	3817.73	829.5	1183.57	814.936	1421.62	1953.91	2318.29	1355.16	2506.76	2359.03	4373.95	882.575	2340.49	3412.02	478.091	478.091	310.126	1116.02	281.877	478.091	694.817	271.861	632.574	435.569	435.569	603.836	544.306	435.569	302.413	1028.87	686.228	326.832	184.923	301.785	435.569
Q16563	Synaptophysin-like protein 1	10365.6	10037	3221.05	1464.21	6506.08	7249.98	5638.98	6323.02	6786.5	8547.18	2904.23	840.697	1903.46	5149.44	886.465	661.198	614.719	3586.23	1678.86	2898.76	1419.31	3912.88	3056.32	4101.99	1741.22	1573.15	7770.82	1236.18	510.12	299.019	1236.18	1236.18	1311.09	579.904	1407.81	2713.01	1231.42	1802.68	1387.26	477.135	857.082	1802.68	2266.95	2617.86	1678.52	3267.99	3085.13	1926.83
P04818	Thymidylate synthase	0	0	0	0	0	0	0	0	0	0	0	0	0	0	0	0	0	0	0	0	0	0	0	0	0	0	0	0	0	0	0	0	0	0	0	0	0	0	0	0	0	0	0	0	0	0	0	0
P47897	Glutamine--tRNA ligase	2609.56	2169.13	357.836	2169.13	2169.13	1355.26	1355.26	1355.26	1089.19	1457.18	747.818	196.642	832.309	1538.88	371.44	288.066	234.128	895.342	371.44	1255.01	338.401	691.843	283.251	404.479	172.294	371.44	438.47	0	0	0	0	0	0	0	0	0	0	0	0	0	0	0	0	0	0	0	0	0
P54136	Arginine--tRNA ligase, cytoplasmic	5424.53	7176	1300.55	991.411	1721.31	660.79	2111.96	3224.03	2370.84	5787.91	2147.93	2387.94	2387.94	2712.78	921.028	900.562	965.321	1645.43	943.174	1544.33	732.307	533.856	1030.75	1691.95	366.25	192.988	2753.68	0	0	0	333.164	0	0	275.47	0	363.575	0	0	714.855	0	357.197	0	415.809	0	0	357.197	0	0
P62837	Ubiquitin-conjugating enzyme E2 D2	0	0	339.916	0	0	0	230.426	0	0	790.733	959.302	586.45	213.599	586.45	0	0	0	0	0	0	0	369.337	0	273.191	226.726	0	0	0	0	0	0	0	0	0	0	0	0	0	0	0	0	0	0	0	0	761.935	0	0
P61077	Ubiquitin-conjugating enzyme E2 D3	1801.78	3307.78	3621.39	714.206	8353.85	2705.78	10181.3	3528.14	3882.8	4237.45	3248.27	675.379	880.337	3172	1485.22	1485.22	1485.22	1027.69	1485.22	1485.22	481.35	1521.64	1940.54	1485.22	284.954	1485.22	2922.27	0	0	0	0	0	537.124	0	0	455.633	0	0	0	0	1545.2	0	0	0	0	0	0	0
P62253	Ubiquitin-conjugating enzyme E2 G1	841.522	866.003	0	0	0	0	216.742	0	0	676.973	327.724	0	0	0	0	0	0	0	0	237.395	0	0	0	0	0	0	0	0	0	0	0	0	0	0	0	0	0	0	0	0	0	0	0	0	0	0	0	0
P68036	Ubiquitin-conjugating enzyme E2 L3	1913.94	2705.12	329.158	1184.91	455.873	1389.96	1389.96	1389.96	822.97	4663.26	599.001	840.306	840.306	2323.36	888.709	888.709	888.709	836.025	642.345	1244.93	470.732	976.173	722.905	941.392	888.709	888.709	1109.97	0	0	0	449.544	0	0	260.676	0	503.765	0	0	473.162	0	0	0	0	0	0	0	0	0
Q712K3	Ubiquitin-conjugating enzyme E2 R2	340.739	1782.82	211.487	276.113	176.542	184.168	165.357	237.64	174.716	193.62	321.161	297.09	486.678	321.161	237.593	451.99	277.437	277.437	277.437	280.237	195.238	300.622	274.637	277.437	277.437	251.146	600.515	0	222.037	0	0	0	0	376.577	0	311.04	0	0	0	0	0	0	0	0	0	0	0	0
Q5T6F2	Ubiquitin-associated protein 2	1893.47	1025.85	478.774	752.312	468.484	0	0	243.872	0	1393.67	245.764	493.229	493.229	578.952	0	0	0	148.908	0	250.452	0	382.147	0	0	0	179.796	0	0	0	0	0	0	0	0	0	0	0	0	0	0	0	0	0	0	0	0	0	0
P49591	Serine--tRNA ligase, cytoplasmic	3012.57	3981.43	2059.49	534.604	1264.36	1877.84	1004.66	2586.46	1169.23	3651.03	946.393	1414.18	1414.18	2483.9	334.937	336.541	736.444	709.078	736.444	1097.16	697.796	986.365	834.246	763.809	736.444	542.717	1175.75	0	0	0	0	0	0	0	0	0	0	0	0	0	0	0	0	0	0	467.819	0	0
P49459	Ubiquitin-conjugating enzyme E2 A	570.104	480.308	270.486	407.366	334.425	279.173	0	0	0	449.656	0	0	0	0	0	0	0	0	0	0	0	0	0	552.198	0	0	0	0	0	0	0	0	0	0	0	0	0	0	0	0	0	0	0	0	0	0	0	0
P61088	Ubiquitin-conjugating enzyme E2 N	2802.28	2653.55	195.542	2653.55	2653.55	0	0	0	0	345.527	293.321	980.712	1668.1	980.712	0	0	0	0	0	0	0	0	0	0	0	0	0	0	0	0	0	0	0	0	0	0	0	0	0	0	0	0	0	0	0	0	0	0
Q16763	Ubiquitin-conjugating enzyme E2 S	280.766	601.958	0	0	0	0	0	346.812	0	518.285	537.526	443.935	358.844	443.935	329.797	329.797	329.797	499.246	329.797	329.797	275.288	470.884	329.797	454.712	329.797	264.794	263.839	0	0	0	0	0	0	0	0	0	0	0	0	0	0	0	0	0	0	0	0	0
Q9NPD8	Ubiquitin-conjugating enzyme E2 T	590.558	1044.57	435.452	590.558	590.558	381.672	1286.56	1375.09	1198.03	3089.72	608.275	1235.59	1235.59	2146.62	456.994	739.412	568.912	686.201	226.111	712.171	335.272	706.78	356.902	233.081	512.953	168.978	733.325	342.588	535.437	706.713	579.988	536.823	462.762	535.437	535.437	215.286	0	0	0	0	0	0	0	0	395.796	0	0	0
Q9H832	Ubiquitin-conjugating enzyme E2 Z	5874.53	6229.25	2037.44	2608.76	605.997	2301	1325.56	678.432	4481.26	3276.43	691.585	717.09	717.09	2125.03	782.011	1579.2	1235.89	1218.75	1678.76	1620.59	420.365	822.641	446.786	1067.17	1142.96	1142.96	1142.96	0	0	0	0	0	0	0	367.761	0	0	0	424.099	0	0	0	0	0	0	0	0	216.342
Q05086	Ubiquitin-protein ligase E3A	299.114	395.409	308.343	308.343	308.343	0	0	0	233.49	0	0	0	0	0	0	0	0	0	0	0	0	0	0	0	0	0	0	0	0	0	0	0	0	0	0	0	0	0	0	0	0	0	0	0	0	0	0	0
Q15386	Ubiquitin-protein ligase E3C	1762.41	2317.51	386.016	524.463	286.844	6075.45	984.498	4372.57	7778.32	8699.27	331.463	1129.65	355.332	2827.18	1913.28	711.023	863.83	3756.38	2188.65	4387.02	2860.61	2507.71	1782.2	2081.42	601.875	350.676	2862.69	798.737	798.737	833.328	898.662	764.146	939.412	715.93	798.737	184.254	358.839	343.207	1534.61	855.357	234.527	358.839	358.839	198.578	437.517	340.878	374.47	358.839
P17480	Nucleolar transcription factor 1	264.076	519.745	169.185	282.869	301.662	335.613	245.781	335.613	335.613	679.714	2331.43	2331.43	3001.76	538.143	250.821	150.764	394.859	202.279	174.597	394.859	394.859	236.261	1314.13	1305.7	1510.11	2431.07	1323.5	0	0	0	0	0	0	0	0	0	0	0	0	0	0	0	0	212.571	0	0	0	0
O14562	Ubiquitin domain-containing protein UBFD1	6939.59	5869.19	988.251	292.875	2937.67	2018.03	1962.13	2073.92	955.568	3359.39	1449.31	1026.58	402.879	1026.58	268.381	435.014	682.282	900.422	682.282	1054.07	286.814	927.103	504.692	852.01	512.553	682.282	1151.97	0	0	0	177.535	0	177.535	0	395.636	237.485	0	0	0	0	366.214	0	0	0	0	664.009	552.214	366.214
Q13277	Syntaxin-3	1564.53	2141.77	668.041	684.885	1124.71	1256.32	711.945	1617.65	2853.12	2942.53	1428.59	478.267	273.95	1339.58	620.167	895.657	800.395	1225.06	782.677	1849.02	757.51	1285.86	904.643	1260.74	900.15	208.861	1005.28	293.376	293.376	0	343.492	0	363.319	0	0	0	316.291	0	0	316.291	368.162	0	0	0	0	423.26	0	0
Q12846	Syntaxin-4	2638.72	2773.76	536.394	1878.58	1118.44	604.639	1266.82	2109.47	624.082	3265.71	451.612	830.722	830.722	1209.83	436.997	436.997	436.997	1327.38	141.785	746.326	436.997	436.997	436.997	351.982	404.919	436.997	506.271	0	0	0	0	0	0	0	0	0	0	0	0	0	299.467	300.82	0	0	434.998	0	0	0
P02766	Transthyretin	46712.5	24617.5	5291.71	2322.22	23054.1	35634	23747.5	4952.61	2999.36	5639.76	6910.95	3563.09	6806.24	14533.3	6858.41	9502.44	9678.24	18724.9	9405.61	8471.73	8091.24	15754.3	8469.96	10108.1	15121.8	10344	11092	1140.37	1689.43	2829.97	2970.57	2308.51	4992.94	5890.19	7975.5	6092.03	3141.55	1212.22	3804.42	1987.57	3256.43	1574.07	3727.55	2320.51	2258.29	3224.66	3023.49	2014.21
P41252	Isoleucine--tRNA ligase, cytoplasmic	2071.55	1825.09	251.954	1825.09	1825.09	865.732	192.446	865.732	865.732	1725.5	496.425	537.302	116.716	496.425	0	0	0	362.423	0	205.008	0	0	185.609	0	224.961	0	789.712	0	0	0	0	0	0	0	395.917	0	0	0	0	0	0	0	0	0	0	0	0	0
Q8NF91	Nesprin-1	544.279	544.279	762.69	332.653	544.279	272.159	423.842	264.664	272.159	272.159	1082.87	1228	1483.74	442.409	770.829	547.228	178.624	770.829	770.829	770.829	701.335	770.829	1785.74	772.258	769.399	1291.48	1608.35	0	0	0	0	0	384.663	486.233	0	5316.95	0	0	0	0	0	0	0	0	1875.14	0	0	0
Q6ZMZ3	Nesprin-3	238.924	213.923	0	0	0	979.985	979.985	979.985	974.431	1559.95	667.445	827.571	667.445	507.319	1561.38	511.87	2446.77	0	0	0	955.444	0	0	0	273.296	0	2180.7	0	624.449	0	0	0	0	2108.96	589.678	580.935	0	0	0	0	0	0	0	0	1418.22	0	0	14161.2
Q9UMS6	Synaptopodin-2	0	1429.27	390.228	0	0	0	196.667	0	514.724	0	6769.97	6769.97	12058.8	1481.2	0	0	0	0	835.59	0	0	0	206.05	1043.04	0	564.029	1509.83	519.329	292.411	0	0	0	0	0	0	0	0	0	0	0	971.186	0	0	0	0	694.856	0	0
Q9UMZ2	Synergin gamma	884.519	3802.11	1328.29	1328.29	1328.29	0	3145.78	0	0	619.941	0	0	0	0	0	0	0	0	0	0	0	0	0	0	0	0	0	0	0	0	0	0	0	0	0	0	0	0	0	0	0	0	0	0	0	0	0	0
Q7L3T8	Probable proline--tRNA ligase, mitochondrial	1005.27	695.417	695.417	695.417	329.786	0	0	0	502.15	0	317.841	0	0	0	0	0	0	0	0	0	0	0	0	0	0	0	272.939	0	0	0	0	0	0	0	0	0	0	0	0	0	0	0	0	0	0	0	0	0
Q53H54	tRNA wybutosine-synthesizing protein 2 homolog	0	489.035	0	0	0	0	0	471.22	0	1036.84	0	0	17591.3	0	0	0	0	0	863.367	0	0	0	0	1104.86	332.44	199.539	0	0	0	0	0	0	771.852	0	381.606	0	0	0	0	0	0	0	0	0	0	0	0	0
A2RUC4	tRNA wybutosine-synthesizing protein 5	923.607	941.63	529.404	726.506	253.283	512.117	512.117	512.117	336.702	1079.25	583.038	326.497	443.937	782.057	316.084	318.167	173.052	572.403	318.167	576.633	318.167	318.167	304.862	318.167	292.731	401.466	696.155	0	0	0	0	0	0	0	0	0	0	0	0	0	0	0	0	0	0	0	0	0
Q13404	Ubiquitin-conjugating enzyme E2 variant 1	2342.39	1233.11	1773.1	598.714	1138.66	1166.87	1152.5	1181.23	718.302	2188.17	1163.51	440.084	971.524	971.524	1308.4	317.629	380.86	239.264	591.862	467.39	1213.86	926.538	591.862	858.899	591.862	591.862	591.862	696.264	696.264	608.982	696.264	533.927	1196.29	696.264	696.264	1343.56	175.426	362.016	305.927	416.222	741.624	362.016	373.974	350.058	362.016	362.016	362.016	362.016
Q15819	Ubiquitin-conjugating enzyme E2 variant 2	2369.22	2550.28	6176.65	2991.25	5664.24	597.678	3466.86	2184.14	1643.05	2831.06	1431.49	296.539	176.777	778.17	596.962	850	1127.58	1106.54	282.087	1297.96	445.067	795.432	592.725	1110.89	639.962	442.263	1382.4	359.511	362.923	359.511	437.707	359.511	356.1	297.063	310.716	540.053	0	0	274.572	332.132	425.611	0	274.572	0	0	535.935	0	0
P22314	Ubiquitin-like modifier-activating enzyme 1	16465.2	12541.5	3150.67	2887	7721.36	1052.15	7256.93	7711.6	4815.2	20335.7	6855.78	1440.54	2772.68	9485.49	1371.22	1026.02	1636.45	3679.38	2458.54	5192.62	2462.24	3234.74	4541.14	5385.66	332.768	2331.03	4062.55	1362.27	183.41	1135.89	1673.97	405.866	1520.37	10305.1	1204.16	1606.34	1329.51	1329.51	1583.14	674.63	2223.33	396.434	2128.68	1329.51	1095.91	1116.45	1329.51	1921.39
Q8TBC4	NEDD8-activating enzyme E1 catalytic subunit	668.782	676.739	259.729	353.42	818.844	856.174	501.747	1079.04	633.313	2043.99	1131.73	1221.29	1221.29	1310.84	316.939	358.368	253.133	939.046	358.368	358.368	265.635	513.887	320.651	435.672	358.368	358.368	396.085	0	0	0	0	0	0	0	0	0	0	0	0	0	0	0	0	0	0	0	0	0
Q9GZZ9	Ubiquitin-like modifier-activating enzyme 5	2951.87	4146.08	375.653	385.633	596.362	480.31	480.31	302.047	480.31	1590.27	515.091	515.091	3542.17	406.613	275.342	381.19	0	318.423	0	335.046	0	0	0	0	0	0	504.299	0	0	0	0	0	0	0	0	0	0	0	0	0	0	0	0	0	0	0	0	0
O00204	Sulfotransferase 2B1	239.006	0	0	0	0	0	178.737	0	0	184.417	0	0	2957.97	0	0	0	0	0	0	0	0	0	0	188.117	0	0	253.859	0	0	0	0	0	0	0	0	0	0	0	0	0	0	0	0	0	0	0	0	0
Q6IMI4	Sulfotransferase 6B1	0	0	0	0	0	0	0	0	0	0	156.703	0	0	0	0	0	0	0	0	0	0	0	0	0	0	0	0	0	0	0	0	0	0	0	0	0	0	0	0	0	0	0	0	0	0	0	0	621.594
Q5VT97	Rho GTPase-activating protein SYDE2	1157.53	1891.68	1432.49	1641.61	2100.56	2101.44	1941.75	551.729	2622.05	754.872	3238	3892.19	3892.19	3935.41	2210.13	1820.39	915.797	2793.42	2671.96	2115.92	2753.84	2448.94	3000.2	2000.01	1828.75	1737.85	2983.48	1766.55	803.643	1735.87	2704.37	1138.24	2250.82	1735.87	1735.87	457.21	1696.32	462.852	1509.74	738.171	2099.71	2099.71	2633.07	2260.52	2736.13	1938.91	3353.53	2679.19
Q9Y285	Phenylalanine--tRNA ligase alpha subunit	2753.35	3948.91	921.234	727.624	756.749	584.302	1564.83	2214.85	2153.01	2389.7	1896.66	819.011	669.718	2027.85	854.339	895.652	406.424	1666.38	256.25	1043.1	1044.98	2014.06	1282.71	1501.32	251.485	1044.04	1165.44	0	0	0	298.489	0	426.885	442.235	298.489	865.596	0	217.633	504.428	217.633	590.079	0	0	0	0	0	633.108	0
P49815	Tuberin	0	0	0	0	0	0	0	0	0	332.65	281.328	281.328	292.449	270.208	0	0	0	0	0	0	0	0	0	0	0	0	0	0	0	0	0	0	0	0	0	0	0	0	0	0	0	0	0	0	0	0	0	0
Q99598	Translin-associated protein X	2260.56	3063.01	533.548	394.299	1044.16	437.7	546.02	1232.4	918.056	1170.42	265.101	369.637	369.637	1019.79	221.282	207.939	276.58	276.58	276.58	276.58	276.58	276.58	294.732	276.58	385.514	329.224	170.453	0	0	0	0	0	188.021	0	0	0	0	0	0	0	0	0	0	0	0	0	0	0
Q9NSD9	Phenylalanine--tRNA ligase beta subunit	4800	6470.35	547.005	2748.48	696.96	797.626	1030.83	1184.94	748.487	3940.93	1820.87	142.378	891.646	2133.76	873.313	873.313	328.681	979.395	290.476	767.232	873.313	1084.74	1116.01	1369.94	192.933	288.169	1642.97	0	0	0	0	0	0	0	0	657.545	0	0	240.786	0	333.843	0	0	0	0	0	0	0
A8MYJ7	Tetratricopeptide repeat protein 34	1838.22	390.589	532.568	264.213	674.546	795.768	1883.71	775.119	816.417	358.192	0	0	0	581.287	281.803	380.537	302.844	514.949	512.804	939.355	1443.76	359.294	397.962	363.113	380.537	380.537	317.376	0	0	0	0	0	0	0	0	0	0	0	0	0	0	0	0	0	0	0	0	0
Q6PGP7	Tetratricopeptide repeat protein 37	274.719	365.007	0	0	0	273.42	172.593	356.313	337.516	209.325	280.582	280.582	238.832	322.332	0	0	0	0	252.562	0	0	0	258.387	0	0	0	284.659	0	0	0	0	0	0	0	0	0	0	0	0	0	0	0	0	0	0	0	0	0
Q96PV0	Ras/Rap GTPase-activating protein SynGAP	0	0	0	0	0	0	0	535.06	0	0	0	0	2222.39	0	0	0	0	0	0	0	0	0	0	0	0	0	0	0	0	0	0	0	0	0	0	0	0	0	0	0	0	0	0	0	0	0	0	0
P51571	Translocon-associated protein subunit delta	225.832	324.189	449.702	334.699	345.21	425.232	403.762	170.581	414.497	671.57	0	0	0	394.55	0	0	0	0	0	248.413	0	0	290.972	0	224.173	247.41	477.818	0	0	0	0	0	0	0	0	0	284.187	0	0	0	0	0	0	0	0	194.328	0	0
Q86UX6	Serine/threonine-protein kinase 32C	0	0	360.212	0	938.563	341.8	1246.22	531.056	464.743	597.369	306.151	219.503	132.855	219.503	0	0	0	0	0	0	0	0	225.651	252.578	147.697	200.673	0	0	0	0	0	0	0	0	0	0	0	0	0	0	0	0	0	0	0	0	0	0
Q9Y2H1	Serine/threonine-protein kinase 38-like	2077.89	3150.17	359.823	1405.08	732.271	2787.51	460.244	2787.51	2787.51	4819.99	547.923	897.292	897.292	1552.99	944.116	944.116	944.116	696.26	373.82	587.967	944.116	1486.54	1256.98	944.116	944.116	944.116	968.724	0	0	0	0	0	0	0	0	0	0	0	0	0	0	0	0	0	0	0	0	0
Q15833	Syntaxin-binding protein 2	13292.5	16902	5933.85	2490.39	3445.02	4364.89	745.161	8723.3	8888.57	11743.1	6579.91	1527.22	5084.96	7100.78	3316.71	5268.81	3972.44	5398.65	4943.31	5238.46	2926.7	4238.49	2754.6	4202.99	1261.87	1899.84	4729.6	1374.98	473.731	479.748	1819.84	340.641	1760.46	1374.98	1374.98	2432.09	521.436	407.443	1923.06	1941.21	2084.25	370.182	486.572	447.007	398.341	236.831	209.737	447.007
Q9BZW7	Testis-specific gene 10 protein	0	0	0	632.744	0	2269.14	2269.14	2269.14	2523.54	305.507	1165.59	589.481	1165.59	1741.7	9433.69	7525.95	4110.67	271.655	828.761	1578.12	3527.13	424.673	763.898	828.761	717.825	327.292	828.761	1609.41	7463.19	8038.28	1950.74	514.99	4650.66	1284.08	1658.19	964.647	1656.26	4463.97	4214.77	1659.94	2699.96	4214.77	5198.24	4251.86	4279.87	412.099	4799.37	4177.69
P41732	Tetraspanin-7	1492.3	729.008	642.121	532.676	667.647	695.598	462.154	346.05	271.242	1094.89	0	0	0	0	0	0	0	0	0	0	403.808	0	0	0	0	0	0	0	0	0	0	0	0	0	0	0	0	0	0	0	0	0	0	0	477.646	0	0	0
Q15631	Translin	14309.6	19870.6	2902.74	771.064	3522.1	1898.96	2084.11	9637.36	6607.05	20851.6	3807.1	717.989	9328.33	6995.44	1503.9	1275.29	1801.28	4117.56	1532.43	3549.6	1410.08	4756.37	3351.29	3947.75	986.516	1671.29	6625.31	912.017	447.718	813.796	1803.03	500.449	1187.55	912.017	912.017	1352.97	308.626	354.849	1725.15	663.385	2058.94	650.197	584.204	584.204	250.459	518.211	584.204	584.204
P07996	Thrombospondin-1	0	0	0	0	0	0	0	0	0	0	0	0	0	0	0	0	0	0	0	0	0	0	0	0	0	0	0	0	0	0	0	0	0	0	0	0	0	0	0	0	0	0	0	528.969	0	0	0	0
Q5TCY1	Tau-tubulin kinase 1	0	0	0	0	0	0	0	0	0	0	0	0	0	0	0	0	0	0	0	0	0	0	285.61	0	0	0	0	0	0	0	0	0	0	0	0	0	0	0	0	0	0	0	0	839.853	0	0	0	0
Q96AE7	Tetratricopeptide repeat protein 17	1361.92	2594.41	865.272	221.246	450.705	1188.23	538.609	1566.08	947.837	707.444	631.988	688.598	1511.45	947.572	684.691	684.691	684.691	684.691	257.157	1449.84	684.691	710.599	582.417	1434.05	643.755	825.609	658.783	0	0	0	0	0	320.17	0	0	0	0	0	0	0	0	0	0	0	226.103	0	0	0
O95363	Phenylalanine--tRNA ligase, mitochondrial	565.359	621.541	0	0	0	630.005	630.005	630.005	402.439	719.424	233.3	353.392	437.767	353.392	881.007	0	223.739	416.633	0	0	0	342.425	215.352	230.068	0	0	0	0	0	0	0	0	253.171	317.861	0	223.588	0	0	0	0	0	0	0	394.842	0	0	0	162.545
Q96AY4	Tetratricopeptide repeat protein 28	1472.49	2204.5	740.479	5890.43	492.865	825.113	1149.96	2216.09	1474.8	256.842	664.299	766.629	239.051	664.299	865.496	1899.45	1505.05	1483.79	682.406	1856.66	635.388	1036.17	464.111	495.536	3087.1	1807	1259.98	436.162	6078.56	4275.44	2099.96	704.73	1313.26	3262.71	1309.8	402.608	1035.96	1035.96	1035.96	925.898	212.922	550.891	5013.44	1035.96	328.271	1270.27	1559.28	1863.48
Q9Y6I9	Testis-expressed protein 264	1592.84	2193.17	527.818	1060.33	252.676	747.788	737.068	726.348	1001.86	724.009	1507.37	491.551	491.551	488.035	552.341	894.236	658.18	633.306	556.218	762.015	781.021	685.231	368.958	618.108	864.233	245.452	845.566	280.893	280.893	246.223	410.169	280.893	280.893	249.797	456.792	280.893	0	0	0	0	0	0	0	0	0	0	303.062	0
P56192	Methionine--tRNA ligase, cytoplasmic	2303.54	2393.03	542.646	307.439	1298.97	700.388	975.193	815.711	1468.97	2823.47	951.971	1744.66	678.079	2079.12	298.723	361.787	844.231	1231.2	844.231	958.666	844.231	721.745	421.945	1419.82	1866.4	569.185	2004.8	407.982	407.982	407.982	511.296	407.982	255.407	1861.25	217.128	407.982	0	0	180.52	0	470.845	0	180.52	0	220.177	0	279.63	0
Q92797	Symplekin	808.109	434.155	1578.9	1504.18	1156.15	296.674	296.674	296.674	1343.39	260.422	1712.21	2154.44	414.07	1712.21	1522.44	1874.34	3163.85	1440.24	1481.34	627.525	614.537	1326.65	1653.18	1481.34	1481.34	1598.56	297.459	1287.93	1825.68	2403.55	1076.84	1403.94	591.015	847.441	1182.39	283.551	869.113	745.182	995.49	1409.92	386.065	882.439	1174.65	1814.71	1976.7	1174.65	1250.64	1676.54
O43776	Asparagine--tRNA ligase, cytoplasmic	0	1637.05	0	0	0	0	0	0	0	1554.33	0	0	289.2	0	0	0	0	292.189	0	0	0	0	0	0	0	0	0	0	0	0	0	0	0	0	0	0	0	0	0	0	0	0	0	0	0	0	0	0
A6NDD5	Synapse differentiation-inducing gene protein 1-like	362.466	637.731	5783.12	2958.82	600.676	1581.42	2302.52	1923.34	488.214	1089.61	2809.46	9700.22	561.903	679.857	972.713	831.865	731.57	1147.03	1252.36	222.061	2935.94	1063.36	668.501	229.491	8110.72	10236.6	227.282	855.822	958.098	762.581	1683.93	688.288	935.235	1034.84	733.54	819.744	281.001	238.834	309.678	589.539	944.385	483.803	510.704	374.39	536.481	598.355	289.986	437.621
Q96I59	Probable asparagine--tRNA ligase, mitochondrial	1840.26	2964.47	0	0	0	0	0	0	274.081	717.95	331.147	331.147	522.114	239.904	0	0	234.869	234.401	0	0	0	0	0	241.241	279.489	228.91	402.902	0	0	0	0	0	0	0	0	0	0	0	0	0	0	0	0	0	0	0	0	0
P53597	Succinate--CoA ligase [ADP/GDP-forming] subunit alpha, mitochondrial	3500.14	2769.8	3908.37	1868.65	4022.16	4983.91	3036.82	4787.63	725.875	7438.65	2961.48	638.331	1637.73	3594.52	877.645	604.335	366.819	1170.7	676.542	1243.22	453.361	1078.2	1505.3	2631.88	363.604	715.635	1881.31	0	241.305	241.305	703.07	0	0	0	372.054	1048.42	0	0	614.247	850.689	1351.53	0	213.37	0	0	0	0	213.37
Q9Y6J8	Serine/threonine/tyrosine-interacting-like protein 1	1750.82	1290.49	359.264	1290.49	1290.49	0	0	306.178	0	488.451	0	0	0	0	0	0	0	0	0	0	0	0	0	0	0	0	0	0	0	0	0	0	0	0	0	0	0	0	0	0	0	0	0	0	0	0	0	0
Q9P2W9	Syntaxin-18	0	0	0	0	0	0	0	0	0	512.229	0	0	380.661	0	0	0	0	0	0	0	0	0	0	0	0	0	0	0	0	0	0	0	0	0	0	0	0	0	0	0	0	0	0	0	0	0	0	0
Q96I99	Succinate--CoA ligase [GDP-forming] subunit beta, mitochondrial	0	314.224	0	0	0	0	0	514.151	0	479.136	827.024	827.024	1318.02	336.026	0	0	0	0	0	0	0	0	0	0	0	0	0	0	0	0	0	0	0	0	359.293	0	0	0	0	0	0	0	0	0	0	364.019	0	0
Q9NSE4	Isoleucine--tRNA ligase, mitochondrial	6982.47	12434.2	3187.23	2680.34	2811	4683.01	2348.47	6138.26	2348.55	15012	2770.42	489.114	7304.37	5618.7	469.57	390.486	499.108	2758.65	2151.43	2193.73	2398.2	2602.66	3829.01	5000.46	2398.2	2398.2	4867.12	625.825	625.825	625.825	439.604	625.825	1323.9	396.145	1105.95	625.825	0	226.384	305.086	406.08	2313.26	0	0	0	0	226.384	0	0
P25490	Transcriptional repressor protein YY1	306.077	0	0	0	0	0	0	587.383	1287.42	0	1140.49	1450.54	1140.49	830.435	1079.04	513.276	513.276	513.276	513.276	430.602	331.502	513.276	1275.79	746.164	513.276	513.276	206.691	0	0	0	0	0	222.791	0	0	0	0	0	0	0	0	0	450.397	506.656	435.578	275.416	0	542.806
Q5T160	Probable arginine--tRNA ligase, mitochondrial	1515.5	2530.66	2260.62	570.368	795.625	591.735	1762.48	1832.18	1692.78	3222.33	3514.79	1445.12	1445.12	1377.98	984.108	984.108	984.108	1519.58	227.876	1238.64	308.734	771.85	1196.37	2002.82	320.319	286.573	1527.39	0	0	0	0	0	286.54	0	0	0	0	0	0	0	228.303	0	0	0	0	0	367.303	0
O75643	U5 small nuclear ribonucleoprotein 200 kDa helicase	932.812	1032.62	0	0	0	288.235	336.603	234.568	239.868	953.456	738.077	568.271	251.77	568.271	289.421	291.242	329.141	639.991	537.319	624.77	188.515	742.053	537.319	811.452	537.319	209.093	587.033	0	0	0	190.706	0	0	0	0	292.818	0	0	0	0	0	0	0	0	0	0	0	0
Q15029	116 kDa U5 small nuclear ribonucleoprotein component	595.43	1408.84	0	0	0	0	0	695.568	0	506.888	0	0	0	0	0	0	0	0	0	0	0	0	0	0	0	0	0	0	0	0	0	0	0	0	0	0	0	0	0	0	0	0	0	0	0	0	0	0
Q8WVN8	Ubiquitin-conjugating enzyme E2 Q2	487.002	629.41	0	0	0	346.357	247.786	346.357	346.357	1140.09	921.213	921.213	1161.39	681.04	0	0	0	0	0	0	0	0	0	0	0	0	0	0	0	0	0	0	0	0	0	0	0	0	0	0	0	0	0	0	0	0	0	0
P49427	Ubiquitin-conjugating enzyme E2 R1	514.277	575.277	514.277	263.005	514.277	376.089	376.7	394.071	278.12	375.479	215.134	213.116	215.134	284.731	759.773	723.485	782.914	1104.61	741.629	1455.52	318.174	741.629	656.94	984.079	170.352	741.629	306.13	0	0	0	0	0	0	217.028	0	0	0	0	0	0	0	0	0	0	0	0	0	0
Q8NBM4	Ubiquitin-associated domain-containing protein 2	664.554	1009.41	0	0	0	0	0	0	0	0	0	0	0	0	0	0	0	0	0	203.729	0	0	203.856	151.67	0	0	219.924	0	0	0	0	0	0	0	0	0	0	0	0	0	0	0	0	0	0	0	0	0
P61081	NEDD8-conjugating enzyme Ubc12	3151.15	3491.63	1004.76	2077.96	742.351	282.364	282.364	282.364	261.517	887.759	680.654	407.556	1772.1	656.483	934.401	934.401	176.716	1120.99	934.401	1171.31	329.091	981.635	887.167	1095.15	934.401	934.401	808.376	0	0	0	0	0	0	0	0	0	0	0	0	0	0	0	0	0	0	0	0	0
O00762	Ubiquitin-conjugating enzyme E2 C	3697.47	3777.06	930.876	785.876	1263.09	1272.06	1268.41	1272.8	1271.32	2217.64	835.227	664.667	301.796	664.667	441.543	179.707	441.004	470.017	441.004	440.466	441.004	224.101	462.429	412.506	441.004	441.004	505.225	0	0	0	0	0	229.722	0	0	0	0	0	946.754	750.837	789.566	0	0	0	0	0	0	0
Q969M7	NEDD8-conjugating enzyme UBE2F	587.476	520.205	599.398	297.548	652.81	457.885	457.885	457.885	349.251	689.969	541.63	555.506	569.382	555.506	0	0	0	0	0	346.378	0	0	0	0	0	0	0	0	0	0	0	0	0	0	252.26	0	0	0	0	0	0	0	1132.35	0	0	0	0	0
P62256	Ubiquitin-conjugating enzyme E2 H	735.634	0	0	0	0	0	0	0	0	596.575	212.79	327.686	327.686	442.583	0	0	390.725	0	0	788.389	0	399.592	0	0	0	0	547.354	0	0	0	0	0	0	0	0	0	0	0	0	0	0	0	0	0	0	0	0	0
Q9C0C9	(E3-independent) E2 ubiquitin-conjugating enzyme	1565.16	2833.8	674.972	1728.76	660.967	1041.9	1186.28	755.265	897.515	1289.16	419.609	245.202	579.051	548.661	0	0	0	526.647	0	378.662	0	383.782	0	319.539	0	0	963.506	0	279.373	0	0	0	0	0	0	280.373	0	0	0	0	0	0	0	0	0	0	0	374.871
Q86Y82	Syntaxin-12	1387.34	763.933	1071.61	705.612	969.693	593.251	1430.65	1767.57	1093.73	2269.95	400.132	400.132	331.27	1338.97	0	0	0	0	0	0	0	0	0	0	0	0	246.135	0	0	0	0	0	0	0	0	0	0	0	0	0	0	0	0	0	0	0	0	0
Q8NFX7	Syntaxin-binding protein 6	364.126	489.749	0	0	0	0	0	325.308	0	553.401	1564.81	1564.81	2696.54	433.071	0	205.52	0	0	0	459.522	0	0	0	0	0	0	349.193	0	0	489.8	0	0	0	0	0	276.433	0	0	0	0	0	0	0	0	0	0	0	0
P61956	Small ubiquitin-related modifier 2	562.887	504.002	383.917	504.002	504.002	298.486	298.486	271.349	298.486	327.343	482.299	366.741	424.52	424.52	0	0	0	587.657	0	0	0	0	0	641.774	407.457	450.642	569.604	0	0	0	0	0	0	0	0	0	0	0	0	0	0	0	0	0	0	0	0	0
Q8NBJ7	Inactive C-alpha-formylglycine-generating enzyme 2	561.209	488.047	1352.22	524.628	429.58	0	1041.36	0	0	631.689	327.803	327.803	369.682	285.924	253.592	253.592	253.592	204.072	253.592	177.138	253.592	401.516	193.755	253.592	253.592	2094.24	273.989	0	0	0	0	0	0	0	0	0	0	0	0	0	0	0	0	413.395	0	0	0	0
O75486	Transcription initiation protein SPT3 homolog	0	0	0	0	0	0	0	0	0	0	0	0	0	295.995	471.953	417.616	443.214	443.214	423.544	446.328	346.206	351.618	647.082	443.214	634.029	443.214	443.214	0	0	0	0	0	0	0	0	0	0	0	0	0	0	0	0	0	0	0	0	0
Q9HA77	Probable cysteine--tRNA ligase, mitochondrial	540.426	481.07	540.426	540.426	601.146	209.13	299.486	305.838	309.674	366.134	379.281	331.649	358.066	437.248	297.029	301.133	356.1	285.432	357.638	313.786	356.1	368.569	383.443	356.1	326.159	371.019	494.155	253.59	499.677	391.133	354.952	354.952	363.881	354.952	346.024	315.206	0	0	286.055	0	0	0	286.055	375.404	310.448	363.63	0	306.679
P14868	Aspartate--tRNA ligase, cytoplasmic	4002.05	3607.48	279.16	216.628	1943.32	2741.59	653.155	1740.48	3851.98	3742.71	2766.76	267.293	4067.85	1727.25	1040.66	546.913	1076.92	1729.01	490.16	1532.66	1192.87	1635.98	1037.8	1025.8	1058.79	232.306	2526.56	0	0	251.907	556.663	251.907	0	845.202	0	269.469	0	178.322	0	0	423.989	0	0	529.988	0	0	621.448	178.322
Q9P2J5	Leucine--tRNA ligase, cytoplasmic	1633.78	2475.39	1633.78	1633.78	400.966	1064.37	371.662	1474.74	654.003	2522.75	1412.23	294.55	566.149	989.481	304.618	304.618	304.618	752.177	304.618	767.928	295.22	258.541	304.618	1099.54	211.201	257.192	1049.54	0	0	0	0	0	0	0	0	0	0	0	0	0	0	0	0	0	0	0	0	0
Q9BRA2	Thioredoxin domain-containing protein 17	26627.8	56808.1	23991.8	3794.66	28551.4	974.326	22847	16992.5	3147.06	41485.5	9350.89	2356.56	25529.2	16156.6	2408.15	2246.42	1566.31	11501.3	3279.11	9188.94	3308.9	15667.2	11416	12913.6	4908	3788.21	20372.2	1638.62	569.507	974.048	2303.2	928.648	3705.91	3028.57	202.506	4778.36	676.599	929.899	3267.56	1189.22	6607.01	629.681	934.102	631.175	938.305	1239.51	891.845	934.102
Q9NUQ3	Gamma-taxilin	0	502.553	0	0	0	0	0	0	0	444.413	488.142	488.142	507.052	469.233	0	410.432	0	0	0	0	0	0	0	0	0	262.467	236.186	809.317	0	0	0	0	0	0	284.925	0	0	0	0	0	0	0	0	0	0	176.862	0	0
P53007	Tricarboxylate transport protein, mitochondrial	5624.55	6784.12	3422.23	282.169	817.818	1259.36	587.196	2407.5	1691.04	4648.32	404.484	445.793	976.516	3026.67	1058.66	1217.91	899.588	1315.05	710.507	2455.59	813.008	1443.11	1313.84	2558.73	277.185	1265.87	1487.42	608.801	977.298	608.801	941.907	608.801	554.005	608.801	273.897	608.801	594.95	594.95	594.95	319.472	660.603	594.95	594.95	594.95	673.738	510.4	1240.74	503.966
P63313	Thymosin beta-10	306.505	0	0	0	0	226.388	226.388	194.529	471.148	226.388	0	0	0	0	736.623	0	0	272.245	0	0	0	0	163.99	0	0	0	0	455.428	162.198	300.982	286.449	387.168	614.704	387.168	387.168	826.868	0	0	0	0	0	0	0	744.854	0	0	0	1252.74
P62328	Thymosin beta-4	33484.5	49386.1	6176.61	2131.15	1722.16	1416.21	3351.65	75976.1	28746.7	102622	14955.9	16598.4	30827.3	51451.8	12330.8	7745.47	10621.1	28066.8	31037.1	63511.4	34387	54628	20647.3	34990.2	6612.54	13360.7	26219.4	17428.9	8797.26	16040.6	34430.9	12282.6	18817.1	31815.1	6596.42	27723.6	6038.36	4828.54	17820.9	20095.6	17288.2	8278.31	2115.09	3519.68	4597.31	9506.28	4364.05	2181.8
Q2T9J0	Peroxisomal leader peptide-processing protease	0	671.756	0	0	0	0	0	0	0	0	0	0	0	0	0	0	0	0	0	0	0	0	0	0	0	0	0	0	0	0	0	0	0	0	0	0	0	0	0	0	0	0	0	0	0	0	0	0
Q8WXH0	Nesprin-2	4509.31	8035.18	1495.42	3002.37	506.997	226.021	1275.16	1723.78	3302.75	5013.49	1816.52	4555.42	3565.12	7021.47	1150.48	1375.68	1964.21	794.151	7307.47	2613.26	707.139	1446.95	5268.41	3562.82	5103.49	2716.92	5310.76	1378.55	2160.58	3118.05	2941.32	353.849	3515.69	3803.25	6434.96	3294.78	1196.87	925.379	1370.08	436.214	5049.52	1000.51	1751.35	2280.11	3809.76	13571.6	3088.7	2090.3
O15061	Synemin	589.794	154.764	0	0	0	0	0	0	281.381	265.154	0	0	883.919	0	0	421.51	0	342.851	0	0	0	0	0	670.328	355.159	0	430.412	0	0	0	394.151	0	333.471	0	0	0	0	0	0	0	0	0	0	0	0	798.586	0	0
O43426	Synaptojanin-1	247.28	191.416	247.28	247.28	355.791	0	0	241.054	0	252.288	603.57	220.785	238.414	238.414	0	291.211	0	0	0	0	0	0	149.891	0	190.626	199.763	545.845	0	0	0	0	0	0	0	0	0	0	0	0	0	0	0	0	0	0	0	0	0
P17600	Synapsin-1	0	0	0	0	0	0	0	0	0	0	0	0	503.225	0	0	742.724	0	240.394	0	0	0	0	1643.28	806.771	0	0	0	0	0	0	0	0	0	0	0	0	0	0	0	0	0	372.472	0	0	3768.58	0	302.587	836.504
Q16143	Beta-synuclein	373.825	325.111	298.346	292.097	351.875	0	0	351.503	351.337	0	0	0	0	0	0	0	0	0	0	251.391	239.914	0	0	0	0	0	0	0	0	0	0	0	0	0	0	0	0	0	0	0	0	0	0	0	0	0	0	0
P23381	Tryptophan--tRNA ligase, cytoplasmic	3995.19	5686.24	2107.39	500.397	2462.47	279.685	4481.23	7546.47	7239.48	15310.9	2356.05	2479.98	4325.71	8524.34	2064	937.251	1513.75	4714.72	2809.98	6332.27	2812.22	4667.56	3836.09	6034.08	1060.44	2149.55	4727.12	990.942	310.986	342.029	1546.98	413.106	1841.69	990.942	990.942	2326.89	0	246.165	2053.11	481.743	2023.46	419.444	0	0	0	246.165	0	0
Q8IYT8	Serine/threonine-protein kinase ULK2	603.357	570.725	0	0	0	556.836	4623.3	3836.11	5410.48	8235.14	0	0	0	3536.41	0	0	0	2421.9	2312.97	3660.74	1192.28	2493.14	0	0	0	0	0	0	0	0	0	0	620.55	0	1317.27	479.541	0	0	0	0	682.691	0	0	0	0	0	0	0
Q9Y2Z4	Tyrosine--tRNA ligase, mitochondrial	3231.26	4568.57	294.738	1942.17	653.079	1648.87	1110.28	1508.53	856.713	4645.52	676.294	2071.18	2071.18	3466.06	803.746	803.746	803.746	1707.25	803.746	1081.92	803.746	1319.01	803.746	760.447	305.897	803.746	718.585	0	0	0	0	0	0	0	0	0	0	0	0	0	266.728	0	0	0	0	0	0	0
Q92581	Sodium/hydrogen exchanger 6	331.883	408.07	366.186	297.581	225.09	615.727	241.814	506.85	724.605	789.372	0	0	0	596.682	0	0	255.026	417.747	0	354.344	0	358.09	0	181.552	0	0	258.095	0	0	0	0	0	0	0	0	505.758	0	0	0	0	0	0	0	0	0	0	0	279.422
P0DP57	Secreted Ly-6/uPAR domain-containing protein 2	492.788	1373.77	492.788	492.788	217.884	502.449	502.449	236.57	502.449	1841.42	929.07	707.205	5140.23	1180.16	407.971	442.508	379.502	351.39	755.639	504.973	912.287	598.99	1157.19	947.204	2188.32	1353.64	1864.47	516.014	1252.98	1197.85	1410.47	897.425	1499.39	943.624	1642.64	1672.89	390.125	342.818	374.145	337.032	418.395	277.723	1273.17	1150.78	1026.49	1279.62	987.403	966.269
Q9H3U7	SPARC-related modular calcium-binding protein 2	0	0	0	611.698	0	260.549	313.288	695.48	313.288	313.288	640.736	624.712	656.76	640.736	583.871	262.332	648.309	583.871	583.871	583.871	676.256	583.871	237.53	583.871	583.871	432.157	1232.3	0	0	0	0	0	311.098	293.515	335.797	224.786	632.412	632.412	632.412	632.412	653.999	632.412	885.976	615.322	705.851	203.578	632.412	371.54
Q9Y5X1	Sorting nexin-9	1211.39	1220.79	605.581	908.485	411.356	1853.81	1148.78	1853.81	1853.81	2678.32	892.473	337.853	1053.52	467.059	404.761	324.551	379.085	257.804	404.761	572.042	404.761	677.976	449.227	404.761	404.761	270.379	977.059	0	0	0	0	0	0	290.795	0	0	0	0	0	0	0	0	0	0	0	0	0	0
Q9Y5X3	Sorting nexin-5	8579.11	2854.51	4559.14	3049.63	3558.16	2374.36	2277.51	2882.28	2145.09	5016.49	2549.15	1022.07	2427.1	2621.62	1031.82	1118.42	293.808	1202.07	1089.27	2008.11	1625.49	1276.98	1876.4	2747.09	357.446	902.214	2460.8	276.328	0	0	392.96	0	0	282.03	0	276.328	0	718.193	0	458.12	459.724	0	0	0	1868.9	1007.68	0	458.12
Q5VWJ9	Sorting nexin-30	2345.67	2550	0	0	0	322.62	2279.29	2562.1	1996.47	5369.61	465.552	603.356	201.039	2462.97	428.055	458.944	581.494	1319.11	452.179	710.22	478.349	720.707	2282.87	867.53	715.464	1025.67	2052.67	0	260.324	0	0	0	254.738	0	0	0	0	0	186.989	0	0	0	0	186.989	827.55	0	479.268	411.091
Q9UNH7	Sorting nexin-6	0	0	0	0	0	0	0	0	0	0	0	0	0	0	0	0	0	0	0	0	0	0	0	0	0	0	0	0	0	0	0	0	0	0	0	0	0	0	0	0	0	0	0	532.645	0	0	0	0
P00441	Superoxide dismutase [Cu-Zn]	32605.6	37622.8	55969	5766.7	43423.2	2286.92	31962.6	24827.2	4053.49	30180.8	15994.3	4116.65	20377.1	22645.1	5166.11	4210.95	4663.79	24375.7	488.271	13811.7	5949.88	15098.5	13079.6	14054.5	4258.85	8177.18	20269.6	357.069	1267.71	1411.51	5063.47	2249.76	5982.38	5223.93	1158.94	6848.6	1508.74	1676.21	6489.41	2872.86	7108.02	1435.93	1279.01	1831.19	1782.34	2513.44	2092.22	1419.31
Q9C0H9	SRC kinase signaling inhibitor 1	399.892	639.088	639.088	951.359	639.088	0	0	693.026	0	1868.87	788.453	724.697	852.209	788.453	416.859	689.687	1178.69	689.687	451.849	689.687	689.687	689.687	275.751	689.687	1390.36	974.031	689.687	0	551.927	0	0	0	1357.22	844.996	0	739.681	833.452	992.44	992.44	992.44	349.104	992.44	1090.57	1178.43	1018.95	992.44	965.934	992.44
Q9NP77	RNA polymerase II subunit A C-terminal domain phosphatase SSU72	0	326.324	0	0	0	0	0	0	0	0	0	0	227.712	0	0	0	0	0	0	0	272.896	0	0	420.217	502.076	0	0	0	0	0	0	0	0	0	0	0	0	0	0	0	0	0	0	0	0	0	0	0
Q9UMX1	Suppressor of fused homolog	0	2088	0	0	0	0	0	254.144	0	2927.14	655.237	165.885	142.738	2194.06	215.311	405.172	405.172	426.386	328.133	405.172	405.172	405.172	282.604	399.006	1042.23	1480.54	1148.14	491.145	250.793	979.932	518.177	491.145	491.145	464.114	1520.23	462.275	0	0	0	0	418.836	0	0	0	410.184	0	0	0
Q8IYB8	ATP-dependent RNA helicase SUPV3L1, mitochondrial	2581.7	3598.09	1591.9	723.603	2273.07	1841.84	670.093	1870.43	1418.74	3285.88	1467.13	812.465	448.09	2135.22	895.09	964.063	1119.13	2134.49	502.781	1213.9	559.262	1512.75	3239.3	1706	1213.9	1213.9	1605.23	0	0	316.337	177.716	0	702.204	177.716	391.149	0	203.832	373.668	373.668	644.322	860.611	373.668	137.006	213.92	373.668	373.668	373.668	1913.04
Q8NHG7	Small VCP/p97-interacting protein	224.053	186.439	311.845	224.258	223.848	0	0	0	0	277.597	259.493	266.037	272.581	266.037	0	0	0	0	0	0	0	0	0	0	0	0	0	0	0	0	0	0	0	0	0	0	0	0	0	0	0	0	0	0	0	0	225.482	0
P49588	Alanine--tRNA ligase, cytoplasmic	4866.29	5062.1	615.16	350.5	628.556	2089.73	1755.68	2423.77	1580.82	4595.09	1223.52	304.233	965.315	1380.92	340.71	488.345	488.345	345.72	488.345	757.01	166.299	684.059	1110.08	581.78	394.911	369.327	1475.92	0	0	0	317.97	184.201	0	0	0	0	0	0	0	0	0	0	0	0	0	159.704	0	0
O00186	Syntaxin-binding protein 3	1885.58	454.459	697.577	576.018	283.437	569.038	584.665	654.656	1915.5	2475.84	1708.76	1319.84	281.288	1036.79	398.368	671.646	386.351	999.421	671.646	553.653	671.646	336.752	2412.15	1100.19	1559.63	658.251	2234.43	0	0	0	0	0	676.134	361.39	532.198	361.39	0	208.516	441.143	0	750.379	0	0	524.601	440.713	0	0	208.516
Q9UH99	SUN domain-containing protein 2	393.506	0	0	0	0	0	0	0	0	0	377.725	377.725	432.163	323.288	0	0	0	0	0	0	0	0	0	0	0	0	0	0	0	0	0	0	0	1954.98	0	0	0	0	0	0	0	0	0	0	726.705	0	0	0
Q8TAQ9	SUN domain-containing protein 3	0	0	0	0	0	930.294	930.294	930.294	1465.77	672.266	0	0	0	0	0	0	0	0	0	0	0	0	0	0	0	0	741.433	0	0	0	0	0	0	0	0	0	0	0	0	0	0	0	0	0	0	0	0	0
Q8NHH1	Tubulin polyglutamylase TTLL11	463.282	0	484.443	0	0	0	0	0	0	0	0	565.284	0	0	264.289	0	0	0	0	0	0	0	284.338	487.131	436.883	406.011	0	0	0	0	0	0	0	0	0	0	0	0	0	0	0	0	0	0	0	0	540.651	407.318
Q14166	Tubulin--tyrosine ligase-like protein 12	12129.4	11677.2	6101.43	4044.07	4921.44	1111.28	3266.29	10029.8	14465.5	20557.2	1291.16	1830.43	7126.14	10724.6	3952.39	5118.13	4823.81	6600.22	4172.26	7567.09	4125.9	6005.89	2874.25	4183.15	748.533	1551.36	5041.04	1161.66	545.649	1477.24	2307.07	846.085	1700.47	794.276	385.825	1905.1	375.684	999.062	2600.43	1978.21	2466.31	785.446	999.062	999.062	1212.68	281.102	999.062	274.385
A6PVC2	Protein monoglycylase TTLL8	0	0	0	0	0	0	0	400.66	0	123.295	0	0	4937.24	0	0	0	0	0	0	0	0	0	0	328.277	0	0	0	0	0	0	0	0	0	0	0	0	0	0	0	0	0	0	0	0	0	0	0	0
P12081	Histidine--tRNA ligase, cytoplasmic	5423.66	10645.9	1566.02	889.531	1681.58	4863.09	1516.3	5206.86	4519.33	11439.3	3614.77	808.23	1078.23	4824.63	1173.5	986.713	1052.55	2611.23	2236.24	3671.84	2025.29	2265.68	1965.25	2911.07	991.003	925.433	3029.75	374.9	300.589	449.211	690.82	284.449	219.658	749.188	262.161	916.289	365.217	365.217	1476.67	753.902	2171.1	365.217	365.217	365.217	184.408	365.217	169.355	360.101
Q9NNX1	Tuftelin	298.388	874.89	368.585	328.918	348.752	608.25	762.98	183.567	453.52	1649.93	1237.64	1379.04	2282.85	648.569	568.8	627.945	330.085	568.8	523.25	1261.13	264.274	568.8	469.092	362.853	1390.11	1911.61	1224.92	338.984	0	0	440.023	0	0	562.232	0	338.984	0	0	0	0	0	0	0	0	376.882	301.468	0	301.468
O00294	Tubby-related protein 1	6455.31	6092.07	6092.07	0	0	1530.53	1530.53	1530.53	5016.31	1063.55	5952.42	3703.41	836.36	6301.56	3267.33	7176.64	2816.9	6611.84	8378.24	7221.16	7472.09	6960.29	4534.78	7124.26	978.017	4112.01	1302.51	1192.29	2425.1	2898.82	3933.12	2088.13	3300.76	1747.04	3647.1	2113.36	3485.21	837.062	1446.54	1523.63	882.283	1132.67	3379.04	3738.75	1755.56	1931.6	2205.3	1868.99
O75386	Tubby-related protein 3	1426.48	1866.51	352.903	889.689	334.021	304.307	1020.64	808.975	2187.67	1232.31	870.585	116.345	1384.31	870.585	375.949	375.949	224.079	311.808	375.949	440.089	375.949	375.949	763.183	307.746	299.937	1123.03	505.761	0	167.436	0	0	0	0	0	0	0	0	0	0	0	0	0	0	0	0	0	0	0
Q5VYS8	Terminal uridylyltransferase 7	9347.88	16423.1	9347.88	9347.88	905.451	1893.07	1647.94	1402.81	2551.54	287.357	909.281	430.143	909.281	1506.9	614.527	614.527	614.527	230.16	614.527	487.712	614.527	2250.25	516.092	8294.67	2249.59	569.989	747.676	0	0	0	0	1467.52	0	1467.52	0	2391.3	801.945	690.883	2543.57	1171.7	250.481	690.883	690.883	690.883	333.953	690.883	690.883	284.285
O95881	Thioredoxin domain-containing protein 12	1941.91	3900.3	685.089	1739.96	1538.02	1212.49	771.82	538.42	655.12	416.509	132.935	366.111	1116.96	366.111	269.145	0	0	0	0	0	0	381.787	990.156	590.01	328.281	0	516.763	0	0	0	0	0	0	0	0	0	0	0	0	0	0	0	0	0	0	0	0	0
O14604	Thymosin beta-4, Y-chromosomal	6095.6	7251.75	0	0	0	0	0	0	0	0	0	0	0	0	0	0	0	0	0	0	0	0	0	0	237.132	0	0	0	0	0	0	0	0	0	0	0	0	0	0	0	0	0	0	0	0	0	4451.81	0
P29597	Non-receptor tyrosine-protein kinase TYK2	0	391.814	325.794	0	0	0	0	0	0	208.437	0	0	0	0	0	0	0	0	0	0	0	0	0	176.657	0	0	0	0	0	0	0	0	0	0	0	345.018	0	0	0	0	0	0	0	0	0	0	0	0
P19971	Thymidine phosphorylase	0	0	0	0	0	0	0	0	0	0	0	0	2424.39	0	0	0	0	0	0	0	0	0	0	0	0	0	0	0	0	0	0	0	0	0	0	0	0	0	0	0	0	0	0	0	0	0	0	0
Q9H1A3	Protein-L-histidine N-pros-methyltransferase	0	361.71	0	0	0	0	344.431	0	370.559	0	490.602	521.454	521.454	552.305	0	0	0	0	0	0	0	0	0	0	0	0	0	0	0	0	0	0	0	372.516	0	0	0	0	0	0	0	0	0	0	0	0	0	0
Q9GZY8	Mitochondrial fission factor	3109.27	7794.38	392.531	1750.9	309.161	240	0	0	0	2022.51	276.919	362.593	1453.17	362.593	0	0	0	0	0	0	0	0	0	292.564	0	0	392.64	0	0	0	0	0	0	208.627	0	279.225	0	0	0	783.663	0	0	0	0	0	0	0	0
Q8IWI9	MAX gene-associated protein	596.516	572.498	620.534	1406.31	511.985	779.451	826.014	2082.08	1601.26	1213.64	1199.18	1346.49	1199.18	1051.87	9943.44	6283.99	5828.14	1976.91	2072.01	1977.87	7188.55	1718.29	2072.01	2072.01	2418.19	708.635	278.274	1169.64	8480.91	3631.54	3794.83	2438.85	5986.73	1882.62	2301.14	618.862	1219.88	4099.93	4099.93	4514.68	6806.4	983.409	5277.97	5096.6	3761.21	1279.89	457.544	4438.66
Q99733	Nucleosome assembly protein 1-like 4	2445.99	4112.72	1620.42	1752.88	2255.38	886.498	2391.34	10142.2	10334.7	15825.4	3557.88	1432.38	2802.75	5286.16	1932.38	590.344	2126.3	4118.85	1722.85	5456.65	2249.26	5946.76	3061.05	3322.4	1452.79	1794.24	7196.66	319.951	535.905	1090.22	499.03	733.312	1624.08	798.612	765.962	1753.81	533.845	335.892	533.845	1040.47	1820.9	792.484	533.845	533.845	263.273	533.845	164.215	533.845
Q96EY8	Corrinoid adenosyltransferase	0	0	0	0	0	483.898	483.898	483.898	325.748	683.093	0	0	878.585	0	0	0	0	281.077	0	258.655	0	0	0	215.545	0	0	0	0	0	0	0	0	0	0	0	0	0	0	0	0	0	0	0	0	0	0	0	0
A0A0U1RRL7	Protein MMP24OS	264.478	0	0	0	0	0	0	400.559	0	601.182	324.326	0	0	0	0	0	0	269.682	0	0	0	0	0	0	0	0	0	0	0	0	0	0	0	0	0	0	0	0	0	0	0	0	0	0	0	0	0	0
Q6ZRQ5	Protein MMS22-like	296.829	2823.35	0	0	0	0	0	0	0	572.634	0	0	0	600.316	0	0	0	0	1087.83	0	0	0	844.498	0	1480.81	828.934	7415.84	0	0	0	1146.2	0	0	0	0	0	0	0	307.215	0	834.651	0	0	0	8748.67	19088.2	15711.2	0
P08253	72 kDa type IV collagenase	0	0	0	0	0	0	0	0	0	0	0	0	742.788	0	0	0	0	0	0	747.195	0	0	0	0	0	0	0	0	0	0	0	0	512.748	0	0	0	0	0	0	0	0	0	0	0	0	177.361	0	0
P61970	Nuclear transport factor 2	3985.67	5884.49	1254.33	2757.11	1528.54	350.555	1152.68	301.649	350.555	350.555	0	0	902.083	0	0	0	0	0	0	0	0	0	0	0	0	240.89	617.124	0	0	0	0	0	0	0	0	0	0	0	0	0	0	0	0	0	0	0	0	0
O15427	Monocarboxylate transporter 4	0	258.036	0	162.499	0	592.373	429.823	303.803	432.773	426.873	0	0	0	0	0	0	0	0	0	0	0	0	206.198	0	277.43	0	0	0	0	0	0	0	0	0	0	0	0	0	0	0	0	0	0	0	0	0	0	0
Q8NDA8	Maestro heat-like repeat-containing protein family member 1	0	469.167	0	0	0	0	0	0	0	169.817	0	0	352.477	0	0	0	0	0	0	299.328	0	0	0	0	0	0	169.778	0	0	0	0	0	0	0	0	0	0	0	0	0	0	0	0	0	0	0	0	0
Q8IWA4	Mitofusin-1	29233	4806.62	493.314	346.103	759.226	1058.36	542.632	1574.1	447.067	2784.33	1257.3	1091.61	1012.47	741.716	0	0	0	0	0	275.777	0	0	1508.65	1694.68	519.552	491.611	1113.25	0	0	0	0	0	0	0	0	0	0	0	0	0	0	0	0	0	0	211.196	0	0
P46531	Neurogenic locus notch homolog protein 1	0	0	0	0	0	0	0	0	0	0	0	0	7880.64	0	0	0	0	0	0	0	0	0	0	0	0	0	0	0	0	0	0	0	0	0	0	0	0	0	0	0	0	0	0	0	0	0	0	0
P16455	Methylated-DNA--protein-cysteine methyltransferase	2370.43	2119.82	0	0	0	394.395	394.395	394.395	392.056	957.322	210.734	285.861	285.861	360.988	0	0	0	0	0	0	0	0	0	0	0	0	0	0	0	0	0	0	0	0	0	0	0	0	0	0	0	0	0	0	0	0	0	0
Q3V5L5	Alpha-1,6-mannosylglycoprotein 6-beta-N-acetylglucosaminyltransferase B	698.94	274.315	1314.35	698.94	698.94	3159.93	3159.93	2331.16	3522.18	3159.93	325.932	1295.13	594.131	3241.23	2182.97	2417.96	770.563	737.226	737.226	620.394	4753.05	737.226	2183.28	440.724	221.195	493.898	703.889	256.201	452.815	555.229	538.279	163.354	732.703	546.754	611.635	703.307	658.658	658.658	658.658	217.878	617.483	658.658	416.884	1430.87	699.833	284.656	1881.22	1787.85
Q8N4Q1	Mitochondrial intermembrane space import and assembly protein 40	1183.41	788.004	0	0	0	569.577	569.577	496.337	569.577	1427.89	0	0	0	728.336	0	0	0	0	0	458.538	0	0	0	0	0	0	0	0	0	0	0	0	0	0	0	0	0	0	0	0	0	0	0	0	0	0	0	0
A9UHW6	MIF4G domain-containing protein	0	505.357	0	0	0	345.198	345.198	315.428	412.928	345.198	0	0	2308.61	0	0	0	0	0	0	0	0	189.544	0	0	0	0	198.992	0	0	0	0	0	0	0	0	0	0	0	0	0	0	0	0	0	0	0	0	0
Q96PC5	Melanoma inhibitory activity protein 2	2381.28	2893.96	2381.28	2381.28	356.667	264.091	1138.04	1343.32	932.755	3952.99	460.1	460.1	397.925	970.081	0	0	353.54	732.611	0	605.933	0	222.156	282.867	0	0	0	938.133	0	0	0	0	0	0	0	0	207.149	0	0	0	0	0	0	0	0	0	0	0	0
P50281	Matrix metalloproteinase-14	0	11956.5	0	0	0	0	0	691.132	0	9991.05	654.36	418.273	13022.5	3773.86	1633.39	1633.39	1846.48	1633.39	4893.01	423.113	1633.39	1633.39	1638.97	938.741	3851.25	1599.85	1627.81	737.107	1429.61	0	3649.67	0	742.619	0	0	0	289.698	0	0	0	1227.5	0	0	289.698	1202.38	4777.1	563.523	0
P41218	Myeloid cell nuclear differentiation antigen	363.691	264.972	637.551	363.691	363.691	458.632	458.632	529.074	153.949	458.632	814.06	979.79	814.06	239.544	251.865	355.993	355.993	355.993	355.993	151.443	355.993	355.993	278.526	596.035	635.656	746.985	355.993	579.836	578.485	581.187	563.73	516.446	1020.04	846.095	1184.2	554.121	0	0	0	0	0	0	0	0	0	0	0	0
Q02252	Methylmalonate-semialdehyde dehydrogenase [acylating], mitochondrial	4835.38	7635.98	2244.97	1102.76	1034.49	1836.99	1523.6	1717.04	3638.2	5256.52	3662.3	1369.96	492.487	1747.1	1571.29	943.123	1641.46	2392.97	2208.44	4899.89	2344.81	3446.59	3952.06	6098.31	297.608	700.336	3604.92	358.334	358.334	338.56	1191.12	358.334	917.205	378.108	318.61	248.025	953.444	953.444	2184.74	1421.49	1619.19	485.398	953.444	953.444	953.444	208.836	953.444	190.643
Q15738	Sterol-4-alpha-carboxylate 3-dehydrogenase, decarboxylating	0	0	0	0	0	0	0	0	0	0	433.846	452.64	433.846	174.707	451.696	462.36	437.183	287.493	434.693	370.235	233.888	413.732	465.413	432.202	448.783	441.548	320.177	0	0	0	0	0	0	4767.58	2414.74	227.911	2051.55	4389.81	0	2406.57	3424.39	0	3591.91	0	0	0	0	0
Q9UNZ2	NSFL1 cofactor p47	8882.35	12779.6	6809.9	1289.63	3980.66	232.318	4139.2	4907.2	6714.38	16884.8	3408.16	375.576	1877.77	9777.72	2046.61	1498	2230.55	5461.49	4099.95	5083.97	1880.88	5721.5	3833.63	6631.97	2241.74	675.844	4245.6	1302.66	166.859	989.423	1302.66	237.651	1864.06	1489.83	1302.66	2405.68	0	241.952	999.88	391.548	4339.05	496.013	0	0	0	241.952	0	0
O60906	Sphingomyelin phosphodiesterase 2	0	0	0	0	0	0	0	0	0	0	0	569.325	0	0	0	0	0	663.792	0	0	0	0	1073.33	0	0	0	0	0	0	0	0	0	0	0	0	0	0	0	0	0	0	0	0	0	0	0	0	0
Q8TEA1	tRNA (cytosine(72)-C(5))-methyltransferase NSUN6	2402.86	1581.86	0	0	0	2083.47	2083.47	1437.37	2227.97	2083.47	764.06	236.441	764.06	1592.69	456.272	480.779	821.494	988.362	391.444	1372.36	165.603	1118.67	821.494	821.494	821.494	821.494	984.854	366.704	366.704	320.098	366.704	366.704	523.748	366.704	380.347	299.431	0	0	343.201	421.02	670.87	0	0	0	335.122	0	0	0
Q86UY8	5'-nucleotidase domain-containing protein 3	1184.12	1280.37	521.012	852.565	321.482	438.447	3934.89	1574.54	771.7	1725.95	1019.49	1653.08	2693.55	1195.43	1767.62	1435.71	726.429	896.885	966.798	975.036	2655.04	877.901	959.476	1303.95	2119.32	2315.33	1321.36	648.384	1313.06	1576.84	2342.62	1526.31	2693.85	2353.12	3466.06	1891.37	261.739	903.026	958.459	1600.49	1273.62	488.852	1490.63	1661.78	1216.1	1561.82	1694.73	445.334
Q08431	Lactadherin	0	0	0	0	384.683	0	278.884	0	0	199.305	269.425	0	0	0	0	0	0	358.784	0	0	0	0	0	0	313.072	228.584	0	0	0	0	0	0	0	0	0	0	0	0	0	0	0	0	0	0	0	0	254.801	0
O95140	Mitofusin-2	956.026	1152.63	0	0	0	0	0	452.72	0	270.631	0	0	1072.43	0	0	0	0	0	0	0	0	0	262.132	0	548.499	0	0	0	0	0	0	0	256.475	0	0	0	0	0	0	0	0	0	0	0	0	0	0	0
O60291	E3 ubiquitin-protein ligase MGRN1	355.34	356.635	582.662	262.411	567.086	578.155	554.074	272.605	1135.33	879.096	601.034	677.855	677.855	754.677	0	0	0	0	230.584	0	0	303.573	0	317.047	279.52	233.669	584.979	0	0	0	0	0	212.973	0	0	0	0	0	0	0	0	0	0	0	0	0	0	0
Q99735	Microsomal glutathione S-transferase 2	7680.48	3714.23	437.104	312.035	642.13	639.487	833.988	5685.81	5543.45	7394.64	2082.16	1147.45	250.931	4314.3	1927.78	2356.05	2581.72	2113.19	1459.95	2987.05	742.605	2162.03	4990.35	3515.15	470.707	540.159	2923.95	651.09	293.58	524.808	1798.73	467.176	737.069	725.764	735.288	576.415	271.826	241.066	749.952	695.54	974.548	368.198	312.183	368.198	368.198	294.421	1549.37	368.198
O14880	Microsomal glutathione S-transferase 3	1821.25	1975.55	0	0	0	339.778	339.778	641.131	339.778	302.907	0	0	1125.86	0	0	0	0	0	0	0	0	0	0	0	0	0	0	0	0	0	0	0	309.95	0	0	0	0	0	0	0	0	0	0	0	0	0	0	0
O15118	NPC intracellular cholesterol transporter 1	821.209	1391.1	701.69	908.85	996.491	527.948	617.883	389.717	383.49	1031.38	578.095	175.132	679.495	675.495	302.82	287.22	287.22	349.463	271.621	389.77	269.343	220.751	287.22	229.645	200.718	613.141	373.445	0	0	0	447.771	0	0	0	181.312	0	0	0	0	0	0	0	0	0	259.457	259.457	0	319.214
P61916	NPC intracellular cholesterol transporter 2	6199.41	6858.4	3940.13	2138.61	3561.9	3576.26	4530.43	2078.27	3052.5	3139.18	3447.98	1980.75	1140.57	2899.02	408.632	939.504	954.299	868.514	888.959	1739.95	1074.61	1424.59	3173.5	4010.61	3054.54	2842.2	2507.74	1394.56	1949.21	1325.55	1452.78	749.804	1920	876.052	1637.89	1336.35	938.546	232.492	1303.44	541.147	957.315	938.546	919.778	1256.2	1394.67	506.635	455.156	1650.85
Q9UHC9	NPC1-like intracellular cholesterol transporter 1	787.716	1178.73	571.486	723.155	631.879	737.687	1092.1	914.892	531.905	1520.03	1622.08	874.182	268.786	1035.14	947.336	1557.94	1042.04	1017.3	1029.67	1325.8	1066.27	1403.34	527.829	852.3	1029.67	1029.67	830.367	457.658	1123.12	539.33	1123.12	526.286	1123.12	2754.04	2359.14	1231.48	3327.7	6471.06	3459.61	2085.22	2373.83	4502.24	3161.73	10241	10253.1	8054.44	6439.28	11491.4
F8W1W9	Nuclear pore complex-interacting protein family member B9	0	0	1028.73	0	0	452.727	260.305	452.727	452.727	773.062	1477.25	539.359	1477.25	1928.46	1129.47	1129.47	1129.47	1129.47	1633.25	1164.15	563.392	455.496	1381.77	1094.78	1223.01	588.052	1129.47	0	0	0	0	0	0	0	0	0	0	0	0	0	0	0	0	0	0	0	0	0
A6NJ64	Putative nuclear pore complex-interacting protein family member B2	0	343.277	0	0	0	0	0	0	0	0	0	0	0	0	520.989	0	487.338	0	0	0	250.33	0	0	0	0	0	369.513	0	0	0	0	0	722.706	0	0	0	538.704	547.765	538.704	538.704	368.086	538.704	637.081	453.268	626.103	538.704	409.7	538.704
O75607	Nucleoplasmin-3	943.08	1752.47	402.09	299.834	594.535	613.698	613.698	561.919	613.698	734.574	335.504	354.472	394.833	354.472	0	0	0	251.338	0	0	0	0	0	0	0	0	439.622	0	0	0	0	0	0	0	0	0	0	0	0	0	0	0	0	379.018	0	0	0	0
P47972	Neuronal pentraxin-2	803.848	706.173	0	0	0	0	0	0	0	395.638	0	0	0	0	0	0	0	0	0	0	0	0	0	0	0	0	0	0	0	0	0	0	0	0	0	0	0	0	0	0	0	0	0	0	0	0	0	0
Q9BUR5	MICOS complex subunit MIC26	3969.17	3634.79	2533.48	700.436	630.33	1606.19	629.716	2449.65	1296.74	6315.74	3073.59	943.835	5506.62	1496.02	1873.48	467.408	530.527	2195.78	1233.42	3429.56	396.652	585.602	1860.05	2943.74	1233.42	343.397	1233.42	352.978	352.978	293.523	545	170.846	487.777	352.978	291.764	412.434	0	0	400.112	370.026	871.769	0	0	0	0	0	370.026	0
P55055	Oxysterols receptor LXR-beta	415.259	461.632	0	0	0	790.276	790.276	926.012	790.276	308.462	1110.85	253.624	1968.08	1110.85	0	0	0	582.035	0	0	404.365	0	0	0	0	0	0	0	0	0	409.418	0	0	0	0	0	0	0	0	0	0	0	0	0	0	0	0	0
Q13133	Oxysterols receptor LXR-alpha	0	304.461	0	0	0	0	0	0	27283.3	0	0	0	0	27125.5	0	0	0	398.37	0	0	0	21208.9	0	0	0	11283.7	25613.5	0	0	0	0	0	0	0	0	0	0	0	0	0	0	0	0	0	9954.65	0	0	0
Q96T58	Msx2-interacting protein	1499.01	1776.56	256.683	1012.33	525.659	618.739	569.499	506.486	594.119	1230.45	607.821	0	0	0	0	0	0	776.556	535.819	0	0	456.98	403.87	1000.35	0	0	0	0	0	0	0	0	0	0	0	0	0	0	0	0	0	0	0	0	0	0	0	0
Q9H8M7	Ubiquitin carboxyl-terminal hydrolase MINDY-3	2963.45	5605.74	887.551	612.667	987.342	1375.23	1754.71	995.759	493.639	1785.31	1235.78	831.243	777.244	831.243	637.052	637.052	189.42	698.845	637.052	926.605	212.48	769.815	575.259	1270.54	190.51	200.816	905.745	0	0	0	0	0	188.325	0	0	0	0	0	0	0	517.169	0	0	0	0	0	0	0
Q99797	Mitochondrial intermediate peptidase	0	0	0	0	0	275.092	0	0	0	0	0	0	0	305.717	0	0	0	0	0	0	0	0	0	0	0	0	0	0	0	0	0	0	0	0	0	0	0	0	0	0	0	0	0	0	0	0	0	0
Q8IXI1	Mitochondrial Rho GTPase 2	459.645	409.341	0	0	0	0	0	0	0	0	0	0	0	0	0	0	0	0	0	0	0	0	0	0	0	0	0	0	0	0	0	0	0	0	0	0	0	0	0	0	0	0	0	0	0	0	0	0
O43390	Heterogeneous nuclear ribonucleoprotein R	211.644	337.112	0	0	0	510.51	198.98	408.08	451.328	494.576	267.871	0	0	0	230.731	187.893	230.731	230.731	230.731	230.731	229.759	230.731	511.497	230.731	185.312	296.421	527.18	0	0	0	0	0	0	0	0	0	0	0	0	0	0	0	0	763.341	0	0	0	0
Q9BUJ2	Heterogeneous nuclear ribonucleoprotein U-like protein 1	619.433	1214.05	3807.27	1214.05	1214.05	1158.96	232.645	384.565	584.321	784.076	0	5660.61	0	0	504.608	0	0	0	0	706.188	0	0	0	6125.99	7818.99	7790.34	6810.84	0	526.92	0	0	0	0	0	0	485.077	0	0	0	0	0	0	0	0	0	0	1099.52	380.216
Q86UW8	Hyaluronan and proteoglycan link protein 4	0	0	0	0	0	0	0	0	0	542.525	0	0	0	0	0	0	0	0	0	0	0	0	0	0	0	0	342.745	0	0	215.778	377.709	0	0	215.281	0	0	0	0	0	0	0	0	0	0	0	0	597.956	0
Q3SXM5	Inactive hydroxysteroid dehydrogenase-like protein 1	3262.27	8018.13	564.999	1913.63	237.772	336.956	1272.1	2207.23	270.976	8497.47	893.146	1432.74	1432.74	3151.14	1090.41	1090.41	1090.41	1083.41	1097.41	863.813	1090.41	950.992	1824.11	1789.05	1090.41	291.991	2743.79	0	265.982	0	0	0	776.542	0	0	335.929	0	0	0	0	1027.6	0	0	0	0	0	0	0
Q58FG1	Putative heat shock protein HSP 90-alpha A4	1545.07	1125.07	0	0	0	0	0	0	0	0	0	0	0	0	0	0	0	0	0	0	0	0	0	0	0	0	0	0	0	0	0	0	0	0	0	0	0	0	0	0	0	0	0	0	0	0	0	0
Q86X29	Lipolysis-stimulated lipoprotein receptor	0	0	0	0	0	0	0	410.487	0	695.477	0	0	301.51	0	0	0	0	0	0	0	0	0	0	0	0	0	282.568	0	0	0	0	0	611.067	0	0	0	0	0	0	0	0	0	0	0	0	0	0	0
Q9BVC4	Target of rapamycin complex subunit LST8	624.838	607.978	399.367	521.433	434.887	0	0	0	0	442.676	0	0	0	0	0	0	0	0	0	0	0	0	0	0	0	0	804.448	0	0	0	0	0	0	0	0	0	0	0	0	0	0	0	0	0	0	0	0	0
Q6P1Q0	LETM1 domain-containing protein 1	1118.57	1401.39	0	0	0	399.847	230.513	399.847	399.847	1079.11	269.362	259.399	259.399	249.435	0	0	0	0	0	318.792	0	263.286	623.888	471.188	0	0	306.354	0	0	0	0	0	0	0	0	0	0	0	0	0	0	0	0	0	0	0	0	0
O94822	E3 ubiquitin-protein ligase listerin	0	0	0	0	487.32	346.712	320.79	0	0	0	0	0	0	0	0	0	0	0	0	308.156	0	257.007	295.327	279.453	0	0	277.144	0	0	0	0	0	0	0	0	0	0	0	0	0	0	0	197.504	0	0	0	0	0
Q6IAA8	Ragulator complex protein LAMTOR1	446.6	961.485	509.707	478.153	219.526	312.961	665.446	665.446	665.446	1149.56	300.059	184.742	300.059	415.377	0	0	0	347.03	0	848.309	0	251.903	0	0	0	0	453.833	0	0	0	0	0	0	0	0	0	0	0	0	0	182.352	0	0	0	0	0	0	0
Q9Y2Q5	Ragulator complex protein LAMTOR2	855.941	2388.8	855.941	855.941	267.543	0	0	0	0	2123	411.497	281.676	281.676	151.855	0	0	0	269.085	0	371.731	0	0	357.454	0	252.473	0	703.131	0	0	0	0	0	192.596	0	0	0	0	0	0	0	0	0	0	0	0	0	0	0
Q9UHA4	Ragulator complex protein LAMTOR3	794.278	961.877	794.278	794.278	288.732	0	0	361.703	0	605.085	0	0	0	0	0	0	0	0	0	0	0	0	0	0	0	0	289.25	0	0	0	0	0	0	0	0	0	0	0	0	0	0	0	0	0	0	0	0	0
Q0VGL1	Ragulator complex protein LAMTOR4	345.213	422.7	765.153	400.327	445.073	353.584	0	0	370.347	0	0	0	0	0	0	0	235.894	0	0	363.302	0	0	245.694	423.655	0	0	218.359	0	0	0	0	0	0	0	0	0	0	0	0	0	0	0	0	0	0	0	0	0
O43504	Ragulator complex protein LAMTOR5	1336.38	1646.41	0	0	0	0	0	321.679	0	624.164	0	0	348.197	0	0	0	0	0	0	0	0	0	0	0	0	0	0	0	0	0	0	0	0	0	0	0	0	0	0	0	0	0	0	0	0	0	0	0
P51884	Lumican	2502.08	1078.09	204.275	1078.09	1078.09	0	0	0	770.702	265.034	425.344	425.344	329.755	520.934	0	0	0	0	0	0	0	0	0	0	0	0	0	0	0	0	0	0	0	0	0	0	0	0	0	0	0	0	0	0	0	0	0	0
P01700	Immunoglobulin lambda variable 1-47	1149.17	0	0	0	0	0	0	225.144	0	0	411.372	214.944	411.372	424.255	0	0	0	0	337.017	522.268	512.536	608.859	355.789	0	0	0	529.512	364.592	351.765	280.913	364.592	364.592	364.592	568.665	364.592	439.307	0	0	0	0	0	0	0	0	312.695	0	0	0
P01714	Immunoglobulin lambda variable 3-19	2079.48	0	0	0	540.663	1041.44	856.907	487.158	866.116	883.798	447.082	447.082	480.839	413.325	810.061	1133.1	4344.39	493.185	913.655	655.971	361.502	810.061	810.061	972.103	810.061	648.95	810.061	0	1001.65	0	1535.66	0	1810.11	0	0	0	0	0	0	0	0	0	232.813	0	0	0	0	0
P80748	Immunoglobulin lambda variable 3-21	0	0	0	0	0	0	0	220.259	0	0	0	0	0	0	0	0	0	0	240.233	354.947	507.549	0	0	0	290.512	0	0	0	0	0	0	0	0	333.161	296.069	0	0	0	0	0	0	0	0	0	0	0	4172.93	0
O75342	Arachidonate 12-lipoxygenase, 12R-type	388.474	350.058	0	0	0	0	0	0	0	5406.86	17838	17838	35451.2	224.806	1257.83	1257.83	1257.83	687.218	2159.52	1257.83	1101.69	1257.83	189.802	1257.83	1257.83	1352.02	3155.18	1136.87	1136.87	1136.87	896.012	1231.76	1136.87	415.048	1917.7	1136.87	0	0	0	0	221.303	0	0	0	739.427	5441.76	313.664	0
O95867	Lymphocyte antigen 6 complex locus protein G6c	0	477.38	0	0	0	0	0	0	0	575.337	2612.99	2612.99	4976.47	249.503	0	0	0	0	0	0	0	0	364.337	357.543	1999.36	1020.47	1188.29	0	0	0	301.704	0	627.008	0	0	0	0	0	0	0	0	0	494.828	0	0	1053.77	713.446	0
Q14210	Lymphocyte antigen 6D	0	0	0	0	516.449	0	0	0	0	0	0	0	0	0	0	0	0	0	0	0	0	0	0	0	733.924	0	0	0	632.418	384.464	0	0	0	0	0	1311.16	0	0	0	0	0	0	446.589	508.35	433.006	0	0	558.753
P10253	Lysosomal alpha-glucosidase	346.645	381.936	1021.97	701.954	1211.75	239.701	414.234	1219.3	2041.76	1060.14	1095.2	411.138	8822.77	743.941	1103.64	1103.64	1103.64	311.964	764.863	1531.7	1019.64	1121.39	928.519	1903.01	1384.05	1085.9	1574.07	318.429	318.429	263.633	476.703	318.429	318.429	305.952	318.429	591.049	0	0	402.716	0	0	0	332.88	243.875	0	0	0	243.875
Q9NX58	Cell growth-regulating nucleolar protein	217.726	277.43	306.424	277.43	277.43	0	0	402.665	341.827	0	0	0	0	321.105	177.297	191.904	264.243	264.243	264.243	264.243	264.243	264.243	318.75	170.612	384.901	414.349	264.243	0	0	0	0	0	0	248.456	0	0	0	0	0	0	0	0	0	0	0	0	0	227.307
Q86VF7	Nebulin-related-anchoring protein	1774	1804.79	262.934	327.359	1050.68	376.44	213.084	1333.09	4642.86	1423.02	2103.86	2510.96	320.617	3834.21	5482.74	2496.22	2572.2	3185.48	2921.34	3844	3272.39	4204.66	774.08	2782.14	816.611	826.343	2851.74	1720.35	811.932	2254.74	2755.39	3014.89	1185.96	683.627	822.448	2874.55	656.783	656.783	2991.4	2812.98	2383.02	2760.53	417.86	346.714	656.783	565.376	656.783	244.669
Q9NSY0	Nuclear receptor-binding protein 2	2945.91	1878.62	0	0	0	0	0	1057.11	0	728.357	2452.33	2452.33	2979.07	1925.59	0	1075.46	0	878.617	1063.65	1460.36	1071.89	901.333	0	0	0	0	0	0	0	0	395.903	0	0	0	548.895	0	0	0	0	0	0	0	0	0	0	0	0	0
Q9UHY1	Nuclear receptor-binding protein	218.32	267.386	218.32	0	0	173.369	226.076	244.01	208.142	306.93	533.335	431.433	315.115	202.808	421.829	397.623	408.92	464.532	420.869	429.919	330.212	384.722	419.91	308.804	518.651	533.526	470.605	250.87	161.27	250.87	243.803	320.465	219.148	269.347	250.87	307.848	241.955	274.105	186.52	239.906	160.876	193.596	216.751	216.751	216.751	216.751	216.751	216.751
Q92823	Neuronal cell adhesion molecule	0	0	0	0	325.988	0	0	0	435.149	0	645.18	803.953	645.18	486.406	821.239	635.585	256.783	3704.06	4420.18	342.882	5983.4	3105.27	820.959	390.399	738.495	1352.86	2217.73	0	0	0	0	0	0	368.6	0	208.008	0	0	0	0	340.297	0	0	0	0	0	0	0
O43847	Nardilysin	0	1144.19	0	0	0	0	0	2162.92	0	0	0	0	0	0	0	0	0	0	387.734	0	0	0	0	0	0	0	0	0	0	0	0	0	0	0	0	0	0	0	0	0	397.893	0	0	0	0	0	258.584	0
Q16659	Mitogen-activated protein kinase 6	416.178	0	0	0	681.449	912.625	912.625	912.625	927.764	569.48	1853.03	1244.67	1853.03	2461.39	720.292	975.403	415.097	335.593	847.848	588.472	1082.66	847.848	7862.78	983.527	169.438	847.848	9391.09	0	0	0	0	0	1099.38	0	0	0	0	0	0	0	585.4	0	575.917	849.637	360.347	0	0	1540.22
Q15773	Myeloid leukemia factor 2	1361.24	1387.07	579.529	709.274	532.667	950.916	1167.91	784.685	1384.91	1394.85	502.01	502.01	2120.02	494.707	303.695	350.508	350.508	350.508	350.508	312.166	668.53	350.508	363.284	338.268	350.508	350.508	1055.95	0	0	0	0	0	0	0	261.806	0	0	0	0	0	0	0	0	0	0	0	0	0
Q8IVH4	Methylmalonic aciduria type A protein, mitochondrial	1061.34	1005.94	0	0	0	0	0	0	0	0	0	0	0	0	0	0	0	0	0	0	0	0	0	0	0	0	0	0	0	0	0	0	0	0	0	0	0	0	0	0	0	0	0	0	0	0	0	0
Q96L73	Histone-lysine N-methyltransferase, H3 lysine-36 specific	562.374	702.432	0	0	0	0	0	337.051	657.539	0	572.663	451.832	572.663	693.494	339.118	502.174	536.419	575.243	570.396	958.481	560.413	536.419	536.419	536.419	536.419	511.912	316.78	0	0	0	314.476	0	0	0	0	249.844	0	0	0	0	0	0	0	0	0	0	0	671.175
Q9UBU8	Mortality factor 4-like protein 1	459.696	486.256	507.291	486.256	486.256	0	0	0	0	0	226.019	0	0	0	0	0	0	0	0	0	0	0	419.597	486.735	455.49	0	120.696	0	0	0	0	0	0	0	0	0	0	0	0	0	0	0	0	0	0	0	0	0
Q9BV86	N-terminal Xaa-Pro-Lys N-methyltransferase 1	550.941	591.953	0	0	0	0	148.678	0	0	307.075	239.452	0	0	0	0	0	0	0	0	0	0	0	191.401	0	0	0	0	0	0	0	0	0	0	0	0	0	0	0	0	0	0	0	0	0	0	0	0	0
Q70IA6	MOB kinase activator 2	205.509	0	0	0	0	0	0	0	1394.92	2086.82	0	0	0	600.329	337.544	0	0	0	0	0	485.319	575.601	0	0	0	0	0	0	0	0	239.83	0	0	0	0	0	0	0	0	0	401.328	0	0	0	0	0	0	0
O96033	Molybdopterin synthase sulfur carrier subunit	226.155	514.887	525.082	514.887	514.887	548.117	548.117	849.931	548.117	440.135	592.862	642.918	928.644	642.918	486.526	476.481	425.606	476.481	302.093	649.856	476.481	466.437	365.018	529.212	476.481	476.481	592.644	0	0	0	0	0	232.393	0	0	0	0	416.947	492.802	0	0	0	0	0	0	0	0	0
Q9UBE8	Serine/threonine-protein kinase NLK	0	0	0	0	0	0	0	0	0	0	1141.66	1141.66	2105.55	177.772	0	0	0	0	0	0	0	0	0	0	0	0	283.795	0	0	0	0	0	0	0	0	0	0	0	0	0	279.462	0	0	0	0	0	0	0
O00567	Nucleolar protein 56	833.774	560.149	0	0	0	0	0	0	0	0	0	0	0	0	0	0	0	0	0	246.813	0	0	0	0	434.845	0	280.06	0	0	0	0	0	0	0	0	0	0	0	0	0	0	0	0	0	0	0	0	0
P29475	Nitric oxide synthase, brain	535.649	179.866	0	0	179.866	204.54	202.07	466.164	622.925	335.352	189.007	399.23	194.418	194.418	426.049	261.91	265.782	199.018	252.48	258.002	296.88	305.911	732.376	464.067	296.88	380.567	296.88	296.028	448.564	296.028	202.26	194.435	465.66	438.211	192.812	296.028	223.374	342.954	367.262	367.262	202.771	342.879	428.465	367.262	412.609	369.374	725.969	367.262
Q7Z494	Nephrocystin-3	621.929	608.457	228.11	401.054	215.78	252.419	363.048	239.532	686.533	486.38	333.924	998.04	622.38	580.905	263.192	405.989	497.791	403.037	843.33	588.87	1280.47	352.089	3033.32	279.472	824.059	406.712	903.576	386.015	336.417	357.75	216.263	409.631	277.457	1054.98	348.369	326.577	552.146	552.146	295.043	552.146	359.272	552.146	1621.4	360.185	515.381	713.45	1103.1	588.912
O75161	Nephrocystin-4	0	0	897.523	0	395.689	325.525	325.525	167.281	325.525	330.55	1321.76	1166.55	1011.35	1166.55	0	0	0	0	0	0	0	251.177	1617.74	1146.8	0	0	1451.46	0	0	0	0	0	0	0	0	0	0	0	0	0	0	0	0	0	0	0	0	0
Q9UFN0	Protein NipSnap homolog 3A	7448.91	3454.49	2407.8	250.28	2802.16	6927.31	2952.8	2872.95	4940.05	9661.5	1163.33	1656.74	3292.47	1656.74	283.944	807.546	327.572	891.209	807.546	326.333	807.546	899.83	3747.33	5274.74	686.082	723.884	3854.03	0	0	0	0	0	466.505	437.868	0	562.252	0	0	851.667	0	1111.73	0	851.667	0	0	0	0	0
Q6UXV4	MICOS complex subunit MIC27	937.37	916	1062.11	295.537	574.917	1056.1	524.173	1111.34	983.68	3075.95	1335.59	536.62	1948.56	938.325	869.903	294.53	132.439	715.099	715.099	1049.97	768.977	715.099	618.658	1361.47	284.748	286.947	859.141	0	0	219.55	0	219.55	293.856	0	227.27	0	0	210.027	383.822	237.088	432.724	210.027	0	0	0	0	0	332.493
Q86YT6	E3 ubiquitin-protein ligase MIB1	0	0	0	0	0	0	0	0	0	0	0	0	0	0	0	0	0	0	0	0	0	0	337.603	0	0	0	0	0	0	0	0	0	0	9772.71	0	0	0	0	0	0	0	0	0	0	0	0	0	0
Q643R3	Lysophospholipid acyltransferase LPCAT4	0	358.857	0	0	0	0	0	0	0	2101.23	13541	13541	26123.4	958.657	0	0	0	0	1757.97	0	0	0	0	0	190.023	0	0	0	0	0	0	0	0	0	458.088	0	0	0	0	0	0	0	0	0	0	1298.32	0	0
Q9NTJ4	Alpha-mannosidase 2C1	273.922	396.586	0	0	0	475.531	223.28	600.474	350.588	628.897	435.677	910.323	357.978	435.677	0	0	0	0	0	0	0	0	0	0	0	0	0	0	0	0	0	0	0	0	0	0	0	0	0	0	0	0	0	178.385	420.514	359.094	0	0
O95382	Mitogen-activated protein kinase kinase kinase 6	843.382	568.181	841.159	342.905	1709.3	1143.88	480.469	1298.46	1171.32	1198.76	795.942	794.218	794.218	372.694	316.804	405.693	700.622	291.615	225.878	483.728	1086.14	1040.49	1244.05	767.894	842.489	1320.09	1003.91	457.972	607.042	241.437	279.959	256.333	492.349	423.595	549.328	5669.67	672.046	672.046	672.046	672.046	978.447	672.046	1137.02	514.343	3095.9	397.539	540.766	672.046
P29966	Myristoylated alanine-rich C-kinase substrate	196.099	0	0	0	0	275.305	0	0	0	319.411	0	0	245.743	0	0	0	0	0	0	0	0	0	0	0	0	0	0	0	0	0	0	0	0	0	0	0	0	0	0	0	0	0	0	0	0	0	0	0
P51948	CDK-activating kinase assembly factor MAT1	2181.63	1445.01	1646.18	872.934	1847.35	5155.39	898.231	611.037	2552.37	1349.12	1773.33	2552.05	2552.05	2636.78	1814.19	3487.62	1184.74	2104.78	3229.64	2232.41	3739.56	2017.8	3766.27	2476.89	1163.15	1589.24	1486.83	2351.92	872.977	1578.53	1351.41	817.549	1250.24	1300.83	1300.83	1300.83	1021.21	1258.86	936.822	1258.86	1258.86	1258.86	1300.64	948.545	1243.16	1514.23	2942.89	1274.55
Q99707	Methionine synthase	604.255	214.492	220.019	220.019	220.019	0	0	282.463	0	458.196	334.092	281.071	281.071	228.051	0	0	0	0	0	5532.39	947.715	0	0	2643.34	0	0	0	0	0	0	0	0	0	0	0	0	0	0	0	0	0	0	325.629	0	0	0	0	0
Q00266	S-adenosylmethionine synthase isoform type-1	971.584	1271.79	654.937	289.95	338.291	522.621	626.349	418.892	298.754	667.61	500.135	557.896	557.896	615.657	0	0	0	267.844	0	263.981	0	231.191	0	0	0	0	0	0	0	0	0	0	0	0	0	0	0	0	0	0	0	0	0	0	0	0	0	0
Q9HCC0	Methylcrotonoyl-CoA carboxylase beta chain, mitochondrial	749.314	1976.53	493.116	1110.77	1472.23	488.874	334.674	907.85	841.683	2150.26	890.221	178.104	504.27	1027.91	0	0	0	401.155	0	0	0	569.356	587.619	532.429	234.111	0	746.128	0	0	0	0	0	0	201.445	302.985	640.076	0	0	0	0	0	0	0	0	0	0	0	0
P49736	DNA replication licensing factor MCM2	1891.5	1167.98	793.806	980.895	275.073	945.017	206.42	1452.08	437.955	2110.57	680.346	800.537	761.216	1141.8	329.938	425.16	388.866	425.16	425.16	343.571	425.16	228.926	635.484	611.037	425.16	521.741	931.603	0	0	0	0	0	0	0	424.661	0	0	0	0	0	0	0	182.455	0	393.68	0	0	485.838
O15068	Guanine nucleotide exchange factor DBS	1024.4	1024.4	3565.37	990.416	1024.4	3842.13	8884.57	4560.67	4560.67	4560.67	1249.32	1388.8	1388.8	1528.27	1243.37	291.072	1243.37	1193.64	800.255	1243.37	1243.37	1987.47	1449.52	2442.77	1243.37	629.929	1736.29	0	0	0	696.764	0	0	1473.87	400.769	0	380.446	977.92	977.92	977.92	1142.46	977.92	977.92	977.92	475.68	1644.8	1254.62	893.1
Q86X76	Deaminated glutathione amidase	2753.43	2654.52	1896.76	2275.64	1637.61	203.568	993.883	1321.6	871.079	2247.92	1745.35	858.14	439.586	858.14	599.311	285.122	314.525	710.55	599.311	824.237	385.421	533.358	665.263	733.01	599.311	295.859	1041.91	0	0	0	264.04	0	0	586.96	338.386	568.536	0	0	0	0	376.069	0	0	0	0	0	0	0
Q8TC05	Nuclear protein MDM1	308.384	0	0	0	0	0	0	0	478.205	1715.86	357.467	377.601	1315.51	844.602	433.897	433.897	433.897	433.897	309.49	433.897	342.46	217.97	313.255	745.668	3673.78	515.547	5292.03	1008.74	1008.74	1008.74	514.69	1008.74	681.027	1008.74	1964.3	1640.02	640.063	432.611	1874.87	640.063	1866.4	640.063	608.293	373.468	828.377	429.953	669.788	640.063
P31153	S-adenosylmethionine synthase isoform type-2	3111.09	4020.56	1103.14	320.198	1264.4	1748.46	772.618	2724.3	514.209	3581.06	1172.06	906.044	1292.29	1464.08	691.468	214.487	254.077	627.426	609.97	867.795	818.715	592.515	302.758	1444.23	397.676	467.321	1430.74	438.023	230.798	2519.98	438.023	438.023	1237.81	703.796	248.535	414.615	0	0	479.805	356.752	932.734	0	218.307	0	0	0	218.307	278.115
Q6ZN04	RNA-binding protein MEX3B	0	0	0	0	0	651.242	1168.2	188.894	10571	1685.16	0	0	0	0	0	1961.26	326.487	0	0	0	0	0	0	0	0	0	6510.55	0	7338.89	0	0	0	0	0	0	0	4837.97	0	0	0	0	0	0	0	6538.74	13322.2	3963.6	10132.9
Q6NUT3	Major facilitator superfamily domain-containing protein 12	0	0	0	0	0	0	0	0	0	0	0	0	0	0	0	0	0	0	0	0	0	0	0	0	0	0	0	0	0	0	0	0	0	0	0	0	0	0	0	0	0	0	0	0	0	0	0	0
Q9H019	Mitochondrial fission regulator 1-like	0	764.541	0	0	0	354.456	354.456	264.712	354.456	503.994	0	0	0	0	0	0	160.258	0	0	0	282.729	0	0	0	0	0	214.395	0	0	0	0	0	174.632	0	0	0	0	0	0	0	0	0	0	0	0	0	239.074	0
O43451	Maltase-glucoamylase, intestinal	0	262.594	0	0	0	0	0	0	0	981.633	363.271	363.271	258.505	549.859	0	0	470.07	0	561.936	339.674	339.674	0	0	0	725.986	482.662	977.446	505.758	505.758	228.724	1084.84	492.893	372.755	710.286	505.758	518.622	395.528	328.474	597.457	546.152	1715.22	597.457	597.457	597.457	597.457	3314.67	1460.09	597.457
P55209	Nucleosome assembly protein 1-like 1	2467.17	2824.31	432.115	1494.69	522.22	1818.8	524.705	1818.8	1818.8	2907.46	370.224	392.074	1944.37	1061.97	190.695	167.337	623.163	577.188	623.163	964.727	258.758	741.255	1119.33	623.163	841.754	501.578	979.427	711.907	0	0	0	0	730.038	0	0	0	0	397.547	0	0	0	0	0	1056.23	0	397.547	0	0
Q8TAT6	Nuclear protein localization protein 4 homolog	528.555	0	285.896	0	0	0	0	237.947	0	314.242	766.447	766.447	1178.01	354.885	0	0	0	339.748	0	258.098	0	0	0	0	0	235.879	321.543	0	0	0	0	0	0	0	328.544	343.714	0	0	0	0	0	0	0	0	0	450.568	322.011	0
Q86SE8	Nucleoplasmin-2	30077.5	32447.8	9338.24	483.44	7259.12	3862.31	6146.37	25170.7	17828.9	45889.8	4170.44	1895.47	5493.91	30199.8	9766.55	2181.68	964.852	14865	9049.37	19239.2	10842.7	9347.12	17817.9	12665.4	568.769	4461.48	14177.1	4406.91	4406.91	5609.39	4468.15	2372.88	5563.14	3278.22	480.595	4406.91	568.776	542.246	9254.77	5694.21	12633.5	4436.35	2063.29	2063.29	444.781	2063.29	2063.29	345.491
P06748	Nucleophosmin	397.017	474.818	1080.57	527.993	421.643	1359.27	459.474	1407.16	2576.68	1311.38	1197.17	445.891	1197.17	1844.25	1247.04	1099.02	1542.64	1658.14	338.505	1174.86	940.535	789.948	584.602	613.765	940.535	343.031	940.535	0	413.497	432.895	0	665.863	498.236	0	0	413.497	0	0	2009.02	1653.1	1447.54	828.947	0	3690.57	828.947	0	0	0
Q9NVX2	Notchless protein homolog 1	2829.87	4073.84	15713.6	223.485	12453.4	1777.09	8762.3	10076.6	9960.1	920.842	6719.88	573.128	2301.9	11480.5	1176.46	389.701	1113.51	2867.7	1709.14	3254.09	1457.89	2362.06	2390.82	2855.36	518.791	978.125	4642.75	875.051	315.293	523.775	1143.9	541	1091.86	1460.38	658.243	2078.95	227.326	440.738	2896.01	661.947	1097.55	538.335	538.335	538.335	354.236	606.882	469.787	538.335
P40261	Nicotinamide N-methyltransferase	0	0	0	0	0	0	0	0	0	0	0	0	166.944	0	0	0	0	0	0	0	0	0	0	0	0	0	0	0	0	0	0	0	0	0	0	0	0	0	0	0	0	0	0	325.788	0	0	0	0
Q9Y316	Protein MEMO1	590.074	675.401	0	0	0	0	0	588.528	0	469.787	486.413	126.21	308.127	308.127	235.289	0	442.44	0	0	0	344.81	0	165.178	0	0	0	338.711	341.857	427.548	174.183	341.857	341.857	330.187	569.715	353.527	246.47	0	0	0	0	459.065	0	0	285.4	303.681	256.736	0	0
A6NFF2	Putative nucleosome assembly protein 1-like 6	0	0	0	0	0	0	0	0	0	0	843.033	843.033	943.362	742.704	0	0	0	0	470.156	0	0	0	0	384.334	0	0	0	0	0	0	0	0	0	0	0	0	0	0	0	0	0	0	0	0	0	0	0	0
Q17RB8	LON peptidase N-terminal domain and RING finger protein 1	0	0	247.424	546.746	0	0	0	0	0	229.435	0	0	0	0	0	0	0	0	0	0	0	0	216.726	0	0	0	430.848	0	0	0	0	0	0	0	0	690.417	0	0	0	0	0	0	0	0	0	0	0	0
P23490	Loricrin	0	1164.11	0	681.097	0	0	0	0	0	1661.98	310.478	518.024	16320.4	518.024	939.589	990.669	696.623	818.106	2893.45	818.106	818.106	818.106	818.106	360.544	450.099	306.987	1489.61	317.958	317.958	317.958	317.958	317.958	219.337	194.511	470.373	321.028	295.973	192.415	261.498	295.973	273.598	295.973	295.973	295.973	375.647	1345.23	318.348	295.973
Q6P582	Mitotic-spindle organizing protein 2A	273.227	340.44	273.227	273.227	261.563	0	0	0	0	0	368.511	368.511	472.949	219.482	0	0	0	376.296	0	0	0	0	1079.01	280.408	0	591.433	1260.01	0	0	0	0	0	0	0	0	0	0	0	0	0	0	0	0	0	0	254.095	0	0
Q5TBK1	NEDD4-binding protein 2-like 1	0	0	0	0	0	0	0	0	0	0	0	0	0	0	0	0	0	0	0	0	0	0	2034.37	960.328	0	0	2389.32	0	0	0	0	0	0	0	1397.36	582.832	0	0	0	0	0	0	0	0	0	1718	2764.87	0
Q8IVV2	Lipoxygenase homology domain-containing protein 1	331.901	331.901	627.402	331.901	153.798	0	0	0	0	0	0	519.802	0	0	466.693	198.825	573.876	466.693	466.693	466.693	466.693	466.693	221.1	466.693	562.725	443.765	498.029	0	214.448	540.248	0	0	0	974.648	0	961.35	0	0	0	0	0	0	0	0	0	0	0	315.893
Q9Y2L9	Leucine-rich repeat and calponin homology domain-containing protein 1	0	0	380.443	0	301.193	338.245	338.245	338.245	320.391	1058.61	0	0	0	0	0	0	0	0	0	896.689	0	0	0	0	193.921	0	0	0	193.96	235.915	0	0	0	0	0	0	0	0	0	0	0	0	0	0	0	0	277.4	0
A6NIV6	Leucine-rich repeat and IQ domain-containing protein 4	0	145.539	0	0	0	408.936	2571.3	408.936	408.936	347.476	2442.87	2442.87	4570.13	315.607	0	0	0	0	2123.5	0	0	0	145.242	0	0	247.648	1432.28	0	0	488.434	0	0	0	0	0	0	0	0	0	2203.24	0	0	0	0	0	0	4699.34	0
Q9BX40	Protein LSM14 homolog B	14367.2	16231.7	5327.78	10076.7	5786.11	321.621	2203.48	7502.08	4852.78	18846.7	2902.27	2902.27	2984.44	2820.11	0	0	0	1532.31	0	0	0	613.505	652.105	512.595	0	202.941	1407.95	0	0	0	0	0	346.452	319.826	0	0	0	0	0	0	0	0	0	0	0	0	0	0
Q9UK45	U6 snRNA-associated Sm-like protein LSm7	0	270.132	871.672	0	0	0	0	0	0	312.049	0	0	0	0	0	0	0	0	0	0	0	0	0	0	0	0	0	0	0	0	0	0	0	0	0	0	0	0	0	0	0	0	0	0	0	0	0	0
Q86VH2	Kinesin-like protein KIF27	1006.23	1526.26	812.497	585.67	909.365	1136.21	1224.46	341.72	4253.46	1047.96	164.092	519.831	749.139	440.486	383.078	2607.69	200.812	415.552	1080.68	1673.27	3525.91	578.689	769.638	376.975	1306.39	364.047	1110.75	1313.89	6172.89	5686.66	3784.76	421.68	8896.25	400.411	3610.02	378.877	1314.41	2673.49	3209.86	882.118	3922.74	3209.86	5643.65	5900.47	3746.23	780.135	434.713	4091.67
Q7Z4S6	Kinesin-like protein KIF21A	148.899	14151.1	2442.42	14878.2	1032.95	1230.95	0	6172.31	1230.95	0	1611.99	1611.99	780.544	1800.16	8486.53	9486.69	10050.1	2359.24	1495.53	3022.32	11278.9	1895.7	2646.94	1564.67	5203.36	3196.17	3109.25	1010.74	9059.26	4208.29	2985.2	1073.14	5431.38	5707.67	7059.02	458.357	3620.12	3620.12	409.129	1539.49	7349.99	420.32	8955.85	9526.67	9763.63	2293.83	2872.94	4367.31
Q99661	Kinesin-like protein KIF2C	4606.96	4095.24	0	0	0	176.315	185.368	895.205	944.685	977.632	850.419	259.958	716.873	1447.65	367.253	308.118	503.013	855.842	460.386	611.087	279.99	381.799	692.106	417.759	460.386	460.386	948.223	0	0	0	0	0	0	275.139	0	556.005	0	0	253.533	0	231.902	0	0	0	0	0	0	0
Q8IXV7	Kelch domain-containing protein 8B	580.829	0	0	0	0	764.739	764.739	764.739	283.9	1094.67	955.209	830.121	705.032	830.121	521.181	359.278	0	0	0	0	724.291	0	0	0	0	328.396	342.002	0	0	0	0	0	219.687	0	0	0	0	0	0	0	796.296	0	0	472.516	0	0	829.154	429.167
Q9BXK1	Krueppel-like factor 16	1422.27	1833.51	1422.27	1422.27	551.526	631.911	334.388	797.939	280.598	1476.46	0	0	0	0	0	0	0	0	0	333.959	0	0	0	589.651	0	0	0	0	0	0	0	0	0	0	0	0	0	0	0	0	0	0	0	0	0	0	0	0
O43240	Kallikrein-10	2891.08	3417.52	1251.18	2071.13	792.305	1175.58	998.717	1352.44	689.124	3279	969.587	969.587	940.894	998.281	559.071	419.841	333.682	457.915	357.348	419.841	256.785	419.841	419.841	381.768	419.841	636.734	1007.03	0	0	0	0	0	0	0	0	874.792	0	0	0	466.925	0	0	0	0	1060.02	727.091	360.373	0
Q9P0G3	Kallikrein-14	0	260.838	0	0	0	0	0	0	0	0	283.054	290.12	286.587	286.587	324.887	302.223	281.782	296.431	288.211	295.689	198.477	277.922	271.909	290.999	304.262	285.424	285.282	0	0	0	0	0	0	0	0	0	0	0	0	0	0	0	0	0	0	0	0	0
O60259	Kallikrein-8	0	0	0	0	0	0	0	448.775	0	1319.93	3936.82	3936.82	6002.39	1871.25	0	0	0	0	0	0	0	0	0	0	0	0	0	0	0	0	0	0	0	0	0	0	0	0	0	0	0	0	0	0	0	653.888	0	0
Q9H0H3	Kelch-like protein 25	527.616	0	0	0	0	0	0	0	0	392.552	0	0	365.337	0	0	0	0	0	0	0	0	0	0	0	0	0	0	0	0	0	0	0	0	0	0	0	0	0	0	0	0	0	0	0	0	0	0	0
Q10713	Mitochondrial-processing peptidase subunit alpha	935.7	862.338	428.514	370.785	235.517	688.63	1209.75	1028.38	6251.75	1391.13	498.343	298.78	407.583	755.855	1980.99	1642.69	1887.19	2584.62	388.745	462.607	1883.72	592.487	1164.08	671.889	1642.69	1642.69	1664.54	0	0	0	0	0	0	703.645	0	0	280.145	0	480.137	1025.63	523.556	538.442	0	0	0	0	0	280.145
P20645	Cation-dependent mannose-6-phosphate receptor	805.136	1333.75	357.603	805.136	805.136	507.805	592.983	592.983	592.983	703.371	0	0	0	0	0	0	0	0	0	0	0	0	0	0	0	0	0	0	0	0	0	0	0	0	0	0	0	0	0	0	0	0	0	0	0	0	0	0
Q6ZNG9	KRAB-A domain-containing protein 2	0	12487.9	219.519	0	0	0	0	360.226	0	9214.52	2575.54	5719.43	17599.4	5719.43	308.796	213.973	1075.6	213.973	7455.43	0	0	0	0	0	0	0	620.349	1453.56	463.075	1453.56	945.929	1453.56	350.994	1961.19	5860.67	2019	751.736	751.736	751.736	751.736	290.947	751.736	751.736	2025.45	856.015	9541.88	342.588	647.457
P01594	Immunoglobulin kappa variable 1-33	1483.05	0	492.413	0	0	393.092	0	0	0	0	0	0	0	0	0	0	0	0	0	194.026	0	0	1757.91	1227.69	621.543	1097.07	891.447	0	0	0	0	0	0	0	0	0	0	0	0	0	0	0	0	0	0	0	0	0
Q9UPT6	C-Jun-amino-terminal kinase-interacting protein 3	0	0	0	0	0	0	0	645.926	0	0	0	0	0	868.541	0	0	0	0	0	0	0	0	0	0	274.851	0	0	0	0	0	332.654	0	0	0	0	0	0	0	0	0	0	0	0	0	0	244.063	0	0
O60271	C-Jun-amino-terminal kinase-interacting protein 4	716.437	434.929	325.052	997.945	1229.29	0	0	0	392.449	435.961	0	0	0	303.785	0	0	0	362.032	0	459.765	0	407.575	0	0	0	0	0	0	0	298.366	0	0	0	0	0	545.375	0	0	457.842	232.231	861.754	0	0	0	0	0	0	0
Q15652	Probable JmjC domain-containing histone demethylation protein 2C	2737.4	1173.05	955.449	820.145	744.52	398.497	821.347	2690.87	2328.59	2006.42	1513.87	318.982	17660.9	1513.87	2870.34	1549.13	1899.66	1076.04	1088.95	1902.2	2190.9	1332.28	1332.28	585.013	1332.28	576.459	1331.47	639.2	3353.45	2232.27	835.035	486.651	937.763	5341.44	3017.6	1257.17	696.33	3137.68	3137.68	1150.14	5046.13	3137.68	2514.62	1715.82	9365.6	3137.68	3824.09	3776.2
Q5VZ66	Janus kinase and microtubule-interacting protein 3	0	0	0	0	0	350.913	263.388	0	0	0	0	0	0	0	0	0	0	0	0	0	0	0	0	0	0	0	0	0	0	0	0	0	0	0	0	0	0	0	0	0	0	0	0	0	0	0	0	0
Q8N9B5	Junction-mediating and -regulatory protein	0	0	297.626	0	0	0	197.743	337.519	0	0	0	0	0	0	0	0	0	0	0	0	0	0	0	0	199.514	0	0	0	0	0	0	0	0	0	0	0	0	0	0	0	258.58	0	0	0	0	0	0	0
Q16626	Male-enhanced antigen 1	910.991	1012.83	1105.85	367.2	288.45	0	0	378.528	0	173.541	827.285	886.913	240.353	336.681	0	0	0	0	0	272.999	0	0	200.441	283.838	0	1125.11	225.575	0	0	0	0	0	0	0	0	0	0	0	0	0	0	0	0	0	0	0	0	0
Q9H910	Jupiter microtubule associated homolog 2	1990.42	1513.9	3939.61	1978.72	2158.25	5063.46	455.815	4128.96	5997.95	7855.86	3555.37	1595.9	912.122	4685.1	1688.21	2235.53	2461.44	3492.25	1321.19	4397.1	3019.53	3569.71	2358.84	3434.48	829.514	1203.99	3318.02	814.522	814.522	771.951	891.818	218.738	914.858	803.458	814.522	825.587	0	0	877.351	759.995	1003	329.231	0	0	0	329.231	0	0
P10644	cAMP-dependent protein kinase type I-alpha regulatory subunit	5249.61	4680.47	1522.61	656.649	1465.21	396.13	1775.72	2663.13	1788.98	4561.85	1125.55	455.208	1068.28	1547.71	1158.28	795.519	758.184	1375.8	1006.55	1011.19	1361.66	1017.89	1008.87	1188.26	336.024	581.57	870.388	0	0	207.501	325.89	0	207.501	403.959	0	0	0	0	0	411.361	599.298	0	0	205.357	0	487.551	0	205.357
Q92993	Histone acetyltransferase KAT5	0	803.711	0	0	0	0	0	0	0	1688.99	0	0	7640.86	0	0	0	0	0	0	0	0	0	0	0	1724.27	0	381.309	0	0	0	0	0	257.439	0	270.974	0	0	0	0	0	339.015	0	0	0	0	1734.46	325.187	0
Q8WYB5	Histone acetyltransferase KAT6B	603.585	519.012	0	0	0	499.433	442.785	471.109	181.21	933.216	332.387	0	0	0	0	0	0	0	0	0	0	0	322.121	374.219	0	263.898	260.446	0	0	0	363.857	0	0	0	0	0	0	0	0	0	0	0	0	0	0	371.691	0	0
Q9BQA1	Methylosome protein 50	369.96	627.44	307.816	369.96	369.96	526.558	526.558	526.558	262.437	1088.8	316.972	553.671	778.877	553.671	0	0	0	217.656	0	364.835	0	0	323.369	355.799	0	0	398.586	0	0	0	0	0	0	0	0	0	0	0	0	0	0	0	0	0	0	0	0	0
Q7L2J0	7SK snRNA methylphosphate capping enzyme	1400.5	0	297.607	0	0	499.371	374.734	1658.23	499.371	499.371	742.939	347.425	742.939	1138.45	0	0	474.951	800.569	0	1041.6	0	0	414.171	0	0	0	194.482	0	0	0	396.518	0	545.345	646.551	0	584.32	0	0	0	518.554	474.874	0	0	0	0	380.371	0	0
Q9NQ76	Matrix extracellular phosphoglycoprotein	176.202	0	0	634.383	0	0	257.304	273.009	0	0	0	866.736	0	0	352.908	626.012	533.633	462.769	1041.84	398.734	271.245	533.633	294.987	744.556	1533.57	1519.94	533.633	0	0	0	0	0	0	0	500.127	0	0	0	0	0	0	0	0	0	0	0	0	0
Q9H7H0	Methyltransferase-like protein 17, mitochondrial	340.48	518.687	0	0	0	280.195	280.195	280.195	409.941	142.413	0	0	0	0	0	0	0	0	0	0	0	0	0	350.573	0	0	0	0	0	0	0	0	0	0	0	0	0	0	0	0	0	0	0	0	0	0	0	0
Q14164	Inhibitor of nuclear factor kappa-B kinase subunit epsilon	0	0	707.12	0	298.244	0	0	240.859	233.436	0	1222.07	796.417	1009.24	1009.24	0	0	0	0	0	0	160.507	0	1708.03	856.94	846.432	1085.57	1425.1	0	0	0	0	0	0	0	0	0	0	0	0	0	0	0	0	0	0	0	0	0
Q96EZ8	Microspherule protein 1	0	0	0	0	0	0	0	0	0	0	0	0	4496.25	0	0	0	0	0	0	0	0	0	0	0	0	0	0	0	0	0	0	0	0	0	0	0	0	0	0	0	0	0	0	0	0	0	0	0
P53990	IST1 homolog	1238.5	955.98	0	0	0	720.491	720.491	720.491	212.144	1400.61	400.49	400.49	198.708	602.271	0	0	0	287.436	0	0	0	0	0	1924.34	0	0	554.243	0	0	0	0	0	0	0	0	0	0	0	0	0	0	0	0	0	0	0	0	0
Q9NWR8	Calcium uniporter regulatory subunit MCUb, mitochondrial	464.189	701.532	0	0	0	0	0	0	0	0	0	0	0	0	0	0	0	0	0	0	290.002	0	326.343	0	0	0	0	0	0	0	0	0	0	0	0	0	0	0	0	0	0	0	0	0	0	0	364.543	0
P17301	Integrin alpha-2	799.919	659.664	458.202	558.933	202.379	2384.11	0	0	147.389	0	348.251	281.268	270.959	281.268	420.148	758.166	420.148	566.072	420.148	211.672	1152.8	219.39	420.148	218.339	274.223	420.148	1244.58	784.868	784.868	628.978	1413.97	784.868	1243.98	784.868	190.69	784.868	0	0	0	0	2614.31	0	0	0	0	0	0	0
Q9Y6D9	Mitotic spindle assembly checkpoint protein MAD1	12109.7	13350.6	7796.38	6014.6	1550.59	1101.82	4480.74	11577.8	10044.3	1371.47	3787.31	7160.08	6935.71	6935.71	10919.1	12145.5	9616	4406.87	2545.37	12054.6	8714.37	3850.02	21633.7	3049.56	9708.85	13131.5	7950.61	5390.43	23816.9	4991.83	7665.97	1445.85	14434.2	10953.3	8406.58	11398	7056.74	2986.69	1830.44	2332.95	10598.2	8156.84	17135.8	8156.84	30988.3	4667.14	22224.3	12124.9
Q13797	Integrin alpha-9	27987.9	36398.5	336.421	22689.5	836.244	423.719	528.583	30198.5	221.697	2213.44	2318.59	1679.02	822.851	20205	39703.6	29018.9	45768.4	3287.2	339.33	10835.6	25374.9	3438.49	5864.8	1758.61	8350.21	765.857	11702.7	22575.5	39056	42709.3	17109.7	3460.45	21168.1	233.724	174.196	19496.3	20503.4	30003.9	276.858	18378.4	233.729	910.625	305.059	27140.8	286.506	6736.14	28749.9	23112
P11215	Integrin alpha-M	289.896	0	0	0	0	0	0	0	0	0	437.514	322.835	208.156	322.835	0	0	0	0	0	0	0	0	0	0	0	0	0	0	0	0	0	0	0	0	0	295.851	0	0	0	0	0	0	0	0	0	271.907	0	0
P05556	Integrin beta-1	6904.34	6009.59	6009.59	6009.59	737.923	1191.13	395.426	1069.53	315.213	236.583	2497.46	279.27	800.315	902.512	288.016	376.248	376.248	391.61	310.182	391.375	337.544	376.248	499.557	361.121	155.52	479.74	411.342	0	0	0	304.62	0	0	0	0	0	0	0	0	0	242.338	0	0	0	0	0	0	0
P19827	Inter-alpha-trypsin inhibitor heavy chain H1	5531.81	940.919	135.573	940.919	940.919	962.387	0	0	0	273.842	0	0	0	0	371.727	522.369	371.727	371.727	371.727	315.284	863.191	371.727	219.655	401.112	371.727	371.727	219.719	212.032	0	0	0	0	0	0	0	291.708	0	0	0	0	0	0	0	0	0	367.992	0	0
Q14624	Inter-alpha-trypsin inhibitor heavy chain H4	9158.47	0	0	0	0	0	0	196.416	0	147.461	0	0	345.283	0	0	0	0	0	0	592.234	0	0	0	0	0	0	0	0	0	0	0	0	0	0	0	197.459	0	0	0	0	0	0	0	0	0	0	0	0
Q9NQX7	Integral membrane protein 2C	608.307	0	0	0	1165.22	475.265	0	0	0	299.197	197.548	232.024	266.5	232.024	0	0	286.848	0	0	0	221.553	183.608	0	0	0	0	0	0	0	0	0	0	0	0	0	5369.66	0	0	0	0	0	0	532.25	0	0	0	1128.81	0
Q13572	Inositol-tetrakisphosphate 1-kinase	0	447.524	0	0	0	946.762	897.226	627.758	358.289	307.343	1839.05	666.823	1069.04	266.307	0	0	0	0	0	0	0	0	1009.16	1505.33	0	0	755.609	0	0	0	0	0	0	0	0	0	0	0	0	0	0	0	0	0	0	0	498.584	0
Q14643	Inositol 1,4,5-trisphosphate receptor type 1	4427.31	3828.14	1174.82	358.094	502.058	1603.67	997.248	3743.62	598.814	7384.57	3506.18	815.279	895.902	2379.12	1175.36	783.049	830.836	977.858	820.289	1553.74	918.674	1636.94	1865.23	2440.47	822.207	620.744	3020.57	597.981	831.782	308.844	1196.21	597.981	673.063	597.981	512.651	522.899	0	0	399.405	434.947	960.086	0	399.405	0	524.96	0	0	0
Q14573	Inositol 1,4,5-trisphosphate receptor type 3	0	0	0	0	0	0	0	0	0	0	0	0	0	0	0	0	0	0	0	0	0	0	0	0	0	0	0	0	0	0	0	0	0	0	0	0	0	0	0	0	0	0	0	0	0	0	0	0
P40925	Malate dehydrogenase, cytoplasmic	31732.9	44658.3	20591.8	10363.3	27547.8	4592.72	35276.8	55208.6	33070	55924.6	36220.9	9475.45	12282.4	32758.8	9769.04	9748.63	10466.2	22940.5	10279.9	25076.3	11170.6	21233.1	15770.6	20895	6620.28	9334.19	31213.1	1191.14	2320.15	5397.1	7360.45	4553.5	7445.87	5857.34	2148.52	7610.42	1321.4	2764.19	9762.46	5170.41	10222.9	3358.32	1875.67	2331.47	2995.09	2730.54	517.724	1690.43
Q9Y624	Junctional adhesion molecule A	0	0	0	0	0	0	0	0	0	0	0	0	460.872	0	0	0	0	0	0	0	0	0	0	0	0	0	0	0	0	0	0	0	0	0	0	0	0	0	0	0	0	0	0	0	0	0	0	0
Q6NYC1	Bifunctional arginine demethylase and lysyl-hydroxylase JMJD6	0	0	0	0	0	0	0	0	0	0	0	0	4730.28	0	0	0	0	0	0	0	0	0	0	0	0	0	0	0	0	0	0	0	0	0	0	0	0	0	0	0	0	0	0	0	0	0	0	0
P0C870	Bifunctional peptidase and -lysyl hydroxylase JMJD7	4773.25	5792.68	4773.25	4773.25	411.161	237.477	841.094	1212.9	1027	1994.48	268.315	2074.09	2074.09	2941.26	313.271	477.448	321.927	1333.58	477.448	660.289	447.159	477.448	477.448	477.448	477.448	477.448	968.895	0	0	0	0	0	0	0	0	0	0	0	245.014	0	0	0	0	0	0	0	0	0
Q9BR39	Junctophilin-2	296.664	0	0	0	0	0	0	344.004	0	309.639	580.379	580.379	920.21	240.548	325.229	293.446	325.229	390.737	325.229	300.305	325.229	354.663	300.418	350.04	1041.99	325.229	273.401	0	0	0	0	0	0	527.163	260.009	483.118	0	0	0	0	0	0	0	0	185.95	0	0	264.989
Q12906	Interleukin enhancer-binding factor 3	0	0	0	622.626	796.369	1178.91	1171.76	417.195	949.866	1060.81	1200.76	712.912	314.283	712.912	1006.84	1772.62	847.694	1254.8	1342.81	1176.54	1696.02	1306.66	777.006	932.503	807.996	916.138	753.73	686.646	555.718	519.164	555.718	555.718	395.044	666.876	555.718	555.718	563.136	0	0	0	0	0	312.681	312.681	0	0	0	0
Q92794	Histone acetyltransferase KAT6A	0	303.144	0	0	0	1824.2	400.544	3262.67	1795.45	1852.95	1477.84	1477.84	1772.08	1183.6	2794.93	1173.64	1141.32	0	0	0	826.418	0	0	0	0	0	0	619.98	619.98	1152.36	619.98	619.98	1308.88	619.98	393.313	485.507	0	436.934	0	333.404	503.93	0	648.574	0	0	0	0	594.429
Q9BW62	Katanin p60 ATPase-containing subunit A-like 1	1030.57	2999.36	348.965	1292.57	1161.57	527.778	4166.33	4120.4	4212.27	9383.73	858.032	6397	6706.84	6697.91	6239.83	5227.78	7183.42	2064.33	9540.62	4731.01	4222.16	3458.71	3780.66	4979.39	10062.9	728.494	8767.89	5256.61	7354.36	4358.87	10795.9	2840.17	9669.52	10342.8	10974	7611.41	4862.36	3584.59	5816.68	3229.15	8378.04	870.379	5952.86	8230.06	9494.75	10848.2	10853.1	4173.08
P50222	Homeobox protein MOX-2	0	0	0	0	0	273.525	323.137	661.509	323.137	323.137	270.224	257.798	156.784	268.611	0	0	0	0	215.55	0	0	0	192.289	0	263.974	1573.08	252.801	237.234	314.965	297.808	237.234	237.234	237.234	237.234	219.304	177.581	0	0	0	0	251.261	0	0	0	860.435	403.717	0	0
Q16820	Meprin A subunit beta	1014.53	1014.53	2490.47	406.46	1014.53	1103.44	461.805	621.102	711.06	531.143	251.308	280.546	280.546	497.992	334.937	334.937	334.937	254.31	334.937	513.455	343.793	625.914	227.738	192.17	387.554	326.082	334.937	0	0	0	0	0	0	0	0	0	0	0	0	0	0	0	0	0	0	0	0	0
P0DP06	Immunoglobulin heavy variable 4-30-4	3886.15	0	0	0	0	0	0	0	0	0	322.446	273.47	273.47	224.494	0	0	0	0	0	0	0	164.325	0	0	299.889	0	431.081	0	0	0	0	0	0	0	0	0	0	0	0	0	0	0	0	0	0	0	0	0
Q9BQ69	ADP-ribose glycohydrolase MACROD1	0	949.815	0	0	213.073	449.406	161.514	263.544	356.475	9909.64	3352.16	3352.16	4733.93	149.155	0	0	729.511	0	0	0	428.692	0	174.074	0	174.074	3405.49	879.382	774.706	1784.13	334.069	1874.04	205.054	644.827	794.018	5596.01	1911.25	553.074	553.074	383.69	553.074	410.07	553.074	553.074	4004.52	467.85	2154.65	680.448	553.074
Q9UPN3	Microtubule-actin cross-linking factor 1, isoforms 1/2/3/5	1414.93	674.435	1390.19	711.953	546.819	619.077	503.876	701.345	1125.35	1207.79	3174.42	1243.98	1078.69	3083.71	207.647	1483.05	1119.19	2641.86	397.673	227.205	1318.23	2591.38	1268.58	1274.72	362.052	1734.38	1354.49	247.446	1061.32	870.184	184.594	713.755	370.572	817.23	719.324	1439.67	297.393	409.151	840.382	1600.51	1055.33	551.312	409.151	260.754	335.121	409.151	409.151	194.24
Q8N5G2	Macoilin	396.242	428.109	396.242	396.242	305.034	387.927	394.505	405.166	401.083	217.832	322.445	545.793	527.099	416.34	378.384	378.384	378.384	378.384	378.384	378.384	1443.37	378.384	262.673	636.479	302.85	242.759	412.653	0	340.825	0	0	0	0	0	0	0	0	0	0	0	0	0	0	0	401.854	0	0	0
Q6IE81	Protein Jade-1	9058.45	7787.36	4114.21	13836.1	1712.06	3759.03	1642.48	5875.57	6172.25	1175.26	2825.02	2825.02	2077.87	3572.16	6528.43	3914.53	9219.2	2226.87	352.748	4999.71	5896.91	5111.57	7650.68	5111.57	5111.57	5111.57	5111.57	4252.03	9745.56	5213.39	3759.54	6428.37	6428.37	6428.37	8558.73	7643.36	7958.64	6345.67	6345.67	2187.38	3487.46	6345.67	12001.1	9934.13	6345.67	3846.95	10355.3	4732.71
Q7Z3U7	Protein MON2 homolog	0	378.843	0	0	0	0	0	0	157.82	0	253.553	0	0	0	0	0	165.931	0	0	0	294.054	215.116	196.29	242.33	214.828	0	0	0	0	0	0	0	0	0	0	0	0	0	0	0	0	0	0	0	0	0	0	0
Q14678	KN motif and ankyrin repeat domain-containing protein 1	0	0	0	0	0	792.183	792.183	730.615	1391.44	792.183	338.966	262.944	414.987	338.966	0	0	0	0	0	0	0	0	262.424	174.765	255.603	334.069	0	0	2642.48	0	0	0	0	0	0	0	0	0	0	0	0	0	0	0	0	0	2186.8	0
P13861	cAMP-dependent protein kinase type II-alpha regulatory subunit	1394.62	3240.92	2245.74	1463.78	1768.88	1196.47	1269.23	2724.84	3193.69	5428.56	3132.72	792.054	2777.46	2841.19	646.226	490.73	1175.2	1971.84	406.351	2072.5	795.243	1655.33	827.532	1462.19	227.478	230.056	2150.51	0	0	0	359.328	0	259.479	0	259.479	290.92	908.915	908.915	290.9	908.915	385.544	908.915	908.915	590.626	1227.2	1352.31	1418.16	908.915
Q05655	Protein kinase C delta type	0	555.272	0	0	0	0	0	248.793	0	0	0	0	252.75	0	0	0	0	0	0	0	0	0	0	0	0	0	0	0	0	0	0	0	0	0	0	0	0	0	0	0	0	0	0	0	0	0	0	0
O75439	Mitochondrial-processing peptidase subunit beta	1845.06	1414.67	1426.19	893.488	232.583	866.898	1481.74	572.42	2273.96	2096.59	972.923	243.39	760.682	760.682	217.455	507.844	507.844	477.09	507.844	1376.52	507.844	507.844	686.822	507.844	324.391	507.844	1031.79	0	0	0	0	0	0	0	0	0	0	0	0	0	0	0	0	0	503.492	0	0	307.506
P23919	Thymidylate kinase	3570.93	5639.78	3570.93	3570.93	295.022	1042.39	688.037	1581.22	448.837	3159.93	720.133	1419.92	1419.92	2330.88	839.478	839.478	839.478	667.459	555.601	887.642	839.478	963.645	642.224	839.478	839.478	839.478	1024.1	0	0	0	0	0	0	0	0	0	0	0	0	0	415.795	0	0	0	0	0	0	223.617
P24043	Laminin subunit alpha-2	0	0	2972.79	487.387	0	1675.59	1343.71	1619.34	5272.37	1731.83	4498.2	3906.6	3906.6	3315	1783.66	1071.53	1158.94	206.203	2148.52	4314.99	1071.53	1071.53	218.857	2225.38	533.627	984.124	315.451	0	0	681.727	0	0	0	0	0	919.122	0	0	1354.44	584.403	1596.07	0	0	0	0	0	0	0
P42166	Lamina-associated polypeptide 2, isoform alpha	729.894	0	0	0	0	0	0	332.799	0	0	0	341.649	0	0	404.902	0	201.717	0	0	0	560.516	0	397.674	0	0	203.197	402.479	0	326.79	0	0	0	793.441	1338.59	0	0	0	0	0	0	505.836	0	311.298	380.712	0	0	0	458.002
P55268	Laminin subunit beta-2	0	180.851	584.762	0	0	335.404	227.731	787.431	337.966	332.841	421.7	396.669	446.73	421.7	356.568	372.333	356.568	356.568	356.568	244.038	258.443	308.56	340.804	356.568	671.048	792.445	660.508	225.97	0	0	0	225.97	0	493.756	0	258.699	336.383	0	0	336.383	0	0	0	0	0	0	1282.99	557.845
P13473	Lysosome-associated membrane glycoprotein 2	4969.59	6922.51	0	0	0	0	0	548.099	0	1721.63	859.845	859.845	1180.56	820.998	0	0	0	526.288	0	0	0	580.192	585.993	859.114	0	0	1120.73	0	0	0	0	0	359.45	0	0	0	0	0	0	0	0	0	0	0	0	0	0	0
O95835	Serine/threonine-protein kinase LATS1	314.192	432.297	344.571	344.571	344.571	0	0	0	0	435.925	622.352	610.373	632.284	343.888	561.202	534.173	602.377	589.457	605.965	598.116	650.895	614.312	628.356	606.9	605.031	610.004	643.733	263.238	1052.94	262.89	312.093	273.774	320.747	313.253	310.392	307.877	402.07	316.311	0	269.221	0	0	0	0	0	0	0	269.221
Q5TA81	Late cornified envelope protein 2C	0	0	0	0	0	0	0	0	0	0	0	0	8636.38	0	0	0	0	0	445.794	0	0	0	0	0	0	0	0	0	0	0	239.634	0	0	0	0	0	0	0	0	0	0	0	0	0	0	0	0	0
Q5TA82	Late cornified envelope protein 2D	0	0	0	0	0	0	0	0	0	0	0	0	1849.32	0	0	0	0	0	0	0	0	0	0	0	0	0	0	0	0	0	0	0	0	0	0	0	0	0	0	0	0	0	0	0	0	0	0	0
P17931	Galectin-3	2015.53	1627.83	1400.31	1043.35	387.369	936.719	962.364	865.244	911.074	1226.19	993.492	1851.49	13117.8	990.786	1323.45	973.231	930.021	673.941	180.462	1012.77	1850.64	1252.4	1515.15	1975.28	1501.06	1540.7	1293.65	1480.48	1492.14	1718.78	869.701	717.185	1691.69	1468.81	2178.14	877.543	269.651	483.104	679.36	679.36	841.946	679.36	745.977	731.336	627.385	776.945	679.36	589.949
P30613	Pyruvate kinase PKLR	0	0	0	0	0	0	0	0	0	1116.28	0	0	0	153.062	0	0	0	0	0	0	0	0	0	0	0	0	0	0	0	0	0	0	0	291.299	0	367.45	0	0	0	0	0	0	0	0	0	610.152	0	0
O75352	Mannose-P-dolichol utilization defect 1 protein	1257.08	1662.86	1050.41	1129.85	440.773	749.849	682.951	1050.78	1523.96	1797.75	820.995	820.995	631.128	966.549	357.101	521.734	337.316	457.567	417.979	948.701	634.86	395.568	676.201	585.9	521.734	521.734	862.648	0	0	299.024	0	0	0	0	395.144	0	0	0	0	326.162	0	0	0	0	0	0	0	0
P39210	Protein Mpv17	0	0	0	0	0	0	0	0	0	0	0	0	0	329.946	0	0	0	0	0	310.465	0	0	0	0	0	0	0	0	0	0	0	0	0	0	0	0	0	0	0	0	0	0	0	0	0	0	0	0
Q8IVT5	Kinase suppressor of Ras 1	738.144	626.632	325.722	626.632	626.632	450.091	450.091	296.417	450.091	1126	135.77	156.707	156.707	734.307	938.181	445.426	166.969	468.32	468.32	551.491	468.32	3945.95	286.902	321.619	468.32	468.32	491.214	0	393.617	0	0	0	0	0	0	0	0	576.352	0	647.507	0	0	0	0	351.655	315.09	426.246	0
Q6VAB6	Kinase suppressor of Ras 2	0	930.521	348.162	0	0	0	0	561.055	0	2279.39	7259.95	7259.95	13539.9	979.959	486.556	486.556	486.556	486.556	4882.26	593.344	195.665	486.556	286.979	486.556	486.556	297.978	577.253	0	0	0	0	0	395.366	230.123	577.905	536.954	0	0	0	0	0	0	0	0	0	2741.89	268.763	0
A0A0C4DH69	Immunoglobulin kappa variable 1-9	996.811	0	0	0	0	0	0	0	0	0	0	0	433.823	0	217.392	0	0	0	0	0	0	0	0	0	213.728	0	0	0	0	0	0	0	0	0	0	0	0	0	0	0	0	0	0	0	0	0	379.765	363.518
A0A0C4DH73	Immunoglobulin kappa variable 1-12	1629.78	0	0	0	456.902	0	0	0	0	0	165.568	274.345	371.242	274.345	0	0	0	0	0	220.671	0	0	0	0	0	0	0	0	0	0	0	0	0	0	0	0	0	0	0	0	0	0	0	0	0	0	0	0
A0A0C4DH68	Immunoglobulin kappa variable 2-24	3698.88	0	0	0	0	0	0	410.101	0	0	0	0	0	0	0	0	0	0	0	0	0	0	0	0	0	0	0	0	291.367	0	0	0	0	0	0	0	0	0	0	0	0	0	0	0	0	227.775	0	0
A0A075B6P5	Immunoglobulin kappa variable 2-28	1413.08	0	0	0	0	0	0	0	0	0	0	0	0	0	0	0	0	0	0	0	0	0	0	0	0	0	0	0	0	0	0	0	0	0	0	0	0	0	0	0	0	0	0	0	0	0	0	0
P04433	Immunoglobulin kappa variable 3-11	893.852	449.357	449.357	449.357	367.494	0	0	0	0	0	0	0	0	0	221.26	0	0	0	0	354.428	703.895	0	0	0	0	232.55	385.681	0	0	0	0	0	0	0	0	0	0	0	0	0	0	0	0	0	0	0	0	0
O00515	Ladinin-1	9343.24	12016.5	8623.86	7656.54	10791.3	6902.22	8430.21	16831.4	27702.8	36306.1	3956.27	4858.91	8213.86	17579.6	6622.77	5317.26	7428.41	12786	5669.52	12699.3	6407.67	9437.01	5083.55	9787.53	2102.36	3176.51	9549.93	383.552	489.444	2085.59	2283.24	1496.99	2747.63	2514.11	1623.16	3391.55	678.57	1255.8	3190.96	2197.79	2765.21	1833.03	1255.8	392.847	461.258	212.753	1255.8	1255.8
Q6PKG0	La-related protein 1	938.665	920.943	528.997	920.943	920.943	342.05	0	0	0	1017.99	457.359	500.785	500.785	568.273	283.922	0	289.049	476.688	0	0	0	0	0	0	0	0	0	0	0	0	0	0	0	0	0	0	0	0	0	0	0	0	0	0	0	0	0	0
Q9UIQ6	Leucyl-cystinyl aminopeptidase	1380.57	800.365	0	0	0	0	0	907.633	0	1253.3	484.252	484.252	665.481	270.214	242.841	242.841	242.841	1020.93	242.841	218.93	233.634	242.841	392.807	189.431	315.944	242.841	242.841	0	0	0	257.899	0	0	0	0	0	0	0	0	0	0	0	0	0	0	0	0	0
Q4G0J3	La-related protein 7	223.804	410.7	946.277	504.625	316.774	0	0	0	399.643	358.112	380.662	442.008	503.354	442.008	3175.64	3175.64	3175.64	3175.64	3175.64	1316.07	981.161	3175.64	6075.8	3175.64	4307.53	1689.52	4548.78	0	0	0	0	0	0	0	0	0	0	0	0	0	0	0	980.302	0	0	0	0	317.675
Q5T5B0	Late cornified envelope protein 3E	0	0	0	0	0	0	0	0	0	0	0	0	7610.46	0	0	0	0	0	0	0	0	0	0	0	0	0	0	0	0	0	0	0	0	0	0	0	0	0	0	0	0	0	0	0	0	0	0	0
Q9UIC8	Leucine carboxyl methyltransferase 1	11179.4	13691.5	4558.41	1776.18	3856.69	4109.69	4020.5	892.402	4198.88	11183.2	3321.89	782.372	497.138	3607.87	1351.03	938.756	913.765	3092.47	1083.63	3386.32	2028.3	2810.2	3465.7	3936.95	1383.68	834.887	4539.92	349.241	319.665	640.45	525.466	435.667	469.913	269.343	392.454	301.217	0	262.385	1146.37	555.682	262.385	344.546	0	312.09	0	0	0	0
Q96JN0	Ligand-dependent corepressor	0	0	0	0	357.506	0	0	0	0	0	0	0	0	0	0	0	0	0	0	0	787.907	0	0	1268.36	0	0	0	0	0	0	0	0	0	0	0	0	0	0	0	0	0	0	0	0	0	0	0	0
P04183	Thymidine kinase, cytosolic	460.115	471.766	0	0	0	0	0	0	0	0	0	0	0	0	0	0	0	0	0	0	0	0	0	0	0	0	0	0	0	0	0	0	0	0	0	0	0	0	0	0	0	0	0	0	0	0	0	0
P10721	Mast/stem cell growth factor receptor Kit	592.332	449.524	0	0	0	0	0	338.463	0	282.18	0	0	451.673	0	0	0	0	0	0	234.433	0	0	817.555	0	0	0	0	0	0	0	0	0	0	0	0	0	0	0	0	0	0	0	0	0	0	0	0	0
Q6TDP4	Kelch-like protein 17	609.655	709.345	0	0	0	0	0	0	413.669	236.753	523.169	313.049	603.27	523.169	0	0	0	0	0	0	0	0	0	0	0	0	0	0	0	0	0	0	0	0	0	0	0	0	0	0	0	0	0	0	140.006	232.534	0	0
P03952	Plasma kallikrein	1225.12	495.803	495.803	495.803	390.97	0	0	0	0	207.753	200.914	144.4	87.8859	144.4	268.386	283.356	187.967	253.416	268.386	437.926	268.386	268.386	344.811	167.274	268.386	247.76	447.006	0	0	0	0	0	0	0	0	0	0	0	0	0	0	0	0	0	0	0	0	0
Q53H82	Endoribonuclease LACTB2	0	0	1066.19	0	0	660.684	250.718	530.285	899.488	791.084	223.792	0	0	0	332.182	351.486	605.697	292.525	991.607	1184.41	340.638	340.638	340.638	250.288	340.638	241.503	340.638	0	0	0	0	0	0	0	664.053	1212.66	0	0	330.079	0	0	0	0	0	697.249	0	0	0
Q9GZZ8	Extracellular glycoprotein lacritin	607.854	694.069	1249.58	931.377	4268.4	1145.62	3379.33	3379.33	3379.33	4415.57	456.942	2016.12	5597.15	1927.22	2007.74	2007.74	1881.4	369.65	2007.74	577.443	762.961	1168.11	2651.02	2409.57	4325.31	2134.07	2422.3	1917.9	1670.8	623.5	5252.73	539.661	2389.41	2165.01	3504.02	1590.74	949.234	949.234	949.234	1237.51	949.234	949.234	894.178	604.258	3331.81	949.234	738.105	1004.29
Q9NS86	LanC-like protein 2	0	0	0	0	0	0	0	0	475.23	972.898	0	1773.99	0	0	0	0	0	0	0	0	0	0	269.124	225.958	0	2730.63	0	0	0	0	0	0	0	404.064	1045.72	803.1	0	0	356.742	0	604.077	0	0	0	0	1183.59	0	0
O95202	Mitochondrial proton/calcium exchanger protein	1963.58	1486.66	811.231	209.269	368.187	273.429	1146	2718.21	2770.62	4845.73	1455.6	843.158	1455.6	3234.09	836.646	677.464	847.961	2262.87	853.09	2310.57	676.771	1411.64	863.339	1153.78	858.215	819.197	2135.8	411.499	411.499	402.3	381.544	364.1	420.698	411.499	449.623	493.509	0	0	720.28	711.404	1218.45	0	182.905	0	0	388.521	0	182.905
Q2VYF4	LETM1 domain-containing protein LETM2, mitochondrial	0	0	209.541	0	0	0	0	0	0	0	0	0	0	0	0	0	0	0	0	0	864.359	0	0	0	451.671	0	0	0	0	0	0	0	0	0	0	0	0	0	0	0	0	0	0	0	0	0	0	0
P02795	Metallothionein-2	0	0	0	1205.71	1653.35	0	382.928	0	0	0	0	0	0	0	0	222.758	0	0	0	0	0	0	0	0	0	0	0	0	0	0	0	0	0	0	0	0	0	0	0	0	0	0	0	0	0	0	0	0
Q99538	Legumain	416.422	360.782	471.67	305.143	254.738	286.568	191.735	286.568	455.136	286.568	210.843	736.179	475.275	475.275	0	0	0	0	0	0	0	0	0	0	414.725	333.59	0	0	207.504	0	0	0	0	473.247	0	0	345.636	245.57	0	0	0	559.562	0	0	0	0	0	0
Q06136	3-ketodihydrosphingosine reductase	473.508	434.34	0	0	0	0	0	377.742	0	462.537	203.788	423.181	642.574	423.181	0	0	0	0	0	0	0	0	356.795	321.933	346.674	293.785	0	0	0	0	0	0	0	0	0	0	0	0	0	247.157	0	0	0	0	0	0	0	0
Q9Y496	Kinesin-like protein KIF3A	0	0	0	0	0	0	0	0	0	535.127	0	0	0	0	233.801	0	0	0	0	0	0	0	0	0	222.49	0	0	0	0	0	0	0	0	0	0	0	0	0	0	0	0	0	0	0	0	0	0	0
O60333	Kinesin-like protein KIF1B	188.467	362.869	211.287	232.382	221.834	750.55	750.55	1183.56	229.654	750.55	327.999	327.999	398.684	257.315	0	183.799	282.961	0	0	0	413.465	0	0	282.553	0	0	592.56	0	0	0	0	0	0	379.482	247.275	330.428	385.357	385.357	385.357	385.357	385.357	385.357	335.8	259.966	1034.41	475.049	245.263	631.264
Q96L93	Kinesin-like protein KIF16B	447.311	3868.23	1648.36	560.056	2050.46	329.468	668.111	1176.01	4671.76	318.404	457.238	370.527	901.497	811.852	500.977	803.622	672.397	1607.92	1144.25	2227.94	951.875	1399.88	2072.11	362.894	880.308	628.439	530.859	0	176.923	0	597.383	428.85	585.024	0	0	0	0	0	0	0	0	0	0	0	0	0	0	0
O95232	Luc7-like protein 3	0	311.462	0	0	0	0	0	0	0	384.568	0	0	0	0	0	0	0	0	0	0	0	0	0	0	0	0	0	0	0	0	0	0	0	0	0	0	0	0	0	0	0	0	0	0	0	0	0	0
Q5T753	Late cornified envelope protein 1E	0	0	0	0	0	0	0	0	0	0	0	0	889.89	0	0	0	0	0	0	0	0	0	0	0	0	0	0	0	0	0	0	0	0	0	0	0	0	0	0	0	0	0	0	0	0	0	0	0
Q5T754	Late cornified envelope protein 1F	0	0	0	0	0	0	0	0	0	0	0	0	5431.07	0	0	0	0	0	0	0	0	0	0	0	0	0	0	0	0	0	0	0	0	0	0	0	0	0	0	0	0	0	0	0	0	0	0	0
Q6UWW0	Lipocalin-15	0	526.265	0	0	0	0	0	0	353.294	174.295	0	0	0	0	426.032	0	0	0	0	0	325.043	414.217	0	0	650.936	0	240.587	0	0	0	492.67	0	0	0	387.783	712.924	0	0	0	171.717	0	0	0	0	0	0	0	0
P31025	Lipocalin-1	0	221.073	390.359	0	0	220.649	244.572	212.307	237.103	228.876	408.67	923.075	391.755	408.67	276.128	242.661	276.128	276.128	276.128	276.128	276.128	276.128	281.264	187.169	221.123	890.877	484.288	0	0	0	0	0	985.894	537.63	452.472	540.518	0	367.451	0	0	387.92	0	0	1874.48	0	293.887	293.887	1167.49
Q9BYZ2	L-lactate dehydrogenase A-like 6B	629.616	629.616	1106.73	629.616	402.447	371.509	304.357	371.509	371.509	647.864	0	0	0	0	0	0	0	0	0	0	0	0	0	469.068	0	0	0	0	0	0	0	0	0	0	0	0	0	0	0	0	0	0	0	0	0	0	0	0
Q86WU2	Probable D-lactate dehydrogenase, mitochondrial	5501.2	7726.43	5501.2	5501.2	580.687	0	433.235	0	647.989	0	1445.81	2606.3	1445.81	637.247	326.965	928.316	292.571	363.101	1311.9	1029.91	498.603	630.585	7415.21	1687.49	4974.69	5238.67	3402.35	470.912	0	197.088	0	0	0	197.088	277.178	0	671.202	821.999	821.999	821.999	821.999	821.999	838.719	996.412	574.744	562.677	877.851	821.999
P09382	Galectin-1	77758.8	86596.1	53144.2	10448.4	90474.5	4381.68	77075.5	26660.2	3859.09	65144.3	17733.7	3257.31	34093	24641	5949.4	5127.37	2395.48	23876.9	7880.89	14540.5	3822.66	21016.8	12332.4	17649	3126.56	5601.59	22900	3232.86	835.927	2281.7	4213.16	1763.62	6537.84	4184.01	237.46	6706.41	2002.02	2347.02	10996.2	5628.05	18307.2	2326.27	2286.8	3088.16	3819.48	3618.82	3057.88	2015.18
P22897	Macrophage mannose receptor 1	1655.56	2075.38	823.579	1239.57	431.119	1287.55	582.091	1287.55	1287.55	1995.74	2064.16	1731.06	2064.16	2397.26	1872.49	1872.49	15546.8	1458.96	2157.55	1067.11	1766.65	1272.36	3170.95	1739	1872.49	2500.35	2503.9	730.806	730.806	525.807	790.788	730.806	1095.25	638.814	1020.08	670.823	417.123	404.731	541.868	253.88	392.339	404.731	341.935	493.214	235.394	1255.45	454.678	251.313
Q9BQP7	Mitochondrial genome maintenance exonuclease 1	1444.81	750.01	0	0	0	293.131	368.824	541.375	368.824	368.824	346.653	246.445	446.861	346.653	338.902	335.261	399.158	284.455	335.261	335.261	313.907	335.261	428.164	331.619	335.261	270.636	764.845	0	0	0	0	0	0	0	0	0	0	0	0	0	0	0	0	0	0	0	0	0
O60287	Nucleolar pre-ribosomal-associated protein 1	158.663	1113.93	1311.4	513.924	618.14	0	0	784.917	0	426.678	0	345.413	0	0	0	0	0	0	0	11179.4	1070.05	399.217	675.861	531.848	0	488.339	399.217	427.357	231.137	427.357	428.898	427.357	328.611	538.358	772.005	425.816	230.577	554.666	554.666	554.666	600.174	554.666	697.542	554.666	509.158	1065.08	220.409	554.666
Q96T76	MMS19 nucleotide excision repair protein homolog	701.754	254.25	5148.36	1607.88	587.54	1890.03	2748.91	413.56	639.993	1202.15	1457.14	1048.32	1048.32	639.497	403.903	322.755	607.775	630.003	367.341	585.548	948.2	543.418	607.775	8922.3	8153.02	607.775	6620.25	599.661	599.661	359.683	357.236	599.661	505.028	665.187	727.513	962.858	0	0	0	0	382.476	0	0	0	0	316.699	316.699	0
Q9UPX6	Major intrinsically disordered Notch2-binding receptor 1	818.429	818.429	818.429	296.634	836.327	412.523	381.973	1180.18	1503.94	796.35	473.315	568.893	1648.62	314.445	1044.66	1248.55	823.626	673.316	451.959	2333.87	1970.02	222.679	914.809	413.392	627.425	1005.52	1355.63	245.683	616.517	230.674	197.727	351.523	412.649	517.948	538.962	8483.65	1149.21	1149.21	1149.21	429.689	2952.46	1149.21	1306.28	992.138	5963.9	726.985	842.475	1725.07
P22894	Neutrophil collagenase	209.607	245.251	0	0	0	0	302.305	0	216.988	0	0	0	0	0	0	0	0	0	0	0	0	0	887.651	222.307	0	0	490.391	0	0	210.655	0	0	0	296.844	0	0	0	0	0	0	0	0	0	0	239.717	0	0	0
P14780	Matrix metalloproteinase-9	0	0	0	0	0	0	0	288.717	0	326.881	0	0	386.547	0	0	0	0	0	0	0	0	263.252	0	211.307	0	318.072	0	0	0	0	0	0	310.71	0	280.973	0	0	0	0	0	0	0	0	0	0	0	0	0
O60462	Neuropilin-2	284.545	434.938	0	0	0	0	0	572.503	0	0	800.616	314.642	984.161	800.616	0	0	0	0	522.74	0	0	0	221.215	0	776.41	0	1010.7	0	0	0	0	0	192.576	1070.92	891.496	416.464	0	0	0	0	358.361	0	0	0	0	0	0	0
Q8TF71	Monocarboxylate transporter 10	0	0	0	0	146.941	0	0	410.797	0	0	209.439	517.006	517.006	824.574	740.99	0	0	0	0	0	190.681	0	0	0	389.124	0	320.536	0	498.495	0	0	0	0	0	0	0	0	0	0	0	0	0	0	0	0	0	3297.37	0
Q02750	Dual specificity mitogen-activated protein kinase kinase 1	1973.67	3199.37	225.564	1640.17	1306.66	1987.1	1131.19	1987.1	1987.1	6124.4	981.324	981.324	944.169	2846.47	358.816	431.237	358.816	329.497	358.816	511.067	272.858	348.902	229.885	374.628	358.816	358.816	1651.99	0	0	0	0	0	0	0	0	261.288	0	0	0	0	205.65	0	0	0	0	0	0	0
O96007	Molybdopterin synthase catalytic subunit	360.061	382.141	0	0	0	0	0	0	0	0	0	0	358.018	0	0	0	0	0	0	0	0	0	0	0	0	0	0	0	0	0	0	0	0	0	0	0	0	0	0	0	0	0	0	0	0	0	0	0
Q9Y6F6	Inositol 1,4,5-triphosphate receptor associated 1	0	394.226	0	0	0	309.78	309.78	318.933	281.966	309.78	303.23	311.059	512.681	311.059	0	0	0	0	0	0	0	0	0	290.385	0	0	0	0	0	0	0	0	0	0	0	0	0	0	0	0	362.086	0	0	0	703.529	0	912.185	0
Q8WXB1	Protein N-lysine methyltransferase METTL21A	900.548	805.278	805.278	805.278	396.909	0	0	715.62	0	1164.09	610.111	610.111	742.13	474.622	0	0	278.334	463.184	0	0	0	0	0	225.585	264.078	0	548.16	0	0	0	0	0	0	0	0	0	0	0	0	0	0	0	0	0	0	0	0	0
Q13615	Myotubularin-related protein 3	16438.3	12723.3	3777.5	1273.55	2110.63	2321.32	2370.19	5748.26	2754.11	11527.1	2349.02	530.308	9019.71	10413.2	1218.54	965.704	848.211	2630.14	3361.98	1741.66	387.561	929.497	1967.66	2324.48	1741.66	1741.66	4293.95	0	0	0	0	0	0	0	0	0	0	0	0	0	0	0	0	0	0	0	0	0
Q9C0I1	Myotubularin-related protein 12	2611.38	1244	293.452	1244	1244	380.464	207.727	666.823	380.464	380.464	362.426	312.874	312.874	263.323	0	0	0	0	0	1003.38	0	0	0	211.195	0	236.91	639.772	0	0	0	0	0	0	0	0	0	0	0	0	0	0	0	0	0	0	0	0	0
Q9Y2Z2	Protein MTO1 homolog, mitochondrial	0	603.381	0	0	0	0	0	0	0	0	0	0	632.614	0	0	0	0	0	0	0	0	0	0	0	0	0	0	0	0	0	0	0	0	0	0	0	0	0	0	0	0	0	0	0	0	0	0	0
Q9Y3D2	Methionine-R-sulfoxide reductase B2, mitochondrial	0	0	404.431	0	0	471.533	0	0	0	554.38	0	0	0	0	0	0	0	0	0	0	534.474	0	371.138	0	446.192	0	334.656	0	0	0	0	0	0	0	0	1121.12	0	0	0	0	0	0	0	0	1124.04	0	0	0
Q9H4K7	Mitochondrial ribosome-associated GTPase 2	497.69	370.917	0	0	0	302.167	302.167	275.639	302.167	427.795	0	0	0	0	0	0	0	0	0	223.163	0	0	0	0	0	0	0	0	0	0	0	0	0	0	0	0	0	0	0	0	0	0	0	0	0	0	0	0
Q13614	Myotubularin-related protein 2	331.311	370.284	370.284	370.284	412.059	0	0	161.556	229.815	0	408.814	0	0	0	0	0	127.148	403.162	0	385.121	0	0	0	202.772	334.748	0	236.971	0	0	0	0	0	0	0	0	0	0	0	0	0	0	0	0	0	0	0	0	388.048
P42345	Serine/threonine-protein kinase mTOR	2021.09	1901.62	0	0	0	206.981	1560.74	1560.74	1560.74	2462.8	721.936	784.209	784.209	846.482	669.269	669.269	669.269	447.169	669.269	785.371	237.45	452.895	593.493	846.837	745.044	745.64	669.269	0	0	0	0	0	0	0	0	0	0	0	0	0	0	0	0	0	0	0	0	0
P58546	Myotrophin	10028	15014.6	4025.93	1824.46	5677.14	413.798	4945.21	5770.12	2362.81	10775.1	4449.47	2038.54	4307.19	5927.48	1334.79	1070.02	1690.26	3295.58	356.897	3621.93	2262.91	3461.21	3230.31	4322.05	1745.55	1527.74	5643.84	1024.7	247.251	969.137	1382.49	667.863	1133.9	1024.7	1024.7	1546.75	428.774	520.379	1257.2	689.358	1942.49	936.575	520.379	328.936	465.753	517.358	914.193	236.484
O43312	Protein MTSS 1	605.708	599.339	1845.37	768.154	930.599	0	0	0	0	0	0	0	0	0	0	546.852	0	0	0	673.818	0	0	1887.17	1076.97	0	0	1078.58	0	0	0	266.428	0	1212.12	0	428.434	0	0	0	0	0	0	0	0	0	0	0	0	683.627
P53985	Monocarboxylate transporter 1	0	0	0	0	307.644	431.912	431.912	392.509	431.912	1324.7	0	0	185.793	0	0	0	0	0	0	267.739	0	0	802.322	0	0	0	266.846	0	0	0	0	0	0	0	0	0	0	0	0	0	296.909	0	0	0	0	0	0	0
P36507	Dual specificity mitogen-activated protein kinase kinase 2	4169.72	6206.05	2550.8	931.874	920.709	1947.98	871.803	3024.16	359.716	6766.66	753.326	1072.2	1072.2	2292.53	465.725	465.725	265.257	465.725	819.395	468.977	500.608	186.9	462.474	465.725	465.725	228.078	699.926	0	0	0	0	0	0	0	0	0	0	0	283.484	0	1622.12	0	1470.41	0	0	0	0	0
Q9BZ95	Histone-lysine N-methyltransferase NSD3	643.061	668.38	273.474	768.691	4217.1	1699.9	1685.39	1246.12	230.467	447.846	2547.93	229.997	560.626	808.754	615.19	615.19	511.721	670.454	445.013	615.19	214.157	954.92	577.925	2991.18	1782.2	484.704	632.544	1155.15	1155.15	1155.15	438.838	1346.36	967.07	693.662	1343.23	6657.07	853.368	853.368	853.368	362.083	1279.28	853.368	1123.48	853.368	2196.7	840.091	853.368	333.938
P46459	Vesicle-fusing ATPase	16330.6	48641.9	5415.46	2788.58	2531.29	2000.2	3738.33	9613.12	4458.72	50631.9	6169.29	1543.61	15482.9	14752.7	2486.5	1331.91	2410.04	3135.82	4695.02	3074.38	1364.52	3328.34	2840.18	4462.58	1855.3	878.589	2824.81	374.161	657.663	1006.93	6655.38	686.711	1924.62	1701.45	1333.92	1660.91	609.43	794.676	1497.88	1446.81	4149.01	499.559	794.676	794.676	745.95	794.676	794.676	794.676
Q9NY59	Sphingomyelin phosphodiesterase 3	0	0	0	213.212	0	349.549	349.549	230.893	774.48	349.549	972.61	426.01	972.61	11685.9	6365.21	2022.39	958.667	436.992	469.143	1040.59	802.676	958.553	484.096	3499.9	958.553	958.553	790.846	0	684.752	370.825	2548.99	0	14112	0	0	0	0	0	0	0	0	0	0	0	0	0	0	5662.21
Q08J23	RNA cytosine C-methyltransferase NSUN2	0	0	0	0	0	235.156	0	0	0	0	333.527	285.84	381.214	333.527	0	0	0	240.068	0	169.673	0	212.744	0	0	358.081	234.805	0	0	0	0	0	0	0	0	0	0	0	0	0	0	0	0	0	277.817	0	0	0	0
Q96AB6	Protein N-terminal asparagine amidohydrolase	6080.53	3581.93	3741.68	1642.56	3246.75	395.121	1965.79	2358.89	2640.12	4741.82	1632.99	620.292	427.625	3339.97	694.548	1300.61	905.089	1404.01	999.585	2536.58	1183.63	1181.7	1684.65	2406.09	1242.12	875.708	3603.28	255.752	378.096	704.912	354.091	405.898	636.133	494.659	501.188	598.955	538.734	0	538.734	602.942	589.593	0	0	0	0	0	0	0
Q8TD46	Cell surface glycoprotein CD200 receptor 1	0	0	0	0	0	0	0	0	0	0	0	0	0	0	0	0	0	0	0	0	0	0	0	0	0	0	0	0	0	0	0	0	0	0	0	0	0	0	0	0	0	0	0	0	0	0	1091.22	0
P26038	Moesin	0	0	0	0	0	0	0	0	0	0	0	0	300.087	0	0	0	0	0	0	0	0	0	0	0	0	0	0	0	0	0	0	0	0	0	0	0	0	0	0	0	0	0	0	3016.28	0	0	0	0
Q9Y605	MORF4 family-associated protein 1	288.876	361.573	0	0	0	0	0	0	0	0	0	0	0	0	0	0	0	0	0	0	0	0	0	0	0	0	0	0	0	0	0	0	0	0	0	0	0	0	0	0	0	0	0	0	0	0	0	0
Q13724	Mannosyl-oligosaccharide glucosidase	577.197	1417.55	25181.1	997.375	427.52	138.697	301.946	350.852	8081.17	399.758	263.449	26444.5	1040.26	281.108	17360.2	17825.5	13937.2	13376.9	1550.35	346.83	236.622	441.482	2652.98	196.534	359.858	18066.4	447.726	20189.9	21212.5	20189.9	16829.6	17811.5	23770.1	8414.11	20189.9	22176.4	0	0	19715.8	10712.2	0	0	0	0	0	234.915	234.915	0
P33527	Multidrug resistance-associated protein 1	20768.9	19465.9	1777.5	20117.4	34745.4	809.653	29044.6	425.837	958.847	1108.04	0	0	727.202	0	0	0	0	0	0	0	0	378.449	576.897	1203.3	0	0	761.492	0	0	0	0	0	0	0	0	0	0	0	173.074	0	470.228	0	0	0	0	0	0	0
O95255	ATP-binding cassette sub-family C member 6	4737.16	186.535	766.402	935.027	640.247	378.93	658.333	677.86	518.631	320.739	0	0	0	0	451.512	754.306	703.192	240.687	562.791	1080.64	1984.27	351.556	728.749	728.749	728.749	1377.23	879.166	717.026	448.71	2252.44	949.058	717.026	989.062	367.133	717.026	375.364	454.693	398.235	666.252	666.252	4676.23	666.252	2079.7	356.037	666.252	2603.96	1392.6	617.831
P08118	Beta-microseminoprotein	0	0	0	0	0	0	0	544.578	0	508.197	463.61	211.058	602.323	463.61	411.357	411.357	411.357	411.357	411.357	411.357	792.054	260.596	411.357	158.694	651.561	285.691	556.621	581.181	351.394	362.018	544.486	402.133	617.876	690.155	840.48	714.313	0	0	0	382.121	0	0	411.129	382.121	0	604.259	415.032	468.052
Q96E29	Transcription termination factor 3, mitochondrial	2237.34	2483.92	0	0	0	0	0	0	0	0	252.597	252.597	339.173	166.021	304.838	0	0	0	0	0	349.181	351.677	208.405	0	0	360.32	230.354	0	0	0	0	0	0	0	0	0	0	0	0	0	0	0	0	0	0	0	0	0
Q765P7	Protein MTSS 2	0	0	0	0	0	0	0	0	0	0	0	0	0	0	341.18	0	0	0	0	0	0	0	458.731	745.115	0	0	0	0	0	0	0	0	0	0	0	0	0	0	0	0	0	0	0	0	0	0	0	0
O75431	Metaxin-2	3996.48	2943.53	1356.13	384.811	897.398	504.5	3335.73	2296.96	1703.7	8944.84	750.792	460.126	750.792	3353.11	680.38	680.38	1122.89	459.618	680.38	1155.94	680.38	265.711	406.779	1028.77	230.43	680.38	1525.69	0	0	0	0	0	0	223.851	376.024	0	0	316.247	0	0	729.655	0	0	0	442.337	0	316.247	381.415
Q8WXI7	Mucin-16	241.521	178.054	241.521	241.521	251.957	233.942	237.802	2635	2787.64	900.645	1293.24	1631.63	3238.95	1375.38	2590.6	684.744	2070.5	1442.12	702.343	512.526	1540.48	1442.12	3759.66	1084.81	1442.12	1430.27	3690.82	1531.74	1995.94	2049.55	707.006	1531.74	1531.74	2165.34	605.094	585.859	406.855	329.51	481.119	481.119	748.913	481.119	481.119	1232.99	277.218	359.42	2085.67	2075.04
Q8TAX7	Mucin-7	666.549	492.792	940.193	298.228	1617.44	0	554.165	367.4	0	0	268.932	262.633	2002.04	451.114	312.376	312.376	200.45	281.651	312.376	394.799	339.106	312.376	384.22	201.121	285.646	312.376	401.975	0	0	0	0	0	0	0	0	0	0	0	0	0	0	0	0	0	0	0	0	0
P45985	Dual specificity mitogen-activated protein kinase kinase 4	285.014	294.612	0	0	0	0	0	0	0	0	299.121	0	0	0	191.535	0	0	0	0	0	0	0	0	0	0	0	202.325	0	0	0	0	0	0	0	0	0	0	0	0	0	0	0	0	0	0	0	0	0
Q7Z745	Maestro heat-like repeat-containing protein family member 2B	2383.84	2317.44	2317.44	2317.44	341.882	788.65	0	0	0	0	0	0	0	996.105	981.844	363.961	981.844	1191.27	828.727	547.332	1155.56	2760.84	773.334	1134.96	981.844	981.844	981.844	0	0	0	0	0	0	286.645	0	0	0	0	0	0	0	0	0	0	0	0	664.606	0
Q9UI43	rRNA methyltransferase 2, mitochondrial	228.722	354.509	0	0	0	0	0	0	0	0	144.452	549.106	953.759	549.106	0	0	0	0	0	0	0	0	0	0	0	0	0	0	0	0	0	0	0	0	0	0	0	0	0	0	0	0	0	0	0	0	0	0
P11137	Microtubule-associated protein 2	618.749	7082.01	0	0	0	0	0	246.008	0	7567.78	1181.51	253.416	804.133	9966.38	774.144	774.144	394.593	774.144	281.364	419.139	774.144	580.583	1019.19	774.144	1435.52	2704.48	1111.98	1591.26	612.545	1591.26	1591.26	1591.26	1237.47	2523.17	7150.04	1591.26	513.171	513.171	513.171	513.171	513.171	513.171	424.097	479.977	828.932	12964.4	939.001	324.779
Q13505	Metaxin-1	2220.39	2116.36	1214.1	281.681	311.834	408.116	317.866	569.628	488.872	1418.03	520.383	520.383	387.632	653.135	0	0	0	0	0	0	0	0	272.497	597.176	0	0	657.621	0	0	0	0	0	0	586.001	0	0	0	0	0	0	0	0	0	0	0	0	0	0
Q9ULD2	Microtubule-associated tumor suppressor 1	474.482	763.438	0	0	0	384.41	0	307.933	0	0	0	0	246.866	0	0	0	0	0	0	0	0	0	0	0	0	0	151.769	0	0	0	0	0	0	0	0	0	0	0	0	0	0	0	0	0	0	0	0	0
Q7Z5P9	Mucin-19	964.642	1064.02	986.184	726.689	943.1	2323.01	548.932	2452.65	2193.38	5690.92	7240.78	1368.8	2585.15	804.601	524.066	462.115	2863.78	277.211	2863.78	613.517	282.404	2863.78	13984.7	7069.25	8396.25	6577.61	5114.05	1265.4	577.052	1265.4	270.846	1265.4	1441.42	1073.69	1890.58	2198.22	352.266	492.735	492.735	736.755	492.735	492.735	520.101	284.187	278.209	715.36	465.369	571.82
Q8N307	Mucin-20	1970.38	1066.85	774.489	218.925	859.657	917.864	888.287	1521.01	971.489	547.971	991.616	510.196	855.623	1618.72	0	0	0	234.525	0	0	0	0	1623.49	542.297	370.064	258.598	1496.67	0	247.516	0	0	0	0	0	0	254.088	0	0	0	0	0	0	0	0	0	0	0	0
Q9HC84	Mucin-5B	273.321	273.321	272.403	273.321	600.988	183.771	225.57	225.57	225.57	635.37	323.321	353.51	748.462	1329.3	325.275	325.275	325.275	318.937	325.275	259.379	294.641	233.168	355.501	325.275	1224.69	705.103	390.445	166.614	993.552	1166.3	1121.15	791.763	574.689	763.292	1155.54	1247.12	570.34	570.34	570.34	570.34	570.34	570.34	599.707	386.582	724.903	599.084	450.855	541.597
Q6W4X9	Mucin-6	0	0	0	0	0	0	0	0	0	0	274.986	302.534	288.76	288.76	232.004	286.133	218.679	251.593	246.476	219.111	244.404	177.775	246.476	273.557	260.481	247.774	246.476	0	0	0	0	0	0	0	0	0	0	0	0	0	0	0	0	0	0	0	0	0
Q7L9L4	MOB kinase activator 1B	0	342.524	0	0	0	0	0	0	0	484.194	0	0	4200.93	0	0	0	0	0	0	0	0	0	0	217.843	0	0	176.369	0	0	0	0	0	0	0	0	0	0	0	0	0	0	0	0	0	0	0	0	0
Q9HC36	rRNA methyltransferase 3, mitochondrial	3471.15	3456.83	707.757	2082.29	462.939	1173.53	739.128	575.655	1125.71	1653.47	894.925	894.925	575.022	1086.88	484.327	484.327	484.327	484.327	484.327	326.972	344.042	691.535	252.612	768.611	652.711	245.994	624.612	0	0	0	0	0	0	339.488	0	0	0	0	0	0	234.007	0	0	0	0	240.136	0	0
P13640	Metallothionein-1G	0	0	0	1942	2764.73	0	0	0	0	0	0	0	0	0	0	382.434	0	0	0	0	0	0	0	0	0	0	0	0	0	0	0	0	0	0	0	0	0	0	0	0	0	0	0	0	0	0	0	0
Q13126	S-methyl-5'-thioadenosine phosphorylase	251.181	3662.75	1167.35	750.514	333.675	0	0	695.439	0	406.829	0	0	0	0	0	0	0	0	0	0	0	0	0	0	0	0	552.941	0	0	0	0	0	0	0	0	0	0	0	0	0	0	0	0	0	0	0	0	0
P43246	DNA mismatch repair protein Msh2	431.194	222.416	0	0	0	0	0	273.768	0	1331.68	200.732	325.928	499.125	325.928	0	0	0	0	0	0	0	0	285.775	189.992	0	0	319.909	0	0	0	0	0	0	0	0	0	0	0	0	0	0	0	0	0	0	0	0	0
P80297	Metallothionein-1X	5126.6	5126.6	5126.6	5001.74	6793.87	0	3026.78	0	0	0	0	0	0	0	371.661	814.284	474.732	369.167	0	484.639	0	0	0	0	0	0	0	0	0	0	0	0	0	0	0	0	0	0	0	0	0	0	0	0	0	0	0	0
P25713	Metallothionein-3	0	0	0	0	0	0	0	0	0	0	0	0	0	0	0	0	0	0	0	0	256.124	0	0	0	0	0	0	0	0	0	0	0	0	0	0	0	0	0	0	0	0	0	0	0	0	0	0	0
O95777	U6 snRNA-associated Sm-like protein LSm8	524.111	595.011	0	0	0	0	0	0	486.224	705.426	324.981	145.97	264.723	367.118	0	0	0	0	0	0	188.746	0	215.997	0	0	0	154.62	0	0	0	0	0	0	0	0	0	0	0	0	0	0	0	0	0	0	0	0	0
Q9BX67	Junctional adhesion molecule C	0	0	0	0	0	0	0	631.599	0	361.966	471.47	471.47	572.82	370.119	0	0	0	0	0	0	0	493.245	0	0	0	0	0	0	0	0	0	0	0	0	0	0	0	0	0	0	0	0	500.155	0	0	0	0	428.39
A6ND01	Sperm-egg fusion protein Juno	2133.06	1506.39	5266.4	746.956	2583.02	758.005	454.18	1787.39	376.015	3734.72	949.231	406.512	231.46	406.512	322.283	776.051	776.051	892.237	776.051	776.051	348.831	815.014	479.271	780.793	776.051	311.931	1040.26	0	0	0	0	0	0	0	0	0	0	0	0	0	0	0	0	0	0	0	192.06	0
Q9UK76	Jupiter microtubule associated homolog 1	1106.75	1106.75	1106.75	664.565	1131.71	0	1047.01	0	0	0	277.19	807.463	1337.74	807.463	0	0	0	0	0	0	0	0	320.885	0	0	0	0	0	0	0	0	0	0	0	0	0	0	0	0	0	0	0	0	0	0	0	0	0
Q6P9B6	MTOR-associated protein MEAK7	295.892	531.661	0	0	0	0	0	0	0	0	0	0	0	0	0	0	0	0	0	0	0	0	0	0	0	0	0	0	0	0	0	0	0	0	0	0	0	0	0	0	0	0	0	0	0	0	0	0
Q9BV79	Enoyl-[acyl-carrier-protein] reductase, mitochondrial	937.487	727.674	727.674	727.674	230.273	305.647	277.351	365.804	432.122	1759.15	255.596	1975.92	289.557	612.059	0	0	0	308.542	0	0	0	0	318.426	386.08	0	0	324.209	0	0	0	0	425.368	363.264	0	0	0	0	0	0	0	0	0	0	0	0	0	0	0
O75448	Mediator of RNA polymerase II transcription subunit 24	0	606.797	0	0	0	0	0	0	0	0	0	0	445.688	0	892.332	0	0	0	0	0	0	0	0	0	0	0	0	0	0	0	0	0	0	0	0	0	0	0	0	0	0	0	0	828.512	0	0	0	0
Q71SY5	Mediator of RNA polymerase II transcription subunit 25	539.726	0	0	0	0	0	0	382.436	0	464.365	0	0	0	380.001	0	0	0	306.156	0	0	0	0	0	0	0	0	264.611	0	0	0	0	0	0	0	0	0	0	0	0	0	0	0	0	0	0	0	559.448	0
A0AUZ9	KAT8 regulatory NSL complex subunit 1-like protein	358.294	260.126	0	0	0	0	0	0	0	0	0	0	683.11	0	0	0	0	0	0	0	0	0	211.604	265.152	0	0	0	0	0	0	0	0	0	0	0	0	0	0	0	0	0	0	0	0	0	0	0	0
O60229	Kalirin	1814.34	1847.41	1938.62	295.114	1011.35	1172.36	1061.32	1289.31	1733.03	6470.68	2637.22	1859.28	1255.28	1785	808.606	373.005	674.801	862.938	1800.23	1477.06	1277.13	635.936	2807.3	2156.75	2611.72	2692.22	2982.41	0	534.561	0	554.644	241.992	590.301	0	0	241.992	0	0	0	0	0	0	0	0	0	0	0	578.403
Q8NE86	Calcium uniporter protein, mitochondrial	484.707	368.182	0	0	0	0	0	0	0	580.223	0	0	0	236.431	0	0	0	0	0	0	0	0	0	0	0	0	0	0	0	0	0	0	0	0	0	0	0	0	0	0	0	0	0	0	0	0	0	0
P05107	Integrin beta-2	0	438.817	0	0	0	0	0	0	354.713	0	0	0	0	0	0	0	0	0	0	0	0	0	0	0	0	229.051	0	0	0	0	0	0	0	0	0	183.298	0	0	0	0	0	0	0	0	0	0	0	0
O14713	Integrin beta-1-binding protein 1	557.689	459.804	459.804	459.804	297.731	0	0	243.72	0	125.37	212.557	214.614	214.614	216.672	0	0	0	257.259	0	0	0	0	0	0	0	0	368.275	0	0	0	0	0	0	0	0	0	0	0	0	0	0	0	0	0	0	0	0	0
P19823	Inter-alpha-trypsin inhibitor heavy chain H2	9266.53	2072.02	1233.85	1313.41	1472.3	2296.51	2242.81	639.147	376.301	315.589	910.968	669.269	427.569	669.269	260.589	476.091	436.25	331.414	699.414	946.198	859.661	1024.62	742.983	804.272	237.826	699.414	699.414	310.62	310.62	297.258	667.721	369.717	254.882	229.783	310.62	323.983	523.568	367.495	250.796	367.495	367.495	367.495	803.364	601.141	252.244	195.616	454.504	280.487
Q06033	Inter-alpha-trypsin inhibitor heavy chain H3	484.823	0	0	0	0	0	0	0	0	0	0	0	0	0	0	155.792	0	0	0	0	0	0	298.584	231.16	0	0	0	0	0	0	0	0	0	0	0	0	0	0	0	0	0	0	0	0	0	0	0	0
P26440	Isovaleryl-CoA dehydrogenase, mitochondrial	5800.76	8723.92	5781.38	732.649	1821.36	2797.04	2875.65	5772.87	2443.67	11876	1973.79	601.352	994.39	3416.61	708.934	596.054	663.507	2914.47	1087.62	2705.83	857.501	1735.65	889.505	3118.15	988.563	340.516	1948.83	441.955	441.955	441.955	502.497	231.642	520.275	399.987	359.43	482.627	0	0	502.489	603.674	530.003	325.593	325.593	0	0	0	0	0
Q9Y219	Protein jagged-2	0	0	0	0	0	0	0	0	0	0	168.166	0	0	0	0	0	0	0	0	0	0	0	1567.65	566.477	0	0	2103.25	0	0	0	0	0	0	5375.06	14156.1	279.615	0	0	0	0	0	0	0	0	0	0	0	0
P23352	Anosmin-1	661.85	492.898	0	0	0	328.366	326.208	330.525	300.082	519.596	231.716	0	0	0	0	0	0	0	0	0	0	346.086	0	0	354.95	0	167.753	0	0	0	0	0	0	0	0	0	0	0	0	0	0	0	0	0	0	0	0	0
Q92598	Heat shock protein 105 kDa	5132.94	5734.6	1521.29	1498.97	1961.38	700.93	2413.69	1741.48	3566.14	5394.26	1364.84	1010.52	172.857	3117.56	1196.6	1409.72	1603.94	1886.71	1330.55	856.523	1251.37	1150.87	1907.4	1505.95	373.626	419.977	2106.8	214.859	575.033	214.859	203.549	214.791	575.747	214.859	214.859	214.859	425.6	199.041	425.6	258.429	618.772	425.6	438.45	496.361	412.75	425.6	425.6	425.6
P17066	Heat shock 70 kDa protein 6	0	0	258.102	0	231.076	0	0	0	871.638	0	393.663	0	0	0	0	0	0	0	0	0	410.672	388.59	0	0	762.407	0	0	0	0	0	250.586	0	586.191	0	0	0	0	0	0	0	0	0	0	0	0	0	0	0
O60299	Leucine zipper putative tumor suppressor 3	439.926	2492.06	678.237	1585.15	13958.9	6584.75	1344.55	402.881	2143.67	545.443	0	0	0	202.96	0	0	0	2366.82	0	0	206.962	2198.31	0	331.535	659.581	0	0	0	0	0	1880.83	0	332.941	7090.6	0	3300.47	0	0	0	0	0	0	0	0	0	356.147	0	304.37
P24394	Interleukin-4 receptor subunit alpha	792.42	796.229	747.089	792.42	792.42	0	0	0	0	0	0	0	1025.31	0	0	0	0	0	0	0	0	0	0	0	0	0	0	0	0	0	0	0	0	0	0	0	0	0	0	0	0	0	0	0	0	0	0	0
P20839	Inosine-5'-monophosphate dehydrogenase 1	707.562	9181.95	791.164	749.363	665.123	162.092	614.465	990.36	1262.77	15943.7	789.713	2114.93	18635.7	3211.96	278.469	368.103	1395.33	1529.57	8513.64	876.553	1206.75	614.34	4539.07	1663.81	3956.67	2451.25	9151.12	2821.25	1478.37	2821.25	3800.72	2821.25	3104.86	1732.02	4814.19	2537.65	653.517	853.535	1008.63	931.081	3896.06	931.081	931.081	361.414	2132.86	3403.43	454.779	931.081
P12268	Inosine-5'-monophosphate dehydrogenase 2	6981.37	10182.3	7875.45	3963.52	4803.79	1163.61	5217.66	8900.42	11377.8	15851	1899.09	924.372	1192.02	5919.43	1608.93	1881.02	2165.86	4128.32	3393.34	4614.69	1697.14	4517.11	1293.95	3263.96	512.474	650.813	4355.38	1212.04	601.493	1110.44	1997.38	891.931	1738.07	1170.55	1253.52	2637.61	314.433	532.218	2259.04	1460.76	2667.53	722.525	532.218	532.218	341.146	400.062	456.92	532.218
O00339	Matrilin-2	995.48	461.039	0	0	0	0	0	0	0	1030.12	0	0	0	0	0	0	0	0	0	0	0	0	0	0	0	0	0	0	0	0	0	0	0	0	0	0	0	0	0	0	0	0	0	0	0	0	0	0
O15232	Matrilin-3	890.885	0	0	0	0	0	0	710.732	0	467.798	0	0	0	0	0	0	0	0	0	453.963	0	0	220.017	0	0	0	618.824	0	0	0	0	0	0	0	0	0	0	0	0	0	0	0	0	0	0	0	0	0
P43243	Matrin-3	0	0	0	0	0	0	0	0	0	0	0	0	0	0	0	0	0	0	0	0	0	0	0	0	0	0	0	0	0	0	0	0	0	0	0	0	0	0	0	0	0	0	0	835.442	0	0	0	0
Q6ZWT7	Lysophospholipid acyltransferase 2	0	0	0	0	0	0	0	0	0	260.678	0	0	0	0	213.678	0	0	0	0	0	217.056	276.79	0	0	0	0	0	0	0	0	0	0	0	0	0	0	0	0	0	0	0	0	0	0	0	0	0	0
Q96N66	Lysophospholipid acyltransferase 7	2082.24	1946.83	1419.36	962.753	531.426	1026.67	818.873	3004.15	2723.85	3473.84	1545.54	1999.65	1999.65	2621.94	1318.45	1020.47	993.748	2346.94	692.453	1815.12	946.247	1345.04	1556.56	1829.44	309.051	1331.75	1869.56	326.386	326.386	326.386	579.269	326.386	407.708	304.709	326.386	324.095	0	0	268.466	0	363.938	0	0	268.466	0	0	0	0
O95239	Chromosome-associated kinesin KIF4A	1320.57	2329.28	300.879	1320.57	1320.57	354.773	208.131	488.192	221.355	1430.78	263.365	667.127	755.611	667.127	0	0	350.111	0	335.477	0	0	0	999.35	0	617.928	734.758	1031.62	0	0	0	0	0	0	0	0	0	0	0	0	0	0	0	0	0	0	341.912	0	0
Q96AC6	Kinesin-like protein KIFC2	0	0	0	0	0	0	0	0	473.885	0	0	779.898	0	0	589.287	472.96	419.914	0	0	0	490.192	0	0	0	0	0	0	0	924.084	0	406.79	0	0	0	379.995	0	0	0	0	282.397	0	0	0	505.101	0	433.141	410.798	0
Q9HCE1	Helicase MOV-10	1318.48	1034.49	750.5	585.875	1319.1	0	1561.28	0	187.501	0	11309.3	293.036	1027.56	1027.56	0	0	0	0	0	0	0	0	8256.65	6644.45	6616.07	8140.16	10089.3	0	0	0	0	0	0	670.002	0	0	0	0	0	0	0	0	0	0	0	0	409.58	0
Q07866	Kinesin light chain 1	1734.11	1979.77	922.149	284.779	1328.13	1337.68	461.241	1331.68	1343.69	2156.12	1287.44	1287.44	1463.33	1077.33	614.165	304.364	614.165	430.474	292.658	1867.84	635.873	614.165	629.993	413.86	614.165	614.165	716.481	0	0	0	0	0	0	0	0	0	0	0	0	0	0	0	0	0	297.769	0	0	0
Q9H0B6	Kinesin light chain 2	817.896	372.514	270.54	132.688	613.631	1165.41	1165.41	1165.41	1626.21	1095.06	630.903	805.832	805.832	980.761	0	0	304.201	529.531	514.647	266.806	272.624	442.962	0	0	0	0	0	0	239.86	0	0	0	308.311	148.422	141.96	0	0	0	0	0	294.564	0	0	0	0	0	0	0
Q8IXQ5	Kelch-like protein 7	525.502	862.623	0	0	0	270.696	270.696	224.508	364.424	270.696	1042.73	185.563	2902.25	1157.9	0	0	340.818	0	0	0	0	0	638.08	200.614	0	773.059	569.99	0	0	0	0	0	0	257.916	0	0	225.907	0	0	0	0	0	0	0	0	1169.67	0	300.834
Q9UKR3	Kallikrein-13	638.789	478.923	0	0	0	0	0	0	0	415.564	0	220.77	0	0	0	0	0	222.618	0	255.484	0	0	953.997	215.603	508.084	0	0	0	0	0	0	0	0	170.472	169.587	0	0	0	0	0	989.779	0	638.494	326.087	0	0	442.399	1032.11
Q00325	Phosphate carrier protein, mitochondrial	42472.3	50027.5	11750.7	9189.91	13582	18394.7	14824.9	33430.5	27776.4	43937.9	21146.9	13854.5	5742.08	34876.4	11255.1	12582.7	12927.1	22565.7	17257.2	26655.3	12502.4	22822	24402.7	30209.8	4527.59	8073.05	28639.2	914.461	1671.54	6171.31	9669.19	5416.81	6962.7	3953.22	6835.75	6368.73	1569.24	1680.51	11318	12211.9	19310.8	3549.48	1423.49	1944.45	1017.78	1459.07	1394.59	1083.95
P06870	Kallikrein-1	0	0	0	0	0	0	0	207.876	0	264.403	257.092	257.092	692.778	131.856	0	0	0	0	0	0	0	0	0	514.534	501.234	277.406	272.078	0	0	0	0	0	0	0	0	0	0	0	0	0	0	0	0	0	0	0	0	0
Q13886	Krueppel-like factor 9	0	0	0	0	0	0	0	0	0	0	0	0	0	0	0	0	471.519	0	0	0	0	0	0	0	0	0	431.631	0	0	0	0	0	0	0	0	482.592	0	0	0	0	0	0	0	0	0	0	0	0
Q03164	Histone-lysine N-methyltransferase 2A	0	0	561.197	0	0	0	0	685.213	0	1098.43	0	0	0	0	0	0	0	0	0	0	0	0	0	0	0	0	0	0	0	0	0	0	0	0	0	0	0	0	0	0	0	0	0	0	0	0	0	0
O14686	Histone-lysine N-methyltransferase 2D	0	0	0	0	0	0	0	0	0	0	0	0	0	0	0	0	0	0	0	0	0	0	0	0	0	0	0	0	0	0	0	0	0	0	0	0	0	0	0	0	0	0	0	0	0	0	3514.19	0
Q4FZB7	Histone-lysine N-methyltransferase KMT5B	18524.4	24014.6	186.475	31149.6	21269.5	5607.73	5607.73	317.552	22442.1	5607.73	9028.65	253.014	4640.83	4640.83	20749.3	15540.7	22746.1	15540.7	7675.45	15540.7	15540.7	15540.7	283.877	15540.7	15540.7	16974.4	391.02	15796.2	0	0	0	0	22147.8	15121.6	0	19507.5	0	0	0	0	0	0	0	0	0	326.272	0	0
P41743	Protein kinase C iota type	0	0	0	0	0	0	0	0	0	0	0	0	342.766	0	0	0	0	0	808.705	0	0	0	0	0	141.619	0	0	0	0	0	0	0	298.519	550.278	0	372.222	0	0	0	0	0	0	0	575.388	0	691.337	0	215.625
P46019	Phosphorylase b kinase regulatory subunit alpha, liver isoform	0	0	0	0	0	0	0	0	0	0	0	0	0	0	0	0	0	0	0	0	0	0	0	0	0	0	0	0	0	300.662	0	0	0	0	0	0	0	0	0	0	0	0	0	0	0	0	0	0
O00566	U3 small nucleolar ribonucleoprotein protein MPP10	3825.21	0	0	0	0	0	0	0	0	0	0	0	0	0	0	0	883.361	0	0	0	0	0	0	673.876	0	0	1169.01	0	0	0	0	0	0	2510.5	0	0	0	0	0	0	0	0	0	0	0	0	0	20549.3
Q96QS6	Serine/threonine-protein kinase H2	682.592	625.435	0	0	0	0	0	0	0	0	0	0	0	0	0	0	0	0	0	0	0	0	0	0	0	0	0	0	0	0	0	0	0	0	0	0	0	0	0	0	0	0	0	0	0	0	0	0
P11717	Cation-independent mannose-6-phosphate receptor	1027.11	1569.65	434.793	661.088	1596.69	503.46	478.839	454.217	236.128	1086.91	582.883	330.125	936.803	697.483	398.605	603.904	352.941	335.411	352.941	352.941	352.941	157.476	512.085	352.941	352.941	352.941	333.937	0	0	0	0	0	0	0	0	0	0	0	0	0	0	0	0	0	0	0	0	0
P14618	Pyruvate kinase PKM	81934.7	64941.5	40787.8	27949.4	47413.3	13823.9	40616.6	39061.1	32527	62948.8	35450.6	10721.6	18303.1	37682.1	14278.5	16418.1	16636.9	25648.9	12866.7	31209.3	13746.2	29771.6	22021	26611.8	9559.26	13026	35612.6	2338.03	4900.55	8145.89	11007	5484.65	10534.9	8620.04	3788.18	11745.4	3728.43	4837.37	11253.8	8317.54	12790.2	4528.97	3071.48	4933	3935.53	5737.66	3906.19	2372.52
O00522	Krev interaction trapped protein 1	343.103	736.435	0	0	0	0	1633.38	236.81	0	0	0	0	0	0	0	0	0	0	0	0	0	0	1329.32	2133.11	186.541	0	194.525	0	0	0	0	0	0	1454.44	0	0	0	0	0	0	0	0	0	0	0	0	0	0
Q9HA64	Ketosamine-3-kinase	327.819	480.701	953.27	716.985	986.494	2011.85	1316.73	2011.85	2011.85	3668.99	0	0	0	0	336.384	336.384	336.384	1131.86	336.384	124.615	360.954	336.384	558.951	311.814	277.493	247.711	668.507	0	0	0	0	0	0	0	0	0	0	0	0	0	0	0	0	0	0	0	0	0
P01824	Immunoglobulin heavy variable 4-39	3886.15	0	0	0	0	0	0	0	0	0	322.446	273.47	273.47	224.494	0	0	0	0	0	0	0	164.325	0	0	299.889	0	431.081	0	0	0	0	0	0	0	0	0	0	0	0	0	0	0	0	0	0	0	0	0
P18510	Interleukin-1 receptor antagonist protein	170.928	0	0	0	0	1727.94	1506.8	2015.66	2087.31	1026.49	2907.28	758.563	1714.19	832.094	987.704	987.704	840.69	987.704	987.704	3075.19	1235.34	2104.39	451.553	2932.88	987.704	736.849	614.836	0	0	347.086	649.875	0	0	666.23	0	251.763	0	0	891.402	0	0	0	221.999	0	0	233.286	0	0
Q9NZH8	Interleukin-36 gamma	364.193	561.106	447.783	249.405	531.372	691.759	429.589	644.504	739.015	2845.08	2420.94	982.515	2551.5	3351	710.402	599.534	768.125	979.524	1030.63	942.916	2647.23	1306.66	2473.3	3408.34	3082.16	2962.36	3588	791.787	2164.99	2139.99	2037.59	1721.42	2348.88	2728.26	2767.85	2810.89	443.066	641.226	646.757	1974.05	1427.91	325.367	2387.31	1974.05	2522.32	2741.43	2797.47	1982.86
Q86T24	Transcriptional regulator Kaiso	1485.22	707.504	522.286	614.895	350.885	0	318.342	245.816	0	0	398.325	398.325	288.088	508.562	601.636	601.636	601.636	601.636	601.636	187.934	601.636	601.636	740.685	376.734	1299.48	649.745	562.091	646.512	282.433	646.512	448.243	646.512	863.128	535.131	1018.01	757.892	489.045	489.045	489.045	489.045	266.806	489.045	231.811	489.045	969.924	205.054	2970.53	789.59
Q6YP21	Kynurenine--oxoglutarate transaminase 3	1438.68	770.003	694.928	388.081	1327.09	885.345	1130.61	1068.99	371.898	1879.48	1112.06	1112.06	2058.91	1102.89	0	0	0	578.544	0	699.435	330.727	0	0	581.365	313.228	0	0	0	0	0	0	0	0	0	0	0	0	0	0	0	234.76	0	0	0	0	0	0	0
O14979	Heterogeneous nuclear ribonucleoprotein D-like	0	0	0	0	0	0	0	0	0	0	0	0	0	0	0	0	0	248.248	0	0	0	0	0	0	0	0	0	0	0	0	0	262.915	0	0	0	0	686.418	631.78	0	296.316	0	0	0	0	549.85	0	0	0
Q8ND30	Liprin-beta-2	432.855	868.985	470.508	470.508	470.508	522.935	265.211	0	0	0	0	0	0	352.834	0	0	0	0	0	0	0	0	0	0	397.049	424.755	0	0	0	0	0	0	0	0	0	0	0	0	0	0	0	0	0	0	0	0	0	0
Q99081	Transcription factor 12	0	0	220.325	0	0	0	0	0	0	0	0	0	0	0	0	0	0	0	0	0	0	0	314.66	762.154	0	178.897	0	0	0	0	0	0	0	0	0	0	0	0	0	0	0	0	0	0	0	0	0	0
P01825	Immunoglobulin heavy variable 4-59	3886.15	0	0	0	0	0	0	0	0	0	322.446	273.47	273.47	224.494	0	0	0	0	0	0	0	164.325	0	0	299.889	0	431.081	0	0	0	0	0	0	0	0	0	0	0	0	0	0	0	0	0	0	0	0	0
P27816	Microtubule-associated protein 4	7921.31	8019.2	6923.74	12779.9	6373.27	3192.92	4567.88	5632.8	7144.02	8436.58	2660.41	1119.24	885.442	6209.57	2045.86	1913.47	2165.12	3572.52	1644.32	3802.05	1460.46	3159.69	4216.06	5213.12	859.383	1338.12	4580.45	849.034	853.278	468.245	1329.04	439.447	849.034	1996.09	849.034	618.708	0	0	1487.3	553.5	1599.86	0	0	0	553.5	0	0	0
Q14244	Ensconsin	0	0	255.737	176.262	0	0	0	0	0	319.412	356.61	611.197	553.582	435.419	323.018	323.018	323.018	259.59	342.393	323.018	323.018	381.459	241.239	428.135	303.642	289.962	485.944	0	0	0	0	0	0	260.185	0	0	0	0	0	0	0	0	0	0	0	713.709	0	0
Q9UPY8	Microtubule-associated protein RP/EB family member 3	2231.55	2450.02	415.061	641.528	704.924	308.225	454.541	1006.75	1766.28	2027.5	872.085	322.281	872.085	1375.26	639.874	726.114	846.365	851.245	639.874	940.143	321.883	460.712	476.388	657.68	639.874	209.571	614.146	0	0	0	0	0	228.877	145.424	0	0	0	0	0	0	306.022	0	0	0	0	0	0	0
Q9NX47	E3 ubiquitin-protein ligase MARCHF5	733.595	819.336	0	0	0	404.011	0	0	0	0	0	0	0	0	0	0	0	0	295.796	0	0	0	252.275	0	0	0	0	0	0	0	0	0	0	0	0	0	0	0	0	0	0	0	0	0	0	0	0	0
Q9H992	E3 ubiquitin-protein ligase MARCHF7	0	0	0	438.072	0	0	0	489.828	0	0	390.597	390.597	153.216	627.978	577.601	586.851	0	0	0	0	759.495	0	0	0	0	0	0	0	612.821	0	0	0	0	584.861	0	0	610.404	629.423	610.404	610.404	730.228	610.404	571.042	403.796	591.385	610.404	610.404	869.022
Q7KZI7	Serine/threonine-protein kinase MARK2	249.399	493.237	493.237	493.237	1227.77	0	360.023	0	0	347.921	780.889	1055.14	918.013	918.013	872.391	872.391	872.391	872.391	305.232	872.391	382.622	872.391	822.849	1141.04	1122.72	1021.62	872.391	0	0	0	0	0	0	0	0	0	0	0	0	0	0	0	0	0	0	0	0	0
P27448	MAP/microtubule affinity-regulating kinase 3	0	0	219.371	0	0	0	0	0	0	0	0	0	0	0	0	0	0	0	0	0	0	0	0	0	0	0	200.473	0	0	0	0	0	0	0	0	0	0	0	0	0	0	0	0	0	0	0	0	0
Q96L34	MAP/microtubule affinity-regulating kinase 4	1468.72	1242.16	1575.47	763.757	1050.32	758.385	1167.27	2136.28	1845.04	2793.56	1761.19	2074.3	1761.19	784.439	2030.12	1795.38	2470.84	459.629	1756.48	1491.98	1009.96	458.08	3395.12	1717.57	2093.77	2228.54	283.036	509.712	1145.55	433.971	772.353	772.353	911.503	1761.79	772.353	476.969	797.988	797.988	797.988	338.144	750.022	797.988	837.691	777.692	788.98	1120.85	982.401	2054.62
Q6P0Q8	Microtubule-associated serine/threonine-protein kinase 2	2858.66	2174.69	337.808	712.808	953.027	3145.41	3062.1	1207.04	4253.5	1111.95	1589.36	488.269	891.579	5044.69	1875.2	4080.49	1094.06	3199.23	5687.5	4282.8	4534.23	3184.03	1629.94	2137.26	2660.65	291.962	814.395	1163.25	754.353	1126.72	968.532	826.349	1110.72	300.865	2929	194.691	616.886	618.854	447.195	618.854	618.854	618.854	618.854	618.854	1057.41	812.765	620.822	453.567
O60307	Microtubule-associated serine/threonine-protein kinase 3	7731.18	5603.29	3360.05	2594.74	3288.21	3394.42	3052.35	3052.35	1907.84	3052.35	2177.8	2154.44	2166.12	2166.12	941.262	5292.09	2799.26	2018.85	2959.91	1594.69	2775.32	3634.59	3120.56	3520.09	2959.91	4633.83	2959.91	1287.93	3082.7	2605.93	1914.69	1403.94	1659.31	543.177	1659.31	1659.31	1707.58	745.182	3363.98	1909.09	1858.9	882.439	1808.7	3128.42	2105.94	1858.9	2326.77	1387.55
P06331	Immunoglobulin heavy variable 4-34	3886.15	0	0	0	0	0	0	0	0	0	322.446	273.47	273.47	224.494	0	0	0	0	0	0	0	164.325	0	0	299.889	0	431.081	0	0	0	0	0	0	0	0	0	0	0	0	0	0	0	0	0	0	0	0	0
P55145	Mesencephalic astrocyte-derived neurotrophic factor	5229.01	6623.09	4318.03	2121.46	4303.83	4935.5	2295.66	1739.49	781.576	2241.35	910.32	584.156	674.289	1611.98	451.657	264.614	859.649	957.934	761.364	1366.91	428.352	1052.89	1400.84	1760.8	349.376	438.903	1479.41	0	246.869	0	246.869	0	270.455	358.752	0	0	0	525.355	167.053	0	0	0	0	0	167.053	504.733	0	265.326
P23368	NAD-dependent malic enzyme, mitochondrial	416.937	381.43	0	0	0	0	0	0	0	531.752	246.165	396.463	546.762	396.463	0	0	0	0	0	0	0	0	285.592	348.56	0	0	223.022	0	0	0	0	0	258.317	0	0	0	0	0	0	0	0	0	0	0	0	0	0	0
P48163	NADP-dependent malic enzyme	0	0	0	0	0	0	0	0	0	0	0	0	2757.42	0	0	0	0	0	0	0	0	276.321	0	0	0	0	0	0	0	0	0	0	0	0	0	0	0	0	0	0	0	0	0	0	0	0	0	0
P46821	Microtubule-associated protein 1B	0	3053.23	0	0	2933.11	0	0	0	2752.04	3667.84	0	0	14154	0	2505.97	2505.97	2505.97	2505.97	2251.75	2760.18	5410.25	1200.74	15499.3	2936.47	124.099	2505.97	344.209	0	0	0	1063.1	0	0	0	0	0	0	0	0	0	0	0	0	0	3774.1	1881.9	1667.96	827.512
Q66K74	Microtubule-associated protein 1S	13959.3	16229.5	2462.72	8211.02	1381.38	1161.07	2963.19	8292.62	4423.39	18060.5	1406.13	931.459	2635.34	8723.96	2866.64	2866.64	2866.64	2726.06	2490.35	3750.34	670.615	2866.64	3359.42	3885.15	2866.64	646.845	5769.52	0	0	0	569.667	0	1149.02	785.204	0	1402.31	0	0	543.077	479.747	1722.88	0	0	0	479.747	0	0	0
P50579	Methionine aminopeptidase 2	554.856	520.966	0	0	0	299.6	299.6	211.611	299.6	947.129	0	0	3810.7	0	0	0	1020.42	0	0	0	0	181.708	0	670.66	0	471.726	231.792	0	0	0	0	0	0	0	0	0	0	0	0	0	0	0	0	0	0	0	0	0
A0A075B6Q5	Immunoglobulin heavy variable 3-64	561.871	0	0	0	0	0	0	0	0	0	0	0	0	0	0	0	0	0	0	0	0	0	0	0	0	0	0	0	0	0	0	0	0	0	0	0	0	0	0	0	0	0	0	0	0	0	0	0
P0DP08	Immunoglobulin heavy variable 4-38-2	3886.15	0	0	0	0	0	0	0	0	0	322.446	273.47	273.47	224.494	0	0	0	0	0	0	0	164.325	0	0	299.889	0	431.081	0	0	0	0	0	0	0	0	0	0	0	0	0	0	0	0	0	0	0	0	0
A0A0C4DH31	Immunoglobulin heavy variable 1-18	2294.36	0	0	0	308.715	0	0	0	0	0	0	318.805	0	0	0	0	0	0	0	348.321	201.019	0	0	0	0	0	0	0	0	0	0	0	0	0	0	201.326	0	0	0	0	0	0	0	0	0	0	0	0
P14653	Homeobox protein Hox-B1	893.011	1181.51	1181.51	1510.12	1181.51	237.006	0	422.499	0	0	0	0	0	208.032	0	481.558	2431.43	299.097	0	491.044	789.239	0	0	0	481.683	299.097	0	795.7	841.353	969.969	438.491	795.7	576.023	1074.86	795.7	671.274	759.287	964.149	893.496	893.496	1044.78	893.496	893.496	1133.04	1375.85	328.389	876.921	438.699
Q9NQ48	Leucine zipper transcription factor-like protein 1	402.502	281.404	431.059	402.502	402.502	0	0	0	0	0	0	0	0	304.159	0	0	0	182.425	498.627	341.926	283.846	0	0	328.54	365.721	0	0	0	0	0	0	0	0	0	0	0	0	0	0	0	0	0	0	0	0	0	0	0
P30740	Leukocyte elastase inhibitor	0	0	0	0	0	0	0	0	0	514.688	0	0	0	0	0	0	0	0	0	0	0	0	0	0	735.094	0	0	0	0	0	0	0	0	0	0	359.316	0	0	0	0	0	0	0	0	0	0	0	0
Q8NEM0	Microcephalin	0	445.126	205.631	0	0	1053.82	0	0	0	2503.81	889.608	658.984	1120.23	889.608	0	0	0	0	0	306.638	0	0	1945.58	0	589.785	604.406	0	0	0	0	0	0	0	0	0	0	0	0	0	0	0	0	0	0	480.72	337.003	0	396.636
Q15058	Kinesin-like protein KIF14	0	310.045	191.465	0	0	0	0	0	0	413.155	0	0	0	0	0	0	0	0	0	413.22	0	0	0	215.165	0	0	0	0	0	0	0	0	0	0	0	0	0	0	0	0	0	0	0	0	0	0	0	0
Q9NS87	Kinesin-like protein KIF15	0	0	0	0	0	0	0	0	0	761.362	0	0	0	0	0	0	0	0	0	0	0	0	0	0	0	0	0	0	0	0	0	0	0	0	0	0	0	0	0	0	0	0	0	0	0	0	0	0
Q2M1P5	Kinesin-like protein KIF7	1090.43	263.31	230.877	263.31	263.31	0	770.741	1079.25	0	0	746.289	448.29	597.289	597.289	0	0	0	0	0	0	0	0	790.706	784.054	510.286	255.543	1057.54	0	0	0	0	0	0	309.394	292.724	0	0	0	0	0	0	0	0	0	0	0	0	0
P52564	Dual specificity mitogen-activated protein kinase kinase 6	801.667	917.36	678.123	801.667	801.667	144.978	289.461	697.028	156.539	422.383	917.73	715.792	581.692	1115.6	577.63	1758.04	577.63	214.766	577.63	312.744	253.59	491.218	983.233	445.324	928.742	664.043	1013.66	0	0	0	0	0	0	0	0	0	0	0	0	0	0	0	0	0	0	0	277.439	0
O00142	Thymidine kinase 2, mitochondrial	1793.4	3619.12	4664.24	439.742	430.389	418.06	309.744	1349.15	883.604	2385.09	551.138	341.53	696.928	888.848	276.934	294.113	626.725	554.61	309.488	672.717	626.725	695.546	993.676	1035.22	702.875	626.725	624.912	0	215.97	0	0	0	429.999	0	215.97	0	205.175	0	0	0	0	0	0	205.175	476.859	0	244.015	282.363
Q2TBA0	Kelch-like protein 40	563.996	0	0	0	519.313	561.624	0	0	0	0	0	0	0	0	0	0	0	823.705	0	0	0	687.886	763.297	0	609.338	0	0	0	0	0	460.846	0	0	0	352.077	0	0	0	0	3267.52	5893.9	0	0	0	0	0	0	0
O94889	Kelch-like protein 18	2068.37	3744.74	426.638	1247.5	183.473	162.184	1193.55	1333.58	475.698	2398.04	1046.12	1046.12	2473.94	943.19	264.783	475.554	630.63	907.492	630.63	762.193	326.769	709.174	318.265	630.63	630.63	630.63	782.44	0	0	0	0	0	0	0	0	0	0	0	362.297	0	357.956	0	0	0	0	193.66	0	0
Q6DN14	Multiple C2 and transmembrane domain-containing protein 1	0	867.475	0	0	0	0	0	3231.6	0	4673.94	1940.28	18118	23494.8	18118	4502.65	4502.65	4502.65	5894.13	4502.65	4064.82	2901	7657.42	3770.43	4502.65	9614.08	1968.7	5134.33	1917.78	521.555	1917.78	1917.78	529.021	4239.32	1189.6	4497.99	2645.95	1257.32	1348.95	625.578	1348.95	985.412	1348.95	1440.58	1641.85	1348.95	2352.16	2467.75	902.17
P23229	Integrin alpha-6	3084.54	1660.46	0	0	0	1241.99	351.844	449.323	246.176	1030.59	263.492	261.499	594.445	263.492	0	0	0	0	0	0	0	0	0	0	0	0	663.009	0	0	0	200.826	0	0	296.538	573.004	0	0	0	0	0	0	0	346.254	0	0	278.508	0	0
Q13257	Mitotic spindle assembly checkpoint protein MAD2A	1965.39	2258.77	1045.89	1505.64	509.295	470.687	358.12	638.819	1416.64	1236.38	482.75	703.753	703.753	924.756	854.529	426.919	679.545	1349.09	959.688	1522.74	950.65	1808.21	915.671	1680.83	950.65	950.65	346.064	0	0	0	634.962	0	350.652	0	0	0	0	0	0	220.428	0	0	0	0	0	0	0	0
P38570	Integrin alpha-E	0	0	521.12	497.735	0	0	405.341	0	0	0	671.036	826.509	748.773	748.773	523.984	237.303	523.984	523.984	523.984	523.984	523.984	248.378	955.624	523.984	491.955	658.854	662.977	0	0	0	0	0	0	0	342.261	0	0	0	0	0	0	0	0	0	0	1061.01	0	0
Q96J02	E3 ubiquitin-protein ligase Itchy homolog	0	1078.97	0	0	0	0	0	0	0	2266.21	340.287	343.625	1779.27	305.874	0	0	0	0	1468.57	0	0	0	0	0	1697.22	411.666	1277.11	0	0	0	587.795	0	0	0	1229.12	283.96	306.432	0	487.713	0	433.181	0	0	0	0	3614.07	640.898	0
Q9BY32	Inosine triphosphate pyrophosphatase	0	0	0	0	0	0	0	0	0	454.459	288.235	673.524	1121.3	673.524	0	0	0	448.475	0	0	275.414	368.141	0	0	0	0	484.313	0	0	0	0	0	0	0	0	0	0	0	0	0	0	0	0	0	0	0	0	0
Q6ZRS4	Protein ITPRID1	0	1203.52	0	0	0	0	0	0	0	501.069	0	0	817.552	0	0	0	353.379	0	0	0	0	0	0	0	0	216.998	723.979	0	0	0	0	0	201.83	0	0	0	0	0	0	0	0	0	0	0	0	411.247	0	0
P40926	Malate dehydrogenase, mitochondrial	33822.1	33686.3	20548.3	10695.7	16004	20640.2	12976.2	26695.9	25591.5	29275.1	23441	9199.68	4561.83	23112.9	11502.3	8535.91	10622.6	21159.5	11482.1	24166.3	12159.8	20197.4	18057.7	24669.4	3558.84	5673.72	20822.1	1109.05	1834.94	6782.27	5560.41	5393.28	7202.69	4077.54	8860.48	7310.95	1838.56	1573.08	11064.9	9363.17	13791.6	4155.76	2278.58	2075.13	385.68	1692.21	1636.69	2075.13
Q96ST2	Protein IWS1 homolog	532.366	455.664	0	0	0	0	0	0	0	0	0	198.307	0	0	1663.64	1229.85	859.727	0	0	0	0	0	0	0	0	0	0	0	0	0	0	0	0	0	0	0	0	0	0	0	0	0	0	0	0	0	0	0
Q16774	Guanylate kinase	408.01	1390.08	298.89	374.807	771.771	287.85	645.104	1192.14	362.871	505.644	380.039	939.727	822.381	822.381	924.169	924.169	924.169	412.704	924.169	643.377	924.169	188.673	1583.68	943.767	985.321	629.291	1430.36	0	0	0	490.898	0	506.486	0	0	0	0	0	0	0	0	0	0	0	0	0	0	0
P46013	Proliferation marker protein Ki-67	460.472	0	0	0	0	380.26	380.26	380.26	1300.59	372.677	0	0	0	1814.4	0	625.683	638.55	0	773.511	0	2593.59	0	0	0	566.737	0	0	385.131	0	0	0	0	373.157	1173.75	0	455.974	0	0	0	0	580.473	0	1373.83	656.016	0	2249.4	0	2091.67
P33176	Kinesin-1 heavy chain	2176.84	3098.18	1363.76	1684.87	1269.05	441.696	2547.43	2665.5	4325.93	4764.71	2412.97	1356.02	116.365	1902.66	1215.29	1356.47	1029.31	1692.02	849.138	2142.84	1071	1469.21	1064.12	1474.71	216.507	282.387	2966.97	228.458	0	324.958	0	0	0	228.458	0	337.429	0	0	447.691	0	335.042	0	0	0	141.724	141.724	0	0
O95563	Mitochondrial pyruvate carrier 2	0	0	0	0	0	0	0	362.447	0	408.639	0	0	311.112	0	0	0	0	0	0	0	0	0	0	0	0	0	141.761	0	0	0	0	0	0	0	0	0	0	0	0	0	0	0	0	0	0	0	0	0
O75970	Multiple PDZ domain protein	1134.03	728.762	398.303	344.863	383.328	328.598	0	875.202	0	328.598	607.664	1351.25	1727.25	372.504	681.869	275.539	216.829	158.812	239.472	311.606	231.598	275.539	224.171	275.539	1006.68	527.182	800.71	270.721	510.418	224.037	270.721	270.721	270.721	270.721	968.381	246.295	457.694	358.407	740.563	449.833	571.159	616.985	662.812	616.985	666.313	416.587	688.895	677.787
P49862	Kallikrein-7	344.863	1412.96	289.109	344.863	344.863	0	0	0	0	575.087	3863.82	3863.82	6916.48	811.152	0	0	166.79	0	0	0	0	357.33	0	0	737.511	263.028	0	0	0	0	184.685	0	279.092	0	0	262.617	0	0	0	0	0	0	0	0	0	0	0	0
P01042	Kininogen-1	11859	2509.76	0	0	0	1273.74	752.563	738.125	745.344	295.097	1243.55	260.145	2410.2	1373.76	315.793	1087.01	512.294	649.471	967.419	936.462	911.779	1185.5	526.81	530.153	506.136	615.513	704.742	508.095	289.931	508.095	400.156	508.095	388.941	616.033	825.442	697.367	0	0	0	0	0	0	0	0	0	0	0	0
P34949	Mannose-6-phosphate isomerase	2541.42	2753.38	989.16	372.5	1017.29	1160.88	980.039	1341.71	863.873	1934.66	994.997	994.997	1156.25	608.137	366.944	216.561	361.88	372.008	366.944	678.709	489.17	211.094	366.944	1007.24	891.844	202.982	358.961	0	0	0	200.334	0	0	0	0	0	0	0	0	0	164.445	0	0	0	0	0	0	0
Q99550	M-phase phosphoprotein 9	1607.66	696.545	0	0	0	0	0	0	0	0	0	0	0	0	0	0	0	0	0	0	0	0	0	0	0	0	0	0	0	0	0	0	0	0	0	0	0	0	0	0	0	0	0	0	240.138	0	0	932.433
P53671	LIM domain kinase 2	472.789	310.345	0	0	0	0	0	0	0	0	348.094	348.094	447.789	248.399	0	385.029	0	0	0	339.223	318.228	0	0	0	551.34	0	0	0	0	0	0	0	0	0	0	0	0	0	0	0	0	0	0	0	0	0	0	0
P43034	Platelet-activating factor acetylhydrolase IB subunit beta	13048.4	15954.9	1071.49	550.089	2545.66	1062.68	1529.66	11634.7	6208.17	22781	6321.16	1552.27	8021.09	8488.31	3298.75	2362.88	3092.98	6085.08	3015.37	4633.3	2199.01	4474.91	3460.65	4780.62	1005.28	1686.95	5921.59	1089.18	649.14	947.702	1312.05	224.948	1230.65	1329	595.481	1678.11	296.873	588.531	1652.37	843.806	3040.57	436.544	436.544	436.544	368.022	422.282	436.544	422.018
Q17RR3	Pancreatic lipase-related protein 3	0	322.055	367.393	0	0	0	355.976	371.593	0	0	356.684	345.607	356.684	422.951	0	0	0	0	0	0	0	0	381.873	310.781	0	299.141	0	0	0	0	0	0	0	502.782	0	0	0	0	0	0	0	0	0	0	0	0	0	278.56
A6NK58	Putative lipoyltransferase 2, mitochondrial	699.327	298.88	298.492	298.88	298.88	360.821	360.821	189.537	360.821	3351.34	1692.97	310.458	439.756	2803.35	0	202.061	704.816	0	1176.05	0	0	0	337.861	348.097	202.061	1363.67	0	699.402	991.681	699.402	686.387	699.402	316.785	586.592	2369.75	712.417	535.925	486.215	190.49	535.925	673.641	535.925	535.925	472.402	585.634	772.908	535.925	535.925
Q8IYB1	Protein MB21D2	1006.28	1155.72	0	0	0	518.519	518.519	518.519	318.646	760.954	0	0	266.555	0	0	0	0	0	0	0	0	257.974	0	0	0	238.401	0	0	0	0	0	0	0	0	0	0	0	0	0	0	0	0	0	0	0	0	0	0
Q96T17	MAP7 domain-containing protein 2	5415.09	8599.82	5400.89	3028.61	5578.29	1939.33	3111.81	5622.14	7137.99	15976.3	3952.37	1025.03	5278.65	7583.26	2285.61	2247.91	1611.86	2701.8	2406.74	3190.74	1361.84	2578.82	2332.65	3621.08	2325.53	783.919	2318.4	591.582	591.582	742.01	789.97	242.891	674.496	277.254	591.582	508.668	471.535	0	1356.95	471.535	926.958	0	0	0	0	0	0	0
O75438	NADH dehydrogenase [ubiquinone] 1 beta subcomplex subunit 1	885.914	944.914	839.28	316.572	614.262	503.732	476.185	471.523	411.099	480.847	733.817	614.545	380.355	614.545	0	241.867	0	0	0	407.841	0	0	394.402	691.273	0	0	348.529	0	0	0	0	0	0	0	0	0	0	0	0	0	0	0	0	0	0	0	0	0
P17568	NADH dehydrogenase [ubiquinone] 1 beta subcomplex subunit 7	347.278	598.951	347.278	347.278	244.436	0	0	0	0	251.515	333.815	333.815	447.849	219.78	0	0	0	178.8	0	405.297	233.246	244.889	0	0	310.618	0	0	0	0	0	0	0	0	0	0	0	0	0	0	0	0	0	0	0	0	0	0	0
O96000	NADH dehydrogenase [ubiquinone] 1 beta subcomplex subunit 10	2057.48	2450.36	1340.61	281.664	530.076	419.328	1086.41	818.249	906.713	2308.77	467.483	1426.3	1659.85	1633.68	1725.58	9902.92	284.215	994.798	1945.75	684.153	1668.77	460.334	1135.12	1092.28	2030.61	1015.19	798.388	680.709	2389.91	1942.58	887.08	201.542	3453.4	1447.93	385.194	424.526	454.109	826.399	826.399	675.266	2904.31	977.532	2889.54	1885.63	237.661	2431.79	603.694	506.377
Q15691	Microtubule-associated protein RP/EB family member 1	14089	15812.4	9733.23	8310.16	11493.8	4058.59	12032.2	8776.15	7975.61	17617.5	14890.5	8799.92	4744.68	9247.09	6386.96	7644.54	6620.46	6691.98	650.634	8832.19	5396.64	5184.91	12728.3	13849.9	6105.7	9684.53	12769.6	1649.88	659.124	4286.01	807.244	3131.54	4186.02	6020.98	3928.47	2734.18	1249.4	2496.06	2774.57	3286.43	4639.77	1894.54	4261.36	2879.34	7169.76	2888.69	1984.21	3048.42
Q8N183	NADH dehydrogenase [ubiquinone] 1 alpha subcomplex assembly factor 2	398.566	511.357	0	0	0	259.055	0	0	0	0	0	0	0	410.894	0	0	0	0	0	350.595	0	0	0	0	0	0	0	0	0	0	0	0	0	237.682	0	0	0	0	0	0	0	0	0	0	0	0	0	0
P20916	Myelin-associated glycoprotein	307.045	307.045	470.038	307.045	282.657	815.574	800.175	830.973	537.467	940.314	3241.89	4842.04	1641.75	3241.89	208.11	0	0	375.296	0	0	906.88	208.11	0	0	952.365	3578.14	2017.4	1137.73	1137.73	732.31	1137.73	1137.73	1137.73	6182.53	4948.69	705.592	691.751	1070.29	1070.29	569.425	1070.29	1070.29	1569.09	3885.77	1112.32	1077.14	1063.44	791.378
Q9NZL9	Methionine adenosyltransferase 2 subunit beta	4302.58	4271.3	1248.13	367.918	1600.18	2183	2160.41	2205.59	400.033	3277.74	2124.57	2151.93	2151.93	2179.29	0	0	0	939.458	0	1019.87	0	365.246	1188.67	857.267	0	0	1679.04	0	0	0	0	0	0	0	0	174.249	0	0	0	0	0	0	0	0	0	0	0	0
P18615	Negative elongation factor E	0	290.816	0	0	0	0	0	0	0	0	0	0	0	0	0	0	0	0	0	0	0	0	0	0	0	0	0	0	0	0	0	0	0	0	0	0	0	0	0	0	382.323	0	0	0	0	363.07	0	0
Q92832	Protein kinase C-binding protein NELL1	1982.18	2337.32	528.186	1255.18	252.662	232.979	735.266	735.266	735.266	889.82	0	0	0	0	0	429.077	385.481	279.03	0	0	0	0	0	0	0	0	651.18	0	0	0	0	0	0	0	0	0	0	0	0	0	0	0	0	0	0	0	0	0
P20700	Lamin-B1	252.532	541.343	280.737	280.737	280.737	0	0	991.171	0	2485	385.082	485.636	485.636	586.19	0	0	0	0	0	215.378	0	0	0	0	0	0	0	0	0	0	0	0	0	264.122	0	0	0	0	0	0	0	0	0	0	0	0	0	0
P18054	Polyunsaturated fatty acid lipoxygenase ALOX12	300.068	0	0	0	0	424.186	0	203.475	0	0	765.434	414.711	765.434	1116.16	0	0	0	0	569.178	354.568	0	0	176.341	432.848	333.389	0	0	0	0	0	529.396	0	0	0	329.848	0	0	0	0	0	0	0	0	0	0	0	236.412	0
Q8WUT4	Leucine-rich repeat neuronal protein 4	0	333.535	0	0	0	0	0	0	0	0	0	0	0	0	0	0	0	0	0	0	0	0	0	0	0	0	0	0	0	0	0	0	0	0	0	0	0	0	0	0	0	0	0	0	0	0	0	0
Q07954	Prolow-density lipoprotein receptor-related protein 1	441.983	623.133	834.597	623.133	623.133	2305.98	306.562	393.668	509.263	375.791	441.435	380.353	380.353	319.27	0	0	0	570.936	374.642	637.517	319.703	0	0	458.679	0	0	0	0	0	0	0	0	0	0	0	0	0	0	1086.59	0	0	0	0	771.677	0	0	0	0
Q32MZ4	Leucine-rich repeat flightless-interacting protein 1	0	0	0	0	0	0	0	0	0	0	0	0	0	0	0	0	0	0	0	0	0	0	0	0	0	0	0	0	0	0	0	0	0	0	0	0	0	0	0	0	0	0	0	486.599	0	0	0	0
P62310	U6 snRNA-associated Sm-like protein LSm3	8363.35	6077.57	3244.22	1445.22	3696.33	643.668	2293.7	2635.64	1510.66	4567.06	3330.93	997.971	1083.4	2231.11	1946.07	1668.25	1630.59	2787.72	2118.99	2845.03	1620.16	2721.49	2291.92	2997.14	377.293	1160.35	3138.21	867.036	867.036	473.449	877.295	867.036	1082.96	658.509	867.036	867.036	369.456	369.456	1009.61	615.096	369.456	304.292	369.456	565.048	352.905	430.677	258.613	255.28
Q9H089	Large subunit GTPase 1 homolog	1125.02	1492.21	471.673	798.344	284.887	673.503	673.503	673.503	648.447	2652.15	0	0	0	429.257	0	0	0	0	0	559.626	0	0	0	0	0	0	0	0	0	0	0	0	0	0	0	0	0	0	638.978	0	0	0	0	0	0	0	0	0
O43324	Eukaryotic translation elongation factor 1 epsilon-1	483.539	0	0	0	0	0	0	194.165	0	0	0	0	0	0	0	0	0	244.722	0	0	0	0	0	0	0	0	0	0	0	0	0	0	0	0	0	0	0	0	0	0	0	0	0	0	0	0	0	0
P33992	DNA replication licensing factor MCM5	318.206	311.017	0	0	0	0	0	0	0	240.395	0	0	0	0	0	0	210.671	0	0	0	221.935	261.911	0	0	295.411	225.662	0	0	0	0	0	0	0	0	0	0	0	0	0	0	0	0	0	0	0	382.691	0	0
Q9NU22	Midasin	0	0	0	0	654.116	667.621	448.157	279.549	758.694	557.889	0	0	0	458.876	749.952	0	904.371	199.241	0	0	550.246	0	199.241	337.881	0	0	0	460.599	335.892	460.599	421.544	460.599	842.42	331.611	629.589	725.837	452.014	291.868	452.014	452.014	457.738	452.014	446.291	462.947	341.212	459.218	635.498	313.452
P08183	ATP-dependent translocase ABCB1	0	628.111	286.775	0	0	0	0	655.923	0	0	0	0	0	0	0	0	0	0	0	0	0	0	0	0	0	0	0	0	0	0	0	0	0	0	0	639.928	0	0	0	0	0	0	0	0	0	0	0	0
Q15648	Mediator of RNA polymerase II transcription subunit 1	0	0	0	0	0	0	0	0	0	0	0	0	0	0	0	0	0	0	0	0	0	0	0	0	0	0	78.2907	0	0	0	0	0	0	0	0	0	0	0	0	0	0	0	0	0	0	0	0	0
Q8IW45	ATP-dependent -NADH-hydrate dehydratase	2738.13	3876.02	923.976	501.98	1150.75	437.453	1299.66	1279.15	1238.23	2511.03	1107.99	294.663	1107.99	1600.51	1310.75	951.351	699.085	697.284	320.35	710.049	331.18	591.154	243.503	912.513	699.085	699.085	799.413	0	0	0	454.5	0	0	0	0	286.475	0	315.583	315.583	329.715	0	0	0	0	0	0	0	0
Q14978	Nucleolar and coiled-body phosphoprotein 1	1747.67	543.137	543.137	543.137	430.716	0	0	532.342	425.745	0	301.929	212.124	411.806	301.929	0	0	0	0	0	0	0	0	0	1245.19	0	0	0	0	0	0	0	0	0	507.981	0	0	0	0	0	0	555.039	0	248.379	0	625.287	0	0	0
Q14696	LRP chaperone MESD	3564.43	4698.08	1927.61	540.757	2521.43	2459.41	995.433	4509.58	2010.88	8479.14	2006.33	885.492	4040.46	6057.96	650.983	677.919	808.646	3633.72	1623.27	2879.57	640.89	1849.72	3228.55	2943.84	1634.51	893.501	1645.75	975.662	975.662	201.54	1081.2	975.662	834.967	871.043	1078.74	1124.27	455.7	301.85	466.643	180.064	1381.71	455.7	455.7	455.7	1129.4	254.879	455.7	455.7
Q15233	Non-POU domain-containing octamer-binding protein	0	0	0	0	0	0	0	264.955	0	524.835	200.984	203.244	198.725	200.984	0	0	0	0	0	568.673	445.197	0	0	0	0	0	0	0	0	0	0	0	0	0	0	0	0	0	0	0	245.914	0	0	0	0	0	0	0
P35228	Nitric oxide synthase, inducible	0	0	0	0	3666.62	0	0	0	0	492.926	0	0	0	0	0	2037.27	0	0	0	0	0	0	0	6687.64	7159.75	0	8342.74	0	0	0	0	0	0	0	0	0	0	0	0	0	0	0	0	746.409	0	0	0	0
Q9H0V9	VIP36-like protein	272.849	411.556	0	0	0	498.883	213.206	145.213	213.206	213.206	218.819	203.748	188.677	203.748	0	0	0	399.543	0	313.84	143.578	385.289	0	309.98	0	0	320.805	0	0	0	0	0	0	0	0	0	0	0	0	0	0	0	0	0	0	0	0	0
Q12907	Vesicular integral-membrane protein VIP36	6980.84	7557.47	12372.6	2273.08	6537.94	8047.91	5983.74	7348.94	11116.2	18673.3	3387.5	5105.97	805.937	8456.86	2348.19	2804.83	2699.46	8038.74	4471.51	7552.88	2517.19	5961.47	6255.61	6669.14	527.375	4819.15	5489.94	1677.65	1677.65	1253.07	1677.65	622.972	2999	1131.3	3249.07	2506.09	366.957	366.957	3117.7	1677.78	1662.46	301.723	366.957	366.957	153.112	366.957	366.957	334.575
Q02779	Mitogen-activated protein kinase kinase kinase 10	0	0	0	0	0	0	0	0	0	339.67	0	0	1659.29	0	0	0	0	0	0	0	0	0	0	0	0	0	0	0	0	0	0	0	0	0	0	0	0	0	0	0	0	0	0	0	0	0	0	0
Q9Y5B8	Nucleoside diphosphate kinase 7	266.003	0	0	0	0	0	0	181.865	156.874	0	254.874	254.874	368.668	205.705	0	0	0	0	0	206.368	169.866	0	0	0	0	0	0	0	0	0	0	0	0	0	0	0	0	0	0	608.496	0	0	0	289.496	0	0	203.456	0
O95819	Mitogen-activated protein kinase kinase kinase kinase 4	557.263	256.688	637.837	654.272	395.911	0	0	331.505	0	0	255.048	229.026	203.005	229.026	756.92	309.433	309.433	311.056	309.433	207.49	353.412	309.433	175.889	298.809	313.435	307.811	309.433	0	320.328	0	215.128	0	1321.87	0	0	0	0	0	0	0	0	0	0	0	0	304.835	0	0
P15531	Nucleoside diphosphate kinase A	7085.63	31533.3	3696.07	1190.13	1905.67	1004.07	4556.58	7524.38	1588.78	35282.5	3194.73	4143.02	58985.2	13417.6	429.431	242.155	365.543	860.1	18122.3	2800.37	519.086	2701.21	7582.96	5056.21	698.691	3732.05	19528.3	7010.64	7010.64	1046.68	13152.8	256.693	6284.77	8276.79	16726.6	7010.64	4345.77	4345.77	2920.95	4345.77	15358.6	4345.77	3140.62	3532.37	7583.42	19165.6	5159.17	1460.2
O43676	NADH dehydrogenase [ubiquinone] 1 beta subcomplex subunit 3	721.382	711.922	415.72	563.821	333.651	298.646	174.247	620.382	655.826	617.414	467.697	179.752	467.697	667.162	0	0	0	0	0	0	0	0	0	397.087	0	0	365.485	0	0	0	0	0	0	0	0	0	0	0	0	0	0	0	0	0	0	0	0	0
O95168	NADH dehydrogenase [ubiquinone] 1 beta subcomplex subunit 4	748.547	806.059	0	0	0	0	0	204.407	0	737.292	777.106	777.106	905.692	648.519	0	0	0	0	0	0	0	0	0	202.222	0	0	557.826	0	0	0	0	0	0	0	0	0	0	0	0	0	0	0	0	0	0	0	0	0
Q9C056	Homeobox protein Nkx-6.2	0	0	0	0	0	0	0	0	972.988	0	0	161.469	0	0	0	0	0	0	0	244.332	0	0	0	0	0	0	0	0	0	0	0	0	0	0	0	0	0	0	0	0	0	0	0	0	0	0	0	13420.9
Q9C000	NACHT, LRR and PYD domains-containing protein 1	8983.74	4417.74	14099.4	6945.31	10086.4	2038.61	19718.7	3907.46	10195	5556.11	15556.9	9834.67	8130.16	3423.77	9202.76	8399.32	6314.04	5427.2	10133.4	10664.1	9846.24	4797.66	10420.5	15077.5	18327.3	15905.7	14307.2	4233.69	2557.49	5908.43	7396.54	7472.7	7843.99	14341.3	8569.67	7320.39	413.625	6829.38	1286.9	880.937	1706.26	1174.66	18291.4	2650.39	19119.8	12589.8	2099.66	5022.86
Q7RTR0	NACHT, LRR and PYD domains-containing protein 9	42513.2	49918.8	14006.9	6376.12	22603.4	13644.4	15996.1	45545	27902.8	65102.8	30726.1	10265.1	15922.1	40753.3	13038.6	9036.46	12840.4	27295.6	21407.9	28665.1	15737.9	26391.6	12114.1	26879.6	5984.02	9305.91	30215.4	1143.74	3115.93	6793.45	12113.4	4688.52	10119.2	8712.47	4784.94	12388.1	3460.12	4041.12	15537.3	10074.7	18299.7	5063.31	1796.62	2604.79	4310.7	3162.8	4042.18	1051.59
P35240	Merlin	0	3758.32	0	0	0	0	0	0	0	7483.48	3987.45	311.329	12454.4	3987.45	766.509	766.509	766.509	355.446	2825.07	441.686	441.255	766.509	766.509	397.117	812.05	1447.66	2413.22	0	0	0	1129.69	0	0	0	1861.01	906.075	0	0	0	0	1257.89	918.799	0	1010.46	1219.5	4160.93	918.799	0
P36776	Lon protease homolog, mitochondrial	3129.19	5194.12	8713.35	910.875	2285.34	2188.32	2371.84	2154.26	1883.33	6982.1	2936.26	1435.93	813.92	4156.78	922.613	958.822	903.06	1681.56	1084.18	1777.51	764.677	1032.97	1890.32	2511.47	1105.86	1751.35	1140.09	426.39	237.233	426.39	280.377	426.39	237.142	1370.25	572.403	703.251	0	0	545.877	481.598	423.672	423.672	0	0	0	0	0	499.335
Q9Y4K0	Lysyl oxidase homolog 2	1725.59	1046.02	0	0	0	761.383	761.383	761.144	761.383	935.495	224.887	224.887	124.819	324.956	0	0	0	0	0	0	0	267.685	0	0	0	0	0	0	0	0	0	0	0	0	0	0	0	0	0	0	0	0	0	0	381.574	0	559.297	193.358
Q9HCJ2	Leucine-rich repeat-containing protein 4C	0	0	0	0	0	0	0	342.303	0	0	415.606	281.829	348.717	348.717	0	0	0	0	0	0	148.334	0	1049.65	523.941	0	0	791.133	0	0	0	0	0	371.011	158.482	229.865	378.388	0	0	0	0	181.633	0	0	0	404.869	0	0	276.74
O95169	NADH dehydrogenase [ubiquinone] 1 beta subcomplex subunit 8, mitochondrial	287.456	455.38	455.38	455.38	552.297	296.327	296.327	226.896	22753.2	296.327	260.768	3418.8	1839.78	1839.78	0	493.268	0	0	0	0	0	0	0	0	233.128	1893.79	17811.6	0	0	0	0	0	0	393.701	0	0	0	0	0	220.792	0	0	0	0	0	0	2899.92	0
Q9UBB5	Methyl-CpG-binding domain protein 2	0	0	0	0	0	0	0	325.956	0	0	579.415	579.415	522.072	636.759	322.607	380.781	0	0	0	0	539.711	0	0	0	0	0	280.705	0	0	0	0	0	836.277	0	0	0	0	0	0	0	0	0	0	338.374	541.861	0	0	554.047
Q96EY5	Multivesicular body subunit 12A	985.688	1128.29	0	0	0	0	0	0	0	0	0	0	121.518	0	0	0	0	0	0	0	0	0	0	0	175.677	0	0	0	0	0	0	0	0	0	0	0	0	0	0	0	0	0	0	0	0	0	0	0
P48681	Nestin	0	0	0	0	0	0	0	0	0	0	6312.4	259.774	12365	6312.4	0	0	279.945	0	0	0	0	0	0	205.606	0	0	0	0	0	0	0	0	0	0	0	0	0	0	0	0	0	0	0	0	0	0	0	0
Q5JPE7	Nodal modulator 2	1862.92	1940.51	1479.63	678.544	1477.72	1013.06	384.579	2838.17	2822.46	3842.07	1142.56	303.641	240.155	2872.36	370.832	854.952	490.354	1503.36	561.288	2398.62	1268.25	1677.48	1352.81	1575.7	220.15	514.742	1974.12	0	0	0	0	0	0	0	0	0	0	0	0	0	0	0	0	0	234.064	0	0	0
Q9Y2X3	Nucleolar protein 58	0	0	0	0	0	0	0	0	0	0	0	0	230.615	0	0	0	0	189.867	0	0	0	0	0	0	0	0	0	0	0	0	0	0	0	0	0	0	0	0	0	0	0	0	0	0	0	0	0	0
O15165	Low-density lipoprotein receptor class A domain-containing protein 4	1757.46	1284.96	338.672	707.164	366.2	650.224	509.432	1082.54	791.017	477.931	719.939	549.527	422.012	1357.76	927.561	976.223	1291.25	407.669	340.747	470.667	715.946	454.856	1015.17	744.624	1263.82	805.261	812.034	1146.61	1146.61	333.115	323.545	1146.61	1104.98	1457.75	1446.69	1926.21	1719.15	562.914	1087.47	321.805	774.488	1087.47	1676.02	1392.79	1841.73	655.112	2260.12	782.147
Q9C099	Leucine-rich repeat and coiled-coil domain-containing protein 1	3486.69	0	0	0	0	0	0	0	0	0	1638.3	1638.3	1922.46	1354.13	830.371	1688.57	354.791	2431.1	5762.34	2551.68	1688.57	1243.52	2486.24	368.338	447.371	1888.68	1688.57	0	0	0	0	0	0	0	1329.49	0	0	0	0	0	0	0	0	0	0	0	0	0
Q9P244	Leucine-rich repeat and fibronectin type III domain-containing protein 1	1032.77	0	0	0	0	0	0	0	0	406.573	0	0	0	482.651	0	0	0	286.197	0	370.406	269.688	337.917	0	418.728	0	0	0	0	0	0	0	0	0	0	0	0	0	0	0	0	0	0	0	0	0	0	0	0
O94898	Leucine-rich repeats and immunoglobulin-like domains protein 2	0	0	0	0	0	0	0	0	0	0	0	959.318	0	0	0	0	0	0	0	0	0	0	0	960.986	0	0	0	0	0	0	0	0	0	446.45	0	0	0	0	0	0	0	0	0	0	0	0	0	0
Q9Y608	Leucine-rich repeat flightless-interacting protein 2	0	516.939	274.953	0	0	0	0	0	0	0	0	0	122.665	0	0	0	0	0	0	0	0	0	0	0	0	702.091	223.823	0	0	0	0	284.781	0	153.484	0	158.1	0	0	0	0	0	0	0	0	0	266.586	0	0
Q9Y4Y9	U6 snRNA-associated Sm-like protein LSm5	4386.41	4151.48	1395.49	910.558	1276.83	244.3	598.425	1479.66	1039.04	2663.91	1189.8	295.025	1937.42	1220.13	597.736	439.907	602.717	1128.64	597.736	810.435	495.103	998.471	463.21	438.049	475.133	597.736	860.316	0	0	0	0	0	381.926	0	0	281.167	0	0	288.299	0	0	288.299	0	409.984	0	0	0	0
Q9BXT6	RNA helicase Mov10l1	7470.47	3330.92	1877.05	3330.92	3330.92	596.537	495.742	596.537	596.537	12401.8	5326.04	8581.78	5326.72	5326.72	4790.29	4790.29	222.052	249.41	358.121	5136.35	4982.56	4790.29	6498.86	8407.95	4598.01	415.313	21508.1	523.801	523.801	551.701	1061.55	523.801	10961.6	322.614	495.901	423.546	221.362	266.551	349.689	283.946	6203.87	349.689	575.884	389.883	349.689	349.689	329.569	6673.31
O43708	Maleylacetoacetate isomerase	0	1120.51	0	0	0	0	0	0	0	0	0	0	2814.92	0	0	0	0	0	0	0	0	0	0	0	0	0	0	0	0	0	0	0	0	0	0	0	0	0	0	0	0	0	0	0	0	0	0	0
O00746	Nucleoside diphosphate kinase, mitochondrial	196.403	12069.4	2316.61	1150.08	3296.73	1038.35	3564.61	6845.64	486.895	236.197	3987.75	906.367	3812.22	4584.13	1441.99	992.418	1216.4	4314.61	2114.82	3430.11	1664.57	3725.46	2565.07	3232.6	689.695	1161.96	3531.37	808.868	281.133	522.477	899.396	480.618	1045.87	808.868	808.868	1315.66	397.447	250.391	1266.25	700.124	1475.41	458.902	397.447	397.447	269.896	322.674	335.991	397.447
Q9Y5V3	Melanoma-associated antigen D1	475.958	595.264	0	0	0	0	0	499.173	0	759.597	625.835	625.835	802.616	449.054	0	0	0	0	299.29	0	0	219.624	0	289.212	0	0	330.615	0	0	0	0	0	0	0	0	0	0	0	0	0	0	0	0	0	0	0	0	0
Q96QZ7	Membrane-associated guanylate kinase, WW and PDZ domain-containing protein 1	762.663	5413.49	307.209	762.663	762.663	1086.69	376.638	1353.52	819.851	15146.6	918.587	2685.89	7967.81	3754.83	662.022	912.966	2165.39	657.742	11573.8	909.123	2087.53	2009.66	4324.21	1636.13	3990.56	3427.17	3440	805.849	1872.25	719.689	9512.81	463.147	2805.55	2399.07	4941.33	1970.49	898.285	1597.54	1800.43	474.448	4258.74	1506.88	522.959	1015.11	3338.7	8907.11	1416.22	1506.88
O43674	NADH dehydrogenase [ubiquinone] 1 beta subcomplex subunit 5, mitochondrial	912.99	1042.69	0	0	0	0	0	0	0	0	0	0	440.139	0	0	0	0	0	0	0	0	0	0	0	0	0	0	0	0	0	0	0	0	0	0	0	0	0	0	0	0	0	0	0	0	0	0	0
O95139	NADH dehydrogenase [ubiquinone] 1 beta subcomplex subunit 6	928.037	468.528	498.559	713.298	1015.18	619.106	0	0	0	358.47	0	0	0	0	0	0	0	0	0	184.947	0	0	0	0	0	1044.26	0	0	0	0	0	0	0	0	0	0	0	0	0	0	0	0	0	0	0	0	0	0
Q969L2	Protein MAL2	0	0	0	0	0	0	0	0	0	0	450.258	0	0	0	0	0	0	0	0	0	436.013	0	420.811	253.792	364.908	371.377	724.239	0	0	0	0	0	0	0	0	0	0	0	0	0	0	0	0	0	0	0	0	0
Q9Y6M9	NADH dehydrogenase [ubiquinone] 1 beta subcomplex subunit 9	1513.36	1251	0	0	0	0	0	591.219	0	1029.09	420.21	910.33	910.33	996.158	0	0	0	333.872	0	196.121	0	306.568	391.004	463.95	0	0	167.055	0	0	0	0	0	0	0	0	0	0	0	0	0	0	0	0	0	0	0	0	0
Q08AI8	Protein mab-21-like 4	0	0	0	0	0	0	0	0	0	0	0	0	1508.93	0	0	0	0	0	0	0	0	0	0	0	0	0	0	0	0	0	0	0	0	0	0	0	0	0	0	0	0	0	0	0	0	0	0	0
Q03252	Lamin-B2	418.406	257.837	1730.06	608.973	1459.48	625.261	540.329	1215.22	1207.36	2140.38	3716.26	4241.52	958.891	1379.99	1148.11	990.91	1494.64	429.475	4378.55	1495.47	2988.22	511.197	5857.5	3237.33	1966.93	3500.09	8631.62	212.691	212.691	0	0	0	1236.42	896.394	0	413.317	0	180.972	0	0	819.93	0	0	180.972	1391.89	411.453	0	1071.66
Q92539	Phosphatidate phosphatase LPIN2	352.757	0	0	0	0	0	0	0	0	0	321.946	441.418	202.473	321.946	0	0	0	0	0	0	0	0	0	0	343.885	0	0	0	0	0	0	0	0	0	0	0	207.961	0	0	0	0	0	0	0	0	0	0	0
P49321	Nuclear autoantigenic sperm protein	39375.3	39632.7	7982.99	23679.1	5248.66	736.936	2212.54	14513.4	17019.2	34575	9774.87	2177.02	1584.15	18130.4	4530.23	5655.67	5432.19	11276.8	3957.57	8911.28	4348.43	6574.53	5919.63	5963.71	370.61	1980.63	7905.43	1365.26	856.324	1311.57	2544.44	1046.22	1968.11	1365.26	1365.26	2185.81	316.915	417.922	3058.83	2408.63	3856.53	590.567	590.567	590.567	316.774	590.567	590.567	590.567
Q9H0A0	RNA cytidine acetyltransferase	541.153	648.736	0	0	0	0	0	0	0	0	0	0	0	0	0	0	0	0	0	0	0	0	0	0	0	0	0	0	0	0	0	0	0	0	0	0	0	0	0	0	0	0	0	0	0	0	0	0
Q02978	Mitochondrial 2-oxoglutarate/malate carrier protein	2382.82	4100.16	276.886	1492.04	817.383	2325.41	2389.52	6895.05	7940.66	10749	4910.36	1175.45	2691.21	4806.47	1310	1433.35	1720.79	2852.25	1107.94	3373.86	1447.35	2346.79	2898.52	3529.85	552.585	375.724	2864.85	762.925	762.925	660.165	704.278	609.641	785.959	815.122	1179.37	762.925	873.625	873.625	1149.93	1186.27	1283.16	597.324	873.625	427.841	873.625	873.625	333.453	873.625
Q16584	Mitogen-activated protein kinase kinase kinase 11	0	0	0	1296.32	0	0	0	608.684	263.368	0	1132.21	1132.21	1878.65	385.78	0	0	0	0	0	8470.42	0	0	2121.11	0	178.038	0	1492.06	0	0	0	0	0	0	0	0	0	0	0	0	0	914.86	0	0	0	0	0	478.601	0
Q12852	Mitogen-activated protein kinase kinase kinase 12	0	0	0	0	0	0	0	0	0	156.698	0	0	0	0	164.003	0	0	0	0	0	402.928	0	341.973	0	0	0	209.238	0	0	0	0	0	0	304.215	0	0	0	0	0	0	0	0	0	0	0	0	0	0
Q16706	Alpha-mannosidase 2	1366.05	13661.2	0	0	0	0	0	253.916	0	29923.6	916.501	15936.8	30957.1	15936.8	0	0	540.449	0	0	0	0	0	217.948	149.996	18071.5	0	16394.9	0	0	0	0	0	8301.48	0	0	0	0	0	0	0	0	0	0	0	0	33879.6	0	0
Q8IWC1	MAP7 domain-containing protein 3	0	0	0	0	0	0	0	0	0	0	0	0	0	327.984	2991.38	639.677	0	0	0	5028.45	7574.46	9693.48	0	0	0	0	0	0	0	0	0	2556.94	0	0	0	0	0	0	0	0	0	0	0	0	0	0	0	0
P22392	Nucleoside diphosphate kinase B	722.585	0	0	0	0	0	0	0	0	0	274.015	247.172	220.329	247.172	0	0	0	0	0	0	0	0	0	0	0	0	0	0	0	0	0	0	0	0	0	0	0	0	0	0	295.298	0	0	478.387	0	0	0	0
Q8WWC4	m-AAA protease-interacting protein 1, mitochondrial	3130.37	12241	323.925	3130.37	3130.37	318.033	1230.65	4505.07	1893.06	568.248	270.907	3652.37	362.689	9988.79	983.056	1308.25	1726.57	254.95	22508.6	348.787	1308.25	4406.69	462.063	1308.25	209.381	9432.9	20581.1	8794.15	3912	8794.15	15257.1	3595.62	8794.15	6691.26	12181.8	11940.4	5849.76	3095.38	2900.25	3944.41	10994.1	470.401	3416.8	1443.95	4055.19	344.186	7855.15	3416.8
Q58DX5	Inactive N-acetylated-alpha-linked acidic dipeptidase-like protein 2	846.098	475.732	0	0	0	692.057	372.769	480.478	186.532	588.187	274.143	349.309	424.475	349.309	0	0	0	0	0	0	0	255.968	0	0	249.411	0	0	0	0	0	0	0	0	248.329	0	0	0	0	0	0	0	0	0	0	0	0	0	0
Q5S007	Leucine-rich repeat serine/threonine-protein kinase 2	843.551	1073.58	3350.27	1168.86	1121.22	2037.9	1742.82	2332.98	5059.47	864.494	1134.4	1942.33	1942.33	2750.25	1583.55	2410.09	1323.83	1957.55	1244.58	1297.03	1531.59	1762.91	1008.19	1492.21	1492.21	1492.21	912.46	0	0	1267.93	1131.95	0	2478.8	0	0	0	0	0	0	1023.67	2051.04	0	0	0	0	0	0	0
Q3MHD2	Protein LSM12 homolog	0	330.936	0	0	263.787	0	0	0	0	816.207	0	0	0	0	0	0	0	0	0	0	0	0	0	0	0	0	0	0	0	216.821	0	0	0	256.096	0	0	0	0	0	0	0	0	0	0	0	584.598	0	0
Q12912	Inositol 1,4,5-triphosphate receptor associated 2	840.844	457.032	195.788	244.087	205.249	436.321	574.007	317.275	240.729	368.2	555.622	443.119	443.119	415.344	0	355.063	2533.62	265.494	0	0	0	0	347.799	0	302.36	0	379.777	0	0	0	0	0	0	0	0	0	0	0	0	0	0	0	0	0	0	0	0	0
Q8WVR3	Trafficking protein particle complex subunit 14	785.824	0	0	0	0	0	0	0	175.06	0	0	0	0	0	213.974	0	0	0	0	232.236	0	0	0	0	0	0	0	0	0	0	0	0	0	0	0	0	0	0	0	0	0	0	0	0	0	0	0	0
Q56UN5	Mitogen-activated protein kinase kinase kinase 19	912.563	344.576	0	0	0	0	0	574.085	0	994.777	404.677	404.677	274.45	534.903	0	0	0	0	0	0	0	0	444.818	0	0	0	0	0	0	0	0	0	0	0	0	0	0	0	0	0	0	0	0	0	0	0	0	0
Q9H0U3	Magnesium transporter protein 1	915.906	915.906	811.176	915.906	4936.86	409.736	698.372	698.372	698.372	765.592	229.459	1201.54	769.597	769.597	262.66	372.738	394.676	261.439	240.703	394.676	394.676	424.897	499.721	807.179	416.614	347.808	1173.19	0	296.67	0	0	0	630.178	0	0	0	406.276	406.276	406.276	406.276	254.2	406.276	352.422	460.13	679.795	192.093	406.276	660.182
Q9BU61	NADH dehydrogenase [ubiquinone] 1 alpha subcomplex assembly factor 3	2238.78	2713.64	1728.97	529.662	2377.18	2323.69	935.625	1054.63	539.394	2337.85	502.397	0	0	0	0	0	0	0	0	963.611	219.023	344.202	279.753	481.536	0	0	149.147	0	0	0	0	0	0	0	0	0	0	0	0	0	0	0	0	0	0	0	0	0
Q9P032	NADH dehydrogenase [ubiquinone] 1 alpha subcomplex assembly factor 4	728.368	154.313	179.724	179.724	179.724	1052.27	753.642	901.611	1093.22	2074.89	967.064	770.079	770.079	573.094	305.085	305.085	305.085	248.09	305.085	994.238	305.085	348.92	266.123	769.319	305.085	214.254	305.085	0	0	0	0	0	0	0	0	0	0	0	0	0	0	0	0	0	0	0	0	0
Q4ZIN3	Membralin	14348.3	11477.7	0	0	0	490.166	606.815	172.792	490.166	490.166	657.123	657.123	985.592	328.653	0	0	0	0	0	0	0	0	189.519	0	0	0	0	0	0	0	0	0	0	0	0	0	0	0	0	0	0	0	0	0	0	0	0	0
P25205	DNA replication licensing factor MCM3	3817.04	3366.11	752.184	372.377	790.058	1283.16	712.052	2914.24	5030.18	5954.03	3001.26	1306.18	597.268	4465.86	1541.73	1060.43	985.905	2640.73	1707.56	3440.06	2046.22	2197.09	2112.88	2817.94	1102.33	1157.33	1452.05	711.093	711.093	711.093	1047.44	693.301	1045.24	390.393	724.259	616.061	769.277	769.277	1398.6	933.861	2037.5	769.277	769.277	334.454	769.277	476.643	769.277	604.693
Q9NQR4	Omega-amidase NIT2	1318.33	2895.53	1028.84	229.344	739.346	1450.95	1029.41	1810.59	1091.3	4040.65	848.243	252.793	1079.52	1838.24	534.888	294.598	381.755	1410.73	343.164	742.239	344.397	755.177	868.478	1331.52	742.239	742.239	751.403	0	0	0	439.21	0	221.932	281.908	0	267.507	0	0	214.974	0	0	0	0	0	0	0	0	0
Q68CR7	Leucine-rich repeat-containing protein 66	2359.95	2359.95	2359.95	788.472	2646.82	3487.29	1051.36	1051.36	1051.36	806.392	0	0	0	845.398	0	0	0	0	0	473.287	0	521.519	0	0	0	0	0	0	0	0	0	0	237.582	0	0	0	0	0	0	0	0	0	0	0	0	0	0	0
A6NIK2	Leucine-rich repeat-containing protein 10B	5310.63	0	0	0	0	392.569	0	0	741.632	392.569	653.667	430.875	430.875	293.188	759.381	683.687	687.972	497.375	685.83	706.961	743.164	653.471	458.376	475.1	799.11	726.487	567.922	571.867	585.197	619.88	585.197	585.197	1741.96	533.043	582.941	587.454	630.984	649.309	354.258	521.914	489.321	505.046	578.303	569.333	583.099	439.859	15051.3	569.333
Q7L1W4	Volume-regulated anion channel subunit LRRC8D	7856.1	3230.58	7371.85	4975.38	6634.92	4170.87	7523.86	3563.83	10329	6615.52	5810.31	2532.75	5810.31	9087.86	3043.8	2686.12	3381.36	6399.49	2982.94	5507.53	2430.1	3539.27	3838.4	5449.64	1006.3	1046.46	3597.47	1519.96	599.905	1462.59	1551.82	974.884	1494.28	1545.65	1583.49	1940.38	680.914	422.123	2043.32	1738.81	2976.38	717.567	680.914	575.463	442.556	588.54	680.914	680.914
Q8TF66	Leucine-rich repeat-containing protein 15	0	0	499.63	0	356.083	0	0	264.494	0	0	938.082	938.082	1575.11	301.056	0	0	0	276.173	251.033	0	0	0	0	0	0	0	588.889	0	290.949	0	0	0	287.788	0	0	0	0	0	0	0	0	0	0	0	0	0	0	0
Q9NZR2	Low-density lipoprotein receptor-related protein 1B	2318.38	1665.6	400.655	1665.6	1665.6	449.739	465.818	210.582	2245.12	433.66	412.771	2365.35	3524.67	7994.48	469.969	814.01	379.4	5190.6	339.793	319.171	395.536	346.214	220.822	6699.68	194.657	363.265	3537.47	2690.37	513.235	242.138	3331.83	1232.43	4420.49	2048.9	5247.75	3956.18	2187.47	1776.33	2884.35	617.069	1776.33	1776.33	1776.33	2357.27	377.942	2059	456.4	1598.55
Q86UE6	Leucine-rich repeat transmembrane neuronal protein 1	1029.37	1029.37	1029.37	451.335	2299.3	861.829	1190.9	772.246	253.938	951.413	336.216	336.216	252.131	724.134	1090.43	557.105	736.168	415.264	604.143	846.859	969.8	235.43	233.731	1136.56	539.838	539.386	1104.59	562.704	729.827	562.704	409.392	503.123	596.216	571.558	562.704	367.751	0	0	0	0	0	0	629.147	547.319	547.319	569.55	0	764.91
Q9Y4Z0	U6 snRNA-associated Sm-like protein LSm4	848.906	741.656	1603.07	1225.99	1630.58	171.882	1607.85	2052.62	1163.09	4057.16	1001.54	1208.59	1386.87	1208.59	660.929	660.929	660.929	806.08	515.778	1375.78	358.714	366.418	448.419	1044.44	660.929	660.929	1429.35	0	0	0	0	0	0	0	0	0	0	0	0	0	0	0	0	0	0	0	0	0
Q8IVL1	Neuron navigator 2	682.332	798.764	0	0	0	0	0	851.889	262.728	0	381.909	600.307	600.307	818.706	123.608	0	2581.56	0	0	897.661	0	0	174.128	0	123.608	376.955	0	1750.91	941.476	1508.78	733.437	733.437	733.437	567.621	496.947	428.166	1351.18	1879.95	1351.18	1351.18	901.527	1351.18	1574.12	1411.34	1001.21	1351.18	1261.16	1351.18
Q8IVL0	Neuron navigator 3	262.577	0	0	0	439.418	582.859	213.629	582.859	582.859	628.315	408.802	227.275	408.802	863.256	0	0	0	0	0	6688.58	500.423	0	0	0	0	0	0	0	0	0	0	0	0	0	0	0	0	0	0	0	0	0	2014.11	540.54	165.689	0	0	313.277
Q6BCY4	NADH-cytochrome b5 reductase 2	0	0	267.16	0	0	0	0	0	0	0	243.951	287.395	243.951	232.336	0	0	0	170.844	0	0	0	0	403.216	212.924	0	0	380.488	0	0	0	0	0	0	0	0	0	0	0	0	0	0	0	0	0	0	0	0	0
P61601	Neurocalcin-delta	290.001	293.092	0	0	0	0	0	0	0	776.304	249.189	247.425	3816.45	249.189	294.645	294.645	294.645	294.645	294.645	294.645	259.139	451.322	288.931	220.192	348.109	294.645	389.554	491.912	491.912	491.912	1703.51	491.912	491.912	425.894	720.774	385.071	191.193	0	191.193	0	506.277	0	0	0	225.514	800.579	0	0
P42704	Leucine-rich PPR motif-containing protein, mitochondrial	15557.1	20387.6	3327.18	4858.85	2333.94	4013.2	2188.7	8796.79	7715.6	7650.37	3436.4	1388.72	13627.1	5097.9	1786.91	1693.9	1702.9	2468.18	1401.82	3697.76	1900.53	2320.11	3885.43	2950	1780.91	330.507	5213.47	1776.49	1062.46	1776.49	1179.17	1776.49	1962.12	2792.95	5573.29	1027.54	1211.44	4315.01	1282.22	829.915	13111.4	501.348	1044.98	553.391	1581.04	1211.44	932.295	1462.29
P01178	Oxytocin-neurophysin 1	4829.75	4128.9	6824.73	2093.03	7741.75	963.88	228.324	627.645	627.833	1989.31	0	0	0	0	0	0	0	335.419	0	421.413	0	0	572.495	456.335	230.719	0	0	0	0	0	0	0	0	0	0	0	0	0	0	0	0	0	0	0	0	0	0	0
P21359	Neurofibromin	648.658	1047.11	0	0	0	868.475	868.475	686.226	868.475	1407.29	637.217	637.217	795.376	302.158	0	0	0	0	0	522.656	0	227.175	222.286	0	0	247.157	671.035	0	0	0	0	0	0	0	0	0	0	0	0	0	0	0	0	0	0	0	0	0
Q14566	DNA replication licensing factor MCM6	1173.78	851.578	0	0	0	239.311	341.538	914.707	1171.73	1807.59	548.374	548.374	201.643	895.106	0	0	0	515.358	0	0	0	0	601.927	279.616	245.467	0	474.031	265.581	0	0	0	0	0	0	0	0	0	0	0	0	497.532	0	0	0	0	200.933	0	0
Q9UPM6	LIM/homeobox protein Lhx6	269.371	603.659	317.93	317.93	317.93	475.084	475.084	475.084	424.111	569.177	628.933	628.933	818.589	439.277	0	0	264.469	0	0	305.526	444.089	0	466.897	0	0	0	640.59	0	278.239	0	436.339	0	626.31	0	0	429.903	0	0	0	0	0	0	0	0	1922.46	0	990.371	441.44
O75145	Liprin-alpha-3	1310.71	5293.97	545.293	1862.39	759.026	827.259	875.016	875.016	875.016	922.672	492.91	492.91	634.143	257.023	461.04	461.04	461.04	373.267	461.04	711.942	515.587	477.47	347.245	833.166	461.04	352.212	444.61	0	0	0	0	0	0	0	0	0	0	0	0	0	0	0	0	0	0	0	811.583	0
Q68DH5	G-protein coupled receptor-associated protein LMBRD2	553.2	462.481	462.481	153.918	462.481	154.807	230.175	259.145	256.504	548.971	261.192	722.454	294.849	294.849	308.704	257.853	374.011	308.704	308.704	248.354	264.945	301.518	1058.18	1149.92	315.891	901.889	295.615	0	0	0	0	0	0	0	200.781	0	0	0	0	0	602.021	0	0	0	291.892	0	0	262.439
P49257	Protein ERGIC-53	3961.15	798.09	798.09	798.09	637.06	627.653	164.557	643.471	611.836	803.489	558.291	558.291	816.864	299.718	0	0	0	0	653.08	0	0	0	0	0	329.272	0	0	0	0	0	0	0	0	423.372	0	0	0	0	0	0	0	0	0	0	0	0	0	0
Q9BYJ1	Hydroperoxide isomerase ALOXE3	0	0	0	0	0	595.536	0	0	0	366.234	0	0	7228.1	0	0	0	0	0	0	0	0	0	0	0	459.491	251.675	186.019	0	0	0	0	0	0	0	0	0	0	0	335.045	0	0	0	0	0	0	433.32	0	0
Q96PV6	Leukocyte receptor cluster member 8	0	0	0	0	0	0	0	449.631	296.272	0	361.191	289.876	950.898	361.191	345.705	0	0	0	0	0	0	0	0	0	0	0	0	0	0	0	0	0	169.877	399.483	0	0	0	0	0	0	0	0	0	0	0	0	0	0
P49959	Double-strand break repair protein MRE11	184.895	0	0	0	0	0	0	0	250.075	592.288	0	0	0	0	0	0	0	0	0	0	0	0	0	0	0	0	0	0	0	0	0	0	0	0	0	0	0	0	0	0	0	0	0	0	0	0	0	0
Q969X1	Protein lifeguard 3	1236.81	822.838	0	0	0	0	0	277.701	0	526.474	0	0	0	0	0	0	0	0	0	0	0	0	0	0	0	0	327.943	0	0	0	0	0	0	0	0	0	0	0	0	0	0	0	0	0	0	0	0	0
Q9Y4B5	Microtubule cross-linking factor 1	0	0	0	0	0	0	0	0	0	0	327.378	327.378	252.422	402.335	1520.38	0	355.668	0	0	241.498	1753.31	1017.27	0	0	0	0	0	0	0	0	0	0	0	0	0	0	0	0	0	0	0	0	0	0	0	0	0	0
P06858	Lipoprotein lipase	482.165	470.386	0	0	0	0	0	0	0	0	0	0	0	0	0	0	0	0	0	0	0	0	0	0	0	0	0	0	0	0	0	0	0	0	0	0	0	0	0	0	0	0	0	0	247.302	0	498.588	0
Q03426	Mevalonate kinase	4373.38	5263.66	367.287	2437.61	501.847	2085.11	1551.79	2618.42	314.324	3831.03	675.975	1805.63	3117.98	1805.63	343.77	343.77	343.77	486.547	343.77	325.718	157.784	451.519	343.77	764.858	328.413	274.991	1247.81	0	0	0	0	0	0	0	0	0	0	0	0	0	0	0	0	0	0	0	0	0
Q8IV20	Purine nucleoside phosphorylase LACC1	0	2487.31	0	0	0	0	0	0	0	0	0	0	472.357	0	0	0	0	0	0	0	0	0	0	0	0	0	0	0	0	0	0	0	0	0	0	0	0	0	0	0	0	0	0	0	0	0	0	0
Q6ZMR3	L-lactate dehydrogenase A-like 6A	53111.4	53552.3	7993.45	3072.21	5838.45	8724.55	5480.31	19562.1	6263.16	41682.2	6765.44	2805.37	10490.1	16950.2	3538.58	3880.1	3472.5	11013.3	5092.65	9491.98	4037.2	9531.69	10223.1	12994.7	677.073	1587.78	11932.3	2656.11	505.499	1817.03	3070.26	1706.51	4959.41	2241.97	5803.42	4547.91	863.012	1531.32	5667.39	2952.44	8382.59	1368.25	359.276	657.917	335.979	693.634	921.714	921.714
Q6P5S2	Protein LEG1 homolog	353.247	353.247	364.05	337.29	353.247	0	0	510.483	0	284.146	345.891	342.375	342.375	338.86	0	0	0	0	0	0	238.193	0	530.48	329.951	0	0	0	0	444.47	0	0	0	311.748	0	1268.69	0	0	0	0	0	156.38	0	2383.42	0	0	0	0	232.458
Q8N0V4	Leucine-rich repeat LGI family member 2	652.931	770.655	652.931	652.931	298.08	0	0	2388.68	0	0	4129.83	4129.83	7671.29	588.368	0	157.978	0	0	0	253.701	324.598	157.978	567.846	0	933.694	0	503.554	603.504	522.065	379.496	452.746	603.504	1207.44	880.979	672.775	603.504	712.26	455.187	712.26	712.26	1372.75	712.26	740.383	1022.95	474.184	239.917	909.497	684.137
O75610	Left-right determination factor 1	11472.7	10380.8	603.294	434.073	4969.47	13067.3	12042.8	4302.06	8172.41	4185.44	6531.49	1806.59	14354.2	16766.2	2241.14	3680.72	1329.67	15176.8	7084.1	9602.7	8159.07	11302.7	10533	8181.95	4812.17	5476.41	6009.12	1846.08	976.794	1349.42	2750.48	1529.17	3935.4	1510.83	3871.48	2162.98	2899.64	509.456	1541.16	827.898	730.93	535.654	6025.88	6127.52	1001.05	4017.1	3287.2	1504.47
O00292	Left-right determination factor 2	11472.7	10380.8	603.294	434.073	4969.47	13067.3	12042.8	4302.06	8172.41	4185.44	6531.49	1806.59	14354.2	16766.2	2241.14	3680.72	1329.67	15176.8	7084.1	9602.7	8159.07	11302.7	10533	8181.95	4812.17	5476.41	6009.12	1846.08	976.794	1349.42	2750.48	1529.17	3935.4	1510.83	3871.48	2162.98	2899.64	509.456	1541.16	827.898	730.93	535.654	6025.88	6127.52	1001.05	4017.1	3287.2	1504.47
Q68G74	LIM/homeobox protein Lhx8	374.531	878.161	324.544	374.531	374.531	0	0	0	0	0	708.819	1017.75	708.819	232.028	0	0	0	0	895.831	0	0	0	1183.11	734.696	738.398	1288.99	513.536	0	885.05	0	0	0	0	0	474.188	978.26	0	0	0	0	0	0	0	0	0	0	0	0
Q9NZU5	LIM and cysteine-rich domains protein 1	0	0	0	0	0	0	0	0	0	0	0	0	234.563	0	0	0	0	0	0	0	0	0	129.762	0	0	0	0	0	0	0	0	0	0	0	0	607.884	546.747	546.747	546.747	546.747	546.747	546.747	601.934	491.56	290.459	1434.76	260.266	639.42
Q8WWI1	LIM domain only protein 7	0	0	0	0	0	0	0	0	0	0	532.607	532.607	720.672	344.542	0	0	0	0	0	288.57	0	0	2053.92	665.95	0	413.948	0	0	0	0	0	0	0	0	0	0	0	0	0	0	0	0	0	0	0	0	0	0
O60256	Phosphoribosyl pyrophosphate synthase-associated protein 2	421.475	1919.66	0	0	0	0	0	196.784	0	777.059	364.216	364.216	446.778	281.655	0	0	0	0	0	0	0	178.255	0	0	249.604	230.416	225.25	0	0	0	0	0	0	0	0	0	0	0	0	0	0	0	0	0	0	0	0	0
Q14558	Phosphoribosyl pyrophosphate synthase-associated protein 1	7930.12	8426.04	2326.99	1460.38	2720.1	1319.86	2486.51	1436.33	1254.36	3469.33	391.806	498.498	5360.13	498.498	642.445	642.445	642.445	642.445	180.007	506.375	642.445	908.908	511.088	660.749	642.445	642.445	1106.45	0	307.344	0	568.326	0	0	0	0	0	0	0	0	0	0	0	0	0	0	0	0	0
P11047	Laminin subunit gamma-1	1789.41	3129.3	628.797	288.904	1089.79	991.61	347.084	2204.08	2210.29	3293.18	2027.65	507.735	849.286	2346.38	553.456	362.773	842.862	837.049	339.233	1314.52	284.559	953.211	1283.03	1698.55	254.471	848.675	1738.56	0	0	0	417.546	0	0	0	0	0	0	0	273.757	0	280.352	0	0	0	0	273.757	0	0
P11279	Lysosome-associated membrane glycoprotein 1	1221.15	432.529	2141.72	345.51	2248.54	2135.08	3023.8	2142.65	4066.91	5824.6	2500	2756.04	898.327	3289.01	1176.89	2066.14	624.498	2672.49	1686.28	3250.36	2839.76	2361.91	3848.26	4128.88	3014.25	1410.98	4494.69	1007.33	1969.77	1746.42	1936.42	1149.35	2372.53	1289.02	1596.9	1706.2	423.332	664.941	1767.95	1119.47	2277.81	261.869	2148.38	1756.36	1127.35	1109.01	1105.95	1288.62
Q01650	Large neutral amino acids transporter small subunit 1	719.886	523.79	523.79	227.149	523.79	219.774	522.715	480.332	565.097	704.864	287.886	283.788	283.788	270.196	0	0	0	333.451	0	0	0	0	0	0	2035.11	3873.04	0	0	0	0	0	0	0	0	0	0	0	0	0	0	0	0	0	0	0	0	0	0
Q5T7P2	Late cornified envelope protein 1A	0	0	0	0	0	0	0	0	0	0	0	0	787.069	0	0	0	0	0	0	0	0	0	0	0	0	0	0	0	0	0	0	0	0	0	0	0	0	0	0	0	0	0	0	0	0	0	0	0
Q5TA76	Late cornified envelope protein 3A	0	0	0	0	0	0	0	0	0	0	427.784	427.784	499.514	356.053	0	927.971	0	0	0	0	0	0	0	0	560.027	0	0	0	0	0	0	0	0	0	0	0	0	0	0	0	0	0	0	0	0	0	0	0
P0DP09	Immunoglobulin kappa variable 1-13	1959.12	0	0	0	0	0	0	0	0	363.984	0	0	1238.13	0	0	0	0	0	0	0	0	0	0	0	320.623	0	0	0	0	0	0	0	212.739	158.129	0	162.238	0	0	0	0	0	0	0	0	0	0	0	0
P06310	Immunoglobulin kappa variable 2-30	708.239	0	0	0	0	0	0	0	0	0	0	0	0	0	0	0	0	0	0	0	0	0	0	0	0	0	0	0	0	0	0	0	0	0	0	0	0	0	0	0	0	0	0	0	0	0	0	0
P01619	Immunoglobulin kappa variable 3-20	11714.9	0	0	0	0	0	653.504	0	0	386.147	243.987	543.571	3323.57	543.571	0	0	0	0	0	285.159	280.203	435.403	0	0	571.391	0	489.504	386.572	386.572	386.572	268.503	386.572	419.865	386.572	374.422	441.389	0	0	0	0	0	0	0	0	0	421.826	207.22	0
P06312	Immunoglobulin kappa variable 4-1	6954.97	0	0	0	0	0	0	0	0	0	0	0	1752.74	0	0	501.491	0	0	0	0	0	0	0	324.071	129.13	0	0	0	0	0	0	0	0	407.5	0	0	0	0	0	0	0	0	0	0	0	0	0	0
P83111	Serine beta-lactamase-like protein LACTB, mitochondrial	2121.3	1613.98	724.164	501.141	596.683	422.861	352.438	277.552	857.188	2305.75	498.774	498.774	280.682	716.866	0	362.886	0	0	0	0	243.151	176.42	553.424	518.451	0	0	336.211	0	0	0	0	0	0	0	0	0	0	0	0	0	212.024	0	0	0	0	0	0	0
Q9Y6C9	Mitochondrial carrier homolog 2	7215.68	5366.54	4373.66	4870.51	3309.31	3084.36	4454.69	4428.12	4441.41	4545.17	1154.08	604.965	2184.55	3563.44	648.266	200.938	574.091	1108.84	565.637	1065.74	791.193	1490.83	941.444	2952.71	384.414	615.241	1333.36	520.877	2197.78	297.413	439.76	303.085	772.943	634.411	178.724	601.994	301.727	301.727	338.454	175.881	812.961	211.146	220.716	248.922	6060.42	612.766	579.498	265
Q3ZCW2	Galectin-related protein	965.778	1459.4	769.41	965.778	965.778	0	0	496.959	0	555.622	827.09	629.426	1724.7	827.09	307.886	700.205	358.028	708.012	486.082	579.039	623.784	256.429	434.355	369.701	537.81	1119.87	418.044	182.72	0	260.736	1829.15	0	0	182.72	361.072	0	0	246.12	246.12	372.419	460.209	0	0	0	0	1344.7	301.775	0
P47929	Galectin-7	1189.08	1585.14	1189.08	1189.08	718.181	643.063	677.181	649.31	602.144	8492.47	763.542	857.363	51616.4	2462.5	1204.03	5823.59	537.328	419.488	3934.05	1056.83	815.154	672.186	1739.37	1546.72	532.957	1351.23	2392.32	246.058	196.475	362.295	1363.87	565.304	973.326	565.304	1561.54	565.304	398.265	394.104	398.265	328.776	1245.17	402.425	360.233	398.265	306.615	4789.12	1253.7	398.265
O00214	Galectin-8	3590.86	4251.5	1881.56	2736.21	1137.03	762.04	1150.84	959.39	1055.11	2345.42	235.349	645.486	645.486	1055.62	0	0	0	1114.96	0	0	0	0	0	866.607	0	0	1628.66	0	0	0	0	0	0	0	0	0	0	0	0	0	0	0	0	0	0	0	0	0
P49006	MARCKS-related protein	473.66	0	0	0	0	0	0	0	0	0	378.931	584.9	172.962	378.931	0	0	0	0	0	0	0	0	386.471	331.38	0	363.74	0	0	0	0	0	0	0	0	0	0	0	0	0	0	0	0	0	0	0	0	0	0
Q587J8	KH domain-containing protein 3	55065.8	59131.7	31044.2	23493.3	27258.7	25399.3	24387	64078.4	22469.7	65964.4	18153.1	22516.6	10002.9	78675.2	28832.7	26907.3	34266.6	62338.9	30287.3	55494	30215.4	57102.6	41382.5	57733.9	22904.6	14846.8	43997.1	4647.41	6944.56	13939.3	18351.5	11122	23983.8	24050.9	1242.28	28624.8	6513.85	2014.44	28462.5	15198.7	33225.6	11748.7	4915.7	6414.69	8087.9	7454.3	9157.32	4044.36
Q9Y6X9	ATPase MORC2	378.934	458.627	297.913	378.934	378.934	405.876	513.259	386.615	311.837	396.246	221.841	419.295	419.295	616.75	0	292.862	0	209.351	423.152	289.087	433.547	0	0	493.429	0	0	0	0	0	208.417	0	0	221.404	461.412	218.169	0	0	0	0	0	0	0	0	0	0	0	156.574	371.139
O95235	Kinesin-like protein KIF20A	688.841	675.874	0	0	0	516.378	516.378	591.327	447.226	516.378	0	0	0	614.181	0	0	0	379.438	285.722	281.36	0	554.298	0	0	0	0	456.36	0	0	0	0	0	0	0	0	0	0	0	0	0	0	0	0	0	0	0	5576.83	0
Q9BW19	Kinesin-like protein KIFC1	0	0	0	0	0	0	0	0	0	0	0	0	341.374	0	0	0	0	0	0	548.04	0	0	4021.89	3326.06	1361.02	0	0	0	0	0	0	0	0	0	0	0	0	0	0	0	0	0	0	0	0	0	0	0
Q9H9P8	L-2-hydroxyglutarate dehydrogenase, mitochondrial	1093.47	455.158	1030.37	742.762	259.315	0	0	0	0	153.99	0	0	0	0	0	0	0	628.158	0	796.594	0	432.44	0	0	0	0	527.628	0	0	0	0	0	0	0	0	0	0	0	0	0	0	0	0	0	0	0	0	0
Q86VI4	Lysosomal-associated transmembrane protein 4B	219.01	489.742	0	0	0	0	0	0	0	542.239	2264.81	2264.81	3927.28	602.333	0	0	359.546	0	734.49	0	0	0	0	0	379.248	662.341	0	0	0	0	0	0	0	0	751.538	0	0	0	0	0	0	0	0	432.53	0	1000.49	0	0
P05455	Lupus La protein	443.406	1319	704.239	704.239	704.239	178.415	741.795	637.058	1034.93	1235.8	1319.45	756.767	194.082	756.767	0	290.372	0	525.972	0	232.827	0	419.87	0	613.186	0	0	833.384	0	0	0	0	0	0	0	0	0	0	0	0	0	0	0	0	0	0	0	0	0
Q9Y383	Putative RNA-binding protein Luc7-like 2	486.295	0	0	0	0	0	0	0	430.136	685.316	457.648	0	0	0	0	0	0	0	0	0	0	0	0	0	0	0	0	0	0	0	0	0	0	0	0	0	0	0	0	0	308.706	0	0	0	0	0	0	0
Q14847	LIM and SH3 domain protein 1	1628.24	1433.34	1398.92	417.045	979.349	184.031	591.044	738.879	844.924	2320.01	873.868	352.612	873.868	1350.58	1274.94	1015.06	1020.24	1009.89	1314.94	871.96	2473.1	540.828	882.526	1800.37	237.577	445.918	1211.25	0	568.957	337.775	1314.61	0	337.775	0	0	673.767	0	0	0	0	766.343	267.728	0	0	267.728	810.62	0	0
Q9BYE3	Late cornified envelope protein 3D	0	0	0	0	0	0	0	0	0	0	0	0	6912.79	0	0	0	0	0	0	0	0	0	0	0	0	0	0	0	0	0	0	0	0	0	0	0	0	0	0	0	0	0	0	0	0	0	0	0
P00338	L-lactate dehydrogenase A chain	2485.22	3063.49	2695.06	1635.34	1317.26	2184.73	5747.41	3191.14	3230.66	2180.72	2706.2	1793.9	3808.47	2021.32	1786.48	1598.92	1459.58	1614.1	974.991	1467.04	1219.08	1179.59	3917.18	1976.2	3775.74	5286.18	1531.44	4199.36	1883.55	2541.81	2341.65	3176.28	7315.06	2806.7	2208.25	3441.17	674.479	1051.6	5355.87	4202.75	7949.51	4090.44	8878.15	25350.9	3599.34	3360.94	2586.49	2272.27
P07195	L-lactate dehydrogenase B chain	198.902	286.276	388.767	286.276	286.276	786.946	809.653	786.946	786.946	154.464	174.904	174.904	954.941	161.935	0	0	270.719	0	0	0	0	0	0	270.719	436.286	351.606	501.359	367.655	0	0	0	339.566	1260.44	298.981	0	0	600.442	600.442	534.291	370.678	666.593	375.664	1328.99	5703.57	600.442	600.442	600.442	600.442
Q14149	MORC family CW-type zinc finger protein 3	458.892	2419.47	671.249	454.351	1715.51	3633.58	1908.47	2575.02	3429.55	4553.86	3580.86	3348.81	208.497	524.697	3634.24	4752.03	2119.24	4140.09	3968.4	3773.18	4285.94	3533.9	3295.16	2118.76	1869	1815.55	4388.27	2343.29	2530.72	2512.86	2936.99	2173.73	2676.51	771.105	799.283	1374.34	2086.81	1010.19	1131.38	1038.46	665.298	753.133	2748.03	2300.5	4296.29	3360.3	4530.61	3502.43
Q9H1H9	Kinesin-like protein KIF13A	561.86	1895.51	327.897	444.878	273.831	635.91	262.58	704.423	391.877	4307.68	0	0	0	1163.63	0	0	529.561	0	1729.43	295.742	208.552	0	0	0	1687.88	0	2120.54	0	0	0	424.437	0	0	650.739	1531.71	648.632	0	0	0	286.363	740.535	0	0	0	0	0	412.455	0
O60282	Kinesin heavy chain isoform 5C	1146.84	635.509	431.421	891.176	1800.59	350.545	514.933	860.488	756.999	1591.34	206.624	206.624	218.963	194.286	0	0	0	0	0	305.127	627.937	0	216.119	0	0	0	247.773	0	0	0	0	0	0	0	0	0	0	0	0	0	0	0	0	0	0	0	0	0
Q9ULI4	Kinesin-like protein KIF26A	0	490.33	0	0	0	0	302.814	0	0	530.134	0	0	909.668	0	0	0	0	0	0	340.197	0	0	372.883	0	0	0	0	0	0	0	0	0	0	0	0	0	0	0	0	0	0	0	0	0	0	518.782	0	0
Q8IZU9	Kin of IRRE-like protein 3	0	0	0	0	0	0	0	0	0	0	0	0	0	0	619.933	0	0	0	0	0	1493.21	0	0	0	0	0	378.109	0	0	0	0	0	0	2125.31	0	587.396	0	0	0	0	0	0	0	0	0	0	0	0
Q86UP2	Kinectin	4189.87	2969.1	2321.17	1276.73	834.254	1785	1299.81	2602.21	3329.91	4769.04	1641.67	173.663	1641.67	2197.94	475.886	556.801	248.559	688.897	314.51	893.772	601.689	646.576	459.475	1756.5	840.159	120.52	1908.31	0	0	0	0	0	635.013	585.428	0	235.29	0	0	0	0	215.76	0	0	0	215.76	299.076	0	0
O43813	Glutathione S-transferase LANCL1	7319.51	10405.7	4373.98	1514.31	4594.79	1013.47	4715.49	7031.61	5467.42	7488.87	10428.7	3058.45	1459.88	4780.13	3291.62	4818.19	3002.87	6189.73	1491.61	6850.92	4052.83	5676	7877	6095.38	1954.9	7329.32	8610.68	818.173	710.176	2611.5	2623.35	1919.34	2519.54	2074.39	2296.97	3132.92	663.851	584.429	3499.68	1686.1	1577.18	1405.11	663.851	391.215	1105.36	524.726	240.533	280.68
Q71F78	Putative lung carcinoma-associated protein 10	317.449	0	0	0	0	0	0	0	0	0	0	0	0	0	368.227	0	634.18	0	0	0	0	0	0	0	0	379.151	0	0	0	0	0	0	452.507	0	0	0	0	0	0	0	0	0	0	587.296	0	0	0	0
P04180	Phosphatidylcholine-sterol acyltransferase	372.962	270.223	409.531	351.605	330.248	0	289.641	238.529	0	0	245.56	0	0	0	0	0	0	0	0	222.254	0	223.801	309.12	0	0	0	210.986	0	0	0	0	0	0	0	0	0	0	0	0	0	0	0	0	0	0	0	0	0
Q5TA79	Late cornified envelope protein 2A	0	0	0	0	0	0	0	0	0	0	0	0	1319.03	0	0	0	0	0	0	0	0	0	0	0	0	0	0	0	0	0	0	0	0	0	0	0	0	0	0	0	0	0	0	0	0	0	0	0
Q9NQT8	Kinesin-like protein KIF13B	3096.71	3900.92	1227.05	3096.71	3096.71	3269.51	3269.51	3269.51	3087.3	9051.88	1479.64	569.831	688.837	4327.06	937.286	250.182	1568.18	2748.92	1345.62	1760.52	990.1	2344.81	1549.87	1968.77	479.118	799.581	2364.03	324.354	324.354	183.213	324.354	324.354	310.538	822.409	324.354	732.423	0	0	250.935	0	790.772	0	406.818	0	0	0	0	250.935
P00709	Alpha-lactalbumin	0	0	0	0	0	0	0	0	0	0	0	0	0	0	0	0	0	0	0	0	0	0	0	0	0	0	0	0	0	0	0	0	0	0	0	0	0	0	0	0	0	0	0	0	0	0	751.233	0
O15230	Laminin subunit alpha-5	0	0	0	0	0	0	0	393.917	461.017	0	0	0	0	0	512.033	0	403.689	0	0	0	0	0	0	0	0	0	0	0	0	474.491	0	0	675.686	0	0	0	0	0	0	0	0	0	0	0	0	0	0	0
P07942	Laminin subunit beta-1	2509.47	4485.75	3267.36	2425.01	2799.69	2011.81	3193.1	3795.65	1467.57	3397.34	3115.75	1674.38	1584.66	3335.53	3750.14	1981.14	2667.4	1141.31	5556.43	1370.97	2074.09	1054.62	2166.08	2451.54	1809.21	2062.66	3133.77	786.647	2647.41	788.576	329.468	1771.74	924.857	424.302	313.786	707.767	1467.34	547.713	741.755	1255.92	843.096	1041.21	704.356	6351.5	1578.74	1566.81	2732.23	1431.3
Q8NC56	LEM domain-containing protein 2	875.062	1092.16	875.062	875.062	385.527	0	0	390.135	0	1194.27	0	0	0	0	0	0	0	0	0	0	0	0	0	0	0	0	0	0	0	0	0	0	0	0	0	0	0	0	0	0	0	0	0	0	0	0	0	0
Q9BU23	Lipase maturation factor 2	370.357	538.055	358.824	489.895	347.127	282.105	282.352	438.602	448.579	651.052	509	741.11	474.73	364.4	0	0	0	0	0	215.903	0	0	249.57	243.16	676.259	972.155	538.63	0	0	0	0	0	0	0	0	0	0	0	0	0	0	0	0	0	0	0	0	0
P50053	Ketohexokinase	9608.94	12294.5	3047.11	633.977	1685.41	2866.73	1892.95	3840.52	1483.4	5174.06	1328.9	929.552	954.596	2941.46	740.444	669.008	817.282	2381.16	382.843	2238.45	773.271	1907.54	1634.56	2177.02	1964.83	1089.42	2129.84	426.675	426.675	240.178	1183.28	426.675	1005.68	292.035	426.675	426.675	0	0	606.589	346	1242.88	170.998	0	0	0	170.998	0	0
Q12756	Kinesin-like protein KIF1A	0	0	0	0	0	0	0	325.665	0	1250.56	0	0	0	0	0	0	0	187.493	0	0	0	0	0	0	0	0	244.751	0	0	0	0	0	0	0	0	0	0	0	0	0	0	0	0	0	0	0	0	0
Q02241	Kinesin-like protein KIF23	1880.56	2496.93	520.56	222.445	445.114	430.97	272.922	603.434	292.156	871.631	2360.06	1728.32	588.244	1728.32	348.006	363.671	332.096	328.182	361.462	317.93	359.253	253.418	2257.57	1725.95	1824.78	2782.17	1572.27	0	0	0	0	0	0	0	0	182.381	0	0	0	0	0	0	0	0	0	0	0	0
Q9BVG8	Kinesin-like protein KIFC3	0	0	0	0	0	0	0	0	0	0	0	0	301.469	0	0	0	0	0	0	0	0	0	0	0	0	0	0	0	0	0	0	0	0	0	0	0	0	0	0	0	0	0	0	0	0	0	0	0
Q96M94	Kelch-like protein 15	0	0	0	0	0	0	0	0	0	0	0	203.973	0	0	0	0	224.759	0	0	0	0	0	0	0	292.473	0	619.924	0	0	0	0	0	0	0	0	0	0	0	0	0	0	0	0	0	519.837	616.516	0	0
Q9UBX7	Kallikrein-11	439.644	626.3	1088.25	2088.8	7495.49	15911.1	22878	2726.35	12223.4	251.249	554.457	12830.2	542.87	8336.5	6115.24	13363.5	3581.37	9162.64	17001.5	12137.4	9061.44	12386.4	815.64	744.662	21176.2	21827.4	17613.3	4845.67	2281.14	4346.43	6421.21	2375.99	4786.79	2020.19	7839.11	1508.38	4155.75	659.427	2736.08	1653.02	1145.69	1680.04	7007.23	6438.02	3349.76	3672.05	4638.07	4259.28
Q9Y337	Kallikrein-5	0	0	0	0	0	0	0	0	0	0	0	0	6748.47	0	0	0	0	0	0	0	0	0	0	0	0	0	0	0	0	0	0	0	0	0	0	0	0	0	0	0	0	0	0	0	0	0	0	0
Q9UKQ9	Kallikrein-9	364.157	259.414	1060.63	309.428	418.886	0	0	220.417	0	235.98	1784.22	1618.83	1250.9	205.283	1288.38	1288.38	1288.38	1288.38	1288.38	925.825	351.324	1288.38	1151.73	1359.69	1288.38	1564.79	1388.45	0	0	0	0	0	0	0	0	0	0	0	0	0	0	0	0	0	0	0	0	0
Q9UMN6	Histone-lysine N-methyltransferase 2B	476.763	476.763	476.763	440.337	687.486	349.759	722.123	779.25	1083.38	1275.92	1244.14	1244.14	1724.47	763.805	0	0	0	0	0	552.922	0	0	0	0	0	0	449.927	0	0	0	815.007	0	0	0	771.356	0	0	0	0	0	0	0	0	0	0	0	0	0
Q8NEZ4	Histone-lysine N-methyltransferase 2C	317.45	313.4	0	0	0	0	0	0	0	241.341	0	0	0	0	0	0	0	0	0	0	0	0	0	0	0	159.868	1277.14	0	0	0	0	0	0	0	0	0	0	0	0	0	0	0	0	0	0	0	0	0
Q8NG31	Kinetochore scaffold 1	319.965	423.104	0	0	0	0	0	0	0	0	0	0	0	254.001	0	0	0	186.2	0	0	0	0	0	0	0	0	173.352	0	0	0	0	0	0	230.451	408.214	0	0	0	269.867	0	430.787	0	0	0	0	0	0	0
Q9NZJ7	Mitochondrial carrier homolog 1	10366.4	11133.8	520.958	5443.67	281.182	1305.66	1972.88	2640.1	1061.24	6570.06	1410.01	1682.74	1682.74	5897.21	732.558	635.023	905.705	364.997	3527.26	817.579	871.669	515.603	3119.02	8110.43	439.667	572.514	2421.1	489.994	354.216	520.535	581.752	489.994	489.994	323.429	531.959	438.997	0	0	606.359	1134.53	661.636	0	606.359	0	0	0	0	0
Q04760	Lactoylglutathione lyase	8180.41	15821.1	17590.2	2919.55	17859.2	655.912	16662.4	13852.7	15257.6	27029.2	6219.56	1969.78	10980.4	17990.2	3679.31	550.432	3679.31	3068.02	4009.53	3512.36	1246.1	3679.31	7917.05	9953.62	1172.84	3808.02	8757.49	2034.08	2034.08	585.364	2034.08	2034.08	2690.15	2108.37	2034.08	1040.42	0	0	1514.55	0	3484.19	0	0	1514.55	0	0	0	0
Q9UHB6	LIM domain and actin-binding protein 1	8435.77	10470.7	4279.84	2031.82	2751.83	8850.91	4368.87	7889.73	3974.07	15589.7	5050.01	1881.5	3888.38	12511.7	2080.03	2459.01	2612.35	6640.83	3864.36	6680.78	2379.62	5006.59	5413.23	7110.34	455.843	408.399	4437.46	1338.15	1338.15	283.001	2350.78	279.183	1371.32	1338.15	1377.33	1204.89	0	0	1177.93	300.281	2943.31	300.281	0	0	0	329.394	0	0
Q6ZQX7	Protein LIAT1	195.985	0	0	0	0	0	0	0	0	0	0	0	0	0	0	0	0	0	0	0	0	0	0	0	0	0	0	0	0	0	0	0	0	0	0	0	0	0	0	0	0	0	0	0	450.422	0	0	0
P29536	Leiomodin-1	4270.96	17761.9	4270.96	222.418	4270.96	0	0	0	0	4681.45	397.378	220.015	5380.17	397.378	0	0	0	0	1081.82	228.552	0	0	0	610.328	0	0	1026.14	0	0	0	862.466	0	0	0	577.228	423.205	0	0	0	0	591.157	0	0	0	445.9	1666.73	539.589	0
Q9H9Z2	Protein lin-28 homolog A	0	435.271	0	0	223.01	270.01	233.552	280.467	150.081	197.094	276.929	276.929	266.664	392.665	0	0	0	0	0	726.15	0	0	328.848	229.304	284.259	0	340.513	0	0	228.903	0	0	0	0	0	0	0	0	314.076	0	0	0	0	0	0	337.21	0	0
Q8NHP6	Motile sperm domain-containing protein 2	728.681	658.177	428.513	658.177	658.177	0	0	0	0	506.901	314.672	314.672	285.654	524.187	281.004	268.004	351.895	351.895	351.895	351.895	420.867	351.895	402.685	238.322	351.895	351.895	447.08	0	0	0	0	0	0	0	0	0	0	0	0	0	0	0	0	0	0	0	0	0
Q5JR59	Microtubule-associated tumor suppressor candidate 2	234.415	808.504	908.197	257.653	320.404	614.694	387.402	1005.1	851.369	733.032	559.937	533.992	559.937	585.883	653.155	1073.91	653.155	668.04	627.938	831.908	1674.22	618.66	508.117	653.07	653.155	225.435	1003.14	404.477	478.224	357.513	333.381	241.556	379.407	379.407	379.407	405.84	1059.33	889.196	889.196	889.196	798.049	889.196	1619.35	889.196	4120.17	889.196	331.697	772.194
Q8N387	Mucin-15	0	0	419.363	379.257	0	0	0	0	414.979	0	398.3	353.852	376.076	376.076	0	0	0	0	0	517.702	0	0	474.13	730.302	985.646	972.409	511.849	0	0	0	0	0	0	0	0	0	0	0	0	0	0	0	0	0	0	0	1921.16	0
P43121	Cell surface glycoprotein MUC18	966.635	854.639	352.198	611.162	367.685	218.341	191.482	218.341	218.341	1390.91	960.034	541.334	332.252	541.334	695.864	373.279	373.279	373.279	373.279	220.391	373.279	526.752	359.487	455.9	373.279	335.739	373.279	0	0	0	0	221.08	0	0	0	0	0	0	0	0	296.196	0	0	0	0	0	0	0
Q96DR8	Mucin-like protein 1	0	0	583.6	0	245.499	0	0	0	0	0	0	0	0	0	0	0	0	0	0	0	0	0	0	0	488.225	0	0	0	388.979	0	0	0	0	0	0	0	0	422.377	0	0	0	0	629.709	309.865	0	0	267.312	487.811
Q3MIW9	Mucin-like protein 3	378.65	1727.09	0	0	0	0	0	0	577.418	2752.39	0	0	6563.94	0	0	0	0	0	454.107	0	0	0	873.931	280.616	0	0	610.126	0	0	0	0	0	620.177	335.057	0	424.947	0	0	0	0	0	0	0	468.187	740.041	1134.47	0	0
Q99567	Nuclear pore complex protein Nup88	313.424	408.719	0	0	0	0	0	0	0	0	0	0	439.375	0	0	0	0	0	0	0	0	0	0	0	0	0	0	0	0	0	0	0	0	0	0	0	0	0	0	0	0	0	0	0	0	0	226.551	0
Q8N1F7	Nuclear pore complex protein Nup93	661.484	1259.56	1074.49	1074.49	1074.49	801.383	1187.68	2093.62	1190.93	7732.51	1777.01	348.942	1678.96	2005.98	1138.51	831.847	1175.1	1481.21	2598.64	933.164	1173.67	1704.34	881.556	1986.85	1173.67	1173.67	704.761	0	0	0	266.982	0	629.256	0	0	376.413	416.192	0	416.192	482.631	931.134	0	0	0	0	0	0	0
P22033	Methylmalonyl-CoA mutase, mitochondrial	8503.98	2920.57	3072.17	1563.59	1302.46	2158.91	1590.29	4633.76	4297.77	6865.42	3706.93	423.954	3064.7	1791.59	1068.77	1246.72	1130.26	2243.44	881.869	1686.56	1548.15	2263.86	1962.66	1841.26	1686.56	1686.56	2312.93	0	308.35	0	308.35	0	712.457	0	324.581	0	584.032	584.032	1602.41	934.406	410.779	584.032	659.965	508.1	204.251	584.032	584.032	584.032
P10242	Transcriptional activator Myb	208.512	456.303	1064.91	413.068	1630.22	524.317	520.723	647.539	5229.4	707.593	4644.21	5765.42	912.128	4644.21	551.077	1533.64	496.273	901.346	1650.42	1562.75	3345.35	826.348	3012.7	5316.29	860.584	2780.76	240.842	829.509	383.082	1244.59	609.955	654.094	1119.13	1594.98	1632.05	842.93	634.775	906.569	906.569	420.933	1058.51	251.34	981.989	1097.83	986.306	1046.65	831.149	636.653
P35580	Myosin-10	3709.21	3325.76	1325.52	2325.64	863.366	715.094	2041.19	1859.19	1060.79	4337.55	1720.15	1720.15	1156.84	1835.61	930.886	232.565	930.886	890.63	456.317	1885.06	930.886	773.371	971.142	1487.58	395.815	1275.55	1609.58	0	0	0	355.268	0	962.186	192.192	0	0	0	0	0	0	0	0	858.879	0	0	0	0	0
Q9P2K5	Myelin expression factor 2	8530.4	292.361	22339.5	5105.26	259.875	552.864	8731.77	9800.44	10082	26574	1227.99	1227.99	4098.71	414.137	4858.16	3953.2	9226.2	1014.52	4662.68	5966.82	12882.9	186.539	25807.8	19407.2	22609.5	23837.2	43241.6	2748.41	3611.96	1884.87	546.325	11414.4	15344.2	510.528	7388.39	196.79	2260.48	5936.55	3588.86	5936.55	4508.89	322.472	18513.3	17333.4	10114.1	7364.2	3367.13	12676.5
P14649	Myosin light chain 6B	198.839	322.94	322.94	322.94	528.105	0	0	0	725.826	388.322	283.63	283.63	208.082	359.177	0	0	0	0	674.734	0	0	0	0	407.42	330.609	0	0	0	0	0	0	0	0	0	0	0	0	0	0	0	0	0	0	0	0	0	0	0
O43196	MutS protein homolog 5	247.967	0	0	512.271	0	0	0	0	0	0	0	0	0	0	0	0	453.337	0	0	0	0	0	0	0	0	0	0	0	0	0	0	0	456.426	358.856	0	0	0	0	0	0	0	0	457.246	0	606.374	0	0	378.537
Q13421	Mesothelin	0	0	0	0	0	0	0	0	0	403.167	0	0	549.675	0	0	0	0	0	0	0	0	0	0	0	418.852	0	0	0	0	0	0	0	0	0	0	0	0	0	0	0	0	0	0	0	0	0	0	0
P47224	Guanine nucleotide exchange factor MSS4	1181.95	935.534	715.057	243.22	696.181	804.173	768.469	550.375	839.877	1297.85	963.516	748.268	748.268	533.02	401.584	401.584	401.584	452.634	401.584	605.229	350.534	289.994	668.913	797.501	401.584	220.587	275.627	0	0	0	0	0	0	0	0	0	0	0	0	0	0	0	0	0	0	0	0	0
P04733	Metallothionein-1F	1556.91	1556.91	1091.57	1556.91	3757.02	0	0	0	0	0	0	0	0	0	0	0	0	0	0	0	0	0	0	0	0	0	0	0	0	0	0	0	0	0	0	0	0	0	0	0	0	0	0	0	0	0	0	0
Q13330	Metastasis-associated protein MTA1	0	0	0	0	0	0	0	0	0	0	0	0	0	0	0	0	0	0	0	1057.81	0	0	0	575.422	0	0	858.377	0	0	0	0	0	0	0	0	0	0	0	0	0	0	0	0	0	0	0	0	0
Q15390	Mitochondrial fission regulator 1	1784.96	0	0	0	0	186.916	169.273	186.916	186.916	254.324	0	0	213.354	0	446.162	307.531	0	655.728	0	0	0	641.308	381.983	0	0	0	0	0	0	315.163	0	0	0	156.915	0	0	0	0	339.874	210.923	0	0	0	0	0	0	0	0
Q86WG5	Myotubularin-related protein 13	0	948.505	0	0	0	0	0	0	0	2465.99	285.023	721.494	2217.74	721.494	1064.15	1064.15	1465.18	1064.15	2713.66	1064.15	1064.15	1064.15	424.089	341.307	2259.61	1064.15	365.212	580.995	585.517	580.995	1667.57	580.995	464.244	337.49	891.201	576.474	579.502	579.502	370.116	579.502	564.816	579.502	579.502	579.639	1201.26	1849.98	579.365	579.502
Q9BW27	Nuclear pore complex protein Nup85	0	0	0	0	0	0	0	0	0	399.369	267.257	265.754	267.257	268.76	0	0	0	0	0	0	0	0	242.891	0	0	0	0	0	0	0	0	0	0	0	0	0	0	0	0	0	0	0	0	0	0	0	0	0
Q2M296	Methenyltetrahydrofolate synthase domain-containing protein	0	0	318.938	2121.57	0	0	0	0	0	0	0	329.167	0	0	0	942.937	0	0	0	0	452.727	0	0	0	0	368.377	0	0	0	312.686	0	472.352	0	0	537.549	0	0	0	0	0	0	0	0	0	404.764	0	0	0
Q13613	Myotubularin-related protein 1	0	461.204	0	0	0	1448.19	1448.19	1448.19	478.574	2061.65	556.428	955.74	955.74	1355.05	519.911	519.911	336.682	1886.5	519.911	519.911	559.862	1257.15	401.629	519.911	519.911	519.911	493.524	0	0	0	346.931	0	0	0	0	0	0	0	0	0	0	0	0	0	0	0	0	0
P37198	Nuclear pore glycoprotein p62	677.914	1057.84	679.02	679.02	679.02	0	1665.21	0	0	0	0	0	0	0	0	0	0	770.643	0	844.147	790.915	950.456	0	0	0	0	0	0	0	0	0	0	0	0	0	0	0	0	0	0	0	0	0	0	0	0	0	0
P52948	Nuclear pore complex protein Nup98-Nup96	0	0	0	0	0	757.221	757.221	317.029	757.221	1084	202.556	297.709	297.709	392.862	0	0	0	0	0	167.195	0	0	602.864	0	222.225	420.546	257.177	0	0	0	0	0	0	0	0	0	0	0	0	0	0	0	0	0	0	0	0	0
Q7Z406	Myosin-14	778.739	343.511	0	0	0	0	0	563.515	0	912.883	218.512	281.319	24932.1	354.243	0	0	300.309	0	0	0	0	0	0	830.991	296.377	959.289	239.418	0	0	0	1610.82	0	0	0	0	670.224	0	0	0	0	0	0	0	0	307.951	270.857	0	217.194
Q9H6N6	Putative uncharacterized protein MYH16	0	343.504	0	0	0	0	0	0	0	329.632	0	0	2211.07	0	0	0	0	0	0	0	0	0	0	0	0	0	0	0	0	0	0	0	0	0	0	242.558	0	0	0	0	0	0	0	0	0	0	0	0
Q6PIF6	Unconventional myosin-VIIb	0	0	0	0	0	0	0	0	0	0	0	0	383.095	0	0	0	0	0	0	0	0	0	0	0	0	0	0	0	0	0	0	0	0	0	0	0	0	0	0	0	0	0	0	0	0	0	0	0
P80294	Metallothionein-1H	0	0	0	388.39	1071.87	0	0	0	0	0	0	0	0	0	0	0	0	0	0	0	0	0	0	0	0	0	0	0	0	0	0	0	0	0	0	0	0	0	0	0	0	0	0	0	0	0	0	0
Q96QG7	Myotubularin-related protein 9	0	371.134	0	0	0	0	0	0	0	272.744	177.799	0	0	0	0	0	0	0	0	0	0	0	242.324	0	192.312	0	0	0	0	0	0	0	0	0	0	0	0	0	0	0	0	0	0	0	0	0	0	0
Q8NCE2	Myotubularin-related protein 14	2423.96	3821.86	184.923	1376.17	328.381	0	0	862.472	0	3009.87	487.971	245.581	1384.74	752.199	349.012	349.012	349.012	429.39	349.012	407.709	177.858	349.012	337.31	280.786	360.715	253.851	564.275	0	0	0	0	0	0	0	0	0	0	0	0	0	0	0	0	0	0	0	0	0
Q8IUG5	Unconventional myosin-XVIIIb	0	727.195	0	0	805.898	0	0	775.801	0	0	280.434	213.477	280.434	588.89	0	0	348.298	0	0	0	0	0	683.702	0	0	0	1542.73	0	0	0	209.056	0	0	262.407	0	0	0	0	0	0	0	0	0	0	0	335.025	270.976	703.723
O75592	E3 ubiquitin-protein ligase MYCBP2	354.967	1395.85	278.551	481.792	608.616	1434.62	401.251	329.376	889.83	330.237	317.361	315.221	317.361	474.313	1144.77	387.633	390.13	582.638	564.79	390.13	574.433	374.736	328.495	377.17	390.13	5853.42	326.192	997.071	997.071	997.071	481.42	306.939	1594.9	1586.11	997.071	997.071	0	0	0	0	459.586	0	0	758.477	0	378.296	384.931	378.296
O43795	Unconventional myosin-Ib	1028.08	277.307	285.113	344.83	404.546	746.948	753.467	266.284	442.168	604.325	461.888	253.219	613.493	461.888	0	0	0	0	0	274.961	0	0	1027.81	0	0	233.219	1225.33	0	0	228.861	0	0	262.091	220.872	0	0	0	0	0	0	0	0	0	0	0	0	0	0
P60660	Myosin light polypeptide 6	9528.17	12602.4	4873.76	3076.3	4915.42	6129.63	1876.42	5999.9	5579.94	11353.7	6188.9	1782.85	789.463	5550.52	3653.18	2690.98	3623.36	4148.83	1807.1	3897.27	2211.62	4185.59	1991.22	3629.56	497.823	1117.64	3605.16	682.742	475.539	1261.85	2777.13	1542.95	2003.26	1207.69	2293	2785.28	742.01	742.01	2215.64	829.349	2340.28	742.01	742.01	654.672	281.229	232.994	742.01	742.01
P16284	Platelet endothelial cell adhesion molecule	0	0	0	0	0	285.983	143.334	285.983	285.983	398.079	0	0	0	503.956	0	0	0	0	0	0	0	0	0	0	166.586	0	0	0	0	0	0	0	0	0	0	0	0	0	0	0	0	0	0	0	0	0	0	0
Q14764	Major vault protein	92036.1	122157	49182.7	29641.9	59949.5	44335.3	55271.1	143563	76173.8	134072	93018.1	43976.6	26337.1	129519	69270.1	56920	65218.4	104389	52050.4	124516	68299	88923.8	78564.1	90421.8	37945.5	40065.2	77585.5	9039.68	21909.1	34518.6	45874.2	28859.2	46168.1	42588.5	23165.5	61449.6	20868.8	19738.2	62918.7	48600.7	63107.4	30405	10066.2	16625.3	18195.1	17491.5	19156.7	9310.82
Q96S97	Myeloid-associated differentiation marker	0	0	0	0	0	0	0	291.748	0	385.396	178.817	360.583	542.349	360.583	0	0	0	0	0	0	0	0	0	0	0	0	0	0	0	0	0	0	0	0	0	0	0	0	0	0	0	0	0	0	0	0	0	0
P52179	Myomesin-1	0	267.02	0	0	0	0	0	0	737.919	509.628	471.158	0	0	0	0	0	0	0	0	416.023	0	287.908	227.469	395.37	0	0	0	0	0	0	0	0	0	0	0	0	0	0	0	0	0	0	0	0	0	0	0	0
Q9Y4I1	Unconventional myosin-Va	1214.49	2965.86	1809.62	393.109	321.619	1687.8	1687.8	1549.19	1687.8	3304.73	1371.86	1121.82	1447.16	1827.82	524.556	319.505	308.76	311.488	199.671	1106.45	524.556	785.953	1278	1360.02	287.263	1044.43	524.556	0	468.148	261.243	218.765	0	0	0	0	0	0	0	0	271.087	0	0	0	0	0	459.973	271.087	0
E9PAV3	Nascent polypeptide-associated complex subunit alpha, muscle-specific form	6363.03	6512.49	4018.65	1679.83	1621.72	444.909	1605.52	2788.23	2940.5	7096.24	2977.39	1184.65	4124.97	2843.44	2240.08	1577.11	1805.1	2410.11	1211.71	2591.96	1532.6	3024.52	2380.77	2676.42	924.035	1756.24	2156.07	805.419	805.419	517.451	1735.58	795.876	1726.41	805.419	482.685	1406.72	710.646	710.646	1987.45	1902.31	2241.36	800.198	922.639	275.275	262.998	621.094	335.029	236.607
Q9NX02	NACHT, LRR and PYD domains-containing protein 2	111507	93617	19391.6	10317	23567.8	22455.7	30588.3	69893.8	60509.8	104393	63544	18300.2	34962.6	92953.3	25338.5	28032.8	29047.4	53497.1	26371.6	49566.4	28213.1	44468.1	36149.2	48423.2	11179.8	18309.1	60392.5	2020	6708	11396.5	18012	7998.95	16203.7	15803.1	9070.86	23240.3	5922.86	7018.22	27828.3	17591.7	28315	9805.89	3576.59	4009.12	5472.39	4984.42	5753.67	3491.01
Q92614	Unconventional myosin-XVIIIa	2019.23	1526.33	374.819	1526.33	1526.33	0	0	0	0	155.5	234.653	2090.86	3947.07	2090.86	317.917	0	0	0	0	0	0	0	299.463	561.998	313.928	0	729.839	0	0	0	0	0	0	0	0	0	0	0	0	0	0	0	0	0	0	0	0	0
A0A1B0GUC4	Myocilin opposite strand protein	3921.01	3382.12	1109.57	516.417	580.405	704.418	192.821	732.193	676.642	3197.33	673.908	673.908	468.182	1038.24	304.215	405.594	405.594	515.49	322.041	520.492	405.594	405.594	405.594	405.594	243.7	405.594	644.158	0	0	0	0	0	0	0	0	0	0	0	0	0	0	0	0	0	0	0	0	0
P35579	Myosin-9	6569.27	7113.23	231.316	3662.14	755.015	276.469	1100.4	2729.73	667.438	8468.89	2256.77	3446.93	26849.2	3446.93	858.444	649.363	730.566	608.708	795.365	717.278	826.905	908.862	940.5	1567.56	1505.02	261.564	2997.54	408.699	334.622	239.853	673.519	673.519	1098.07	673.519	1690.89	1855.54	0	0	0	0	437.41	0	0	385.531	391.208	1868.08	385.531	431.396
P35749	Myosin-11	1211.31	2167.54	2618.62	2031.54	932.877	1427.3	5786.59	9773.46	20215.2	14493.7	12761.9	2906.38	108.921	1766.27	4589.72	5941.18	5697.76	4690.1	4254.42	7052.52	4746.55	6193.57	4954.16	6742.65	172.17	328.701	11042.9	752.906	994.215	3321.33	439.373	511.597	392.028	752.906	752.906	2103.34	846.865	573.756	3317.73	1618.38	1521.48	1426.79	972.499	972.499	1098.13	565.738	595.972	526.406
Q5VU43	Myomegalin	656.491	1756.68	656.491	656.491	520.388	0	0	0	0	0	0	0	493.117	0	0	0	0	0	0	298.887	0	304.606	407.711	684.912	0	0	0	0	0	0	0	0	239.92	280.234	0	0	0	0	0	0	0	0	0	0	0	0	0	0
P30086	Phosphatidylethanolamine-binding protein 1	27298.3	35212.2	16619.3	6311.22	18418.4	798.586	5174.48	27439.2	8213.91	44647.8	11601.5	3063.64	11133.8	18923	5479.93	4458.42	5390.56	13443.3	1810.89	11283.8	7354.35	14400.3	9820.36	11166.7	4401.1	2732.83	13168.2	487.721	1718.33	3036.18	4655.71	2457.03	4896.91	4051.44	1106.02	5912.68	1758.14	1469.83	6435.42	4275.48	7790.21	2426.19	1420.05	2624.02	1923.96	3564.14	2300.86	992.073
Q86W25	NACHT, LRR and PYD domains-containing protein 13	117725	98606.3	37949.4	22931.1	50266.8	11916.3	52063.4	73335.4	44772.8	90713.6	47940.9	23719.8	25703.9	68466.2	30400.4	29235.6	29879	68128	18744.7	55714.4	31656.2	56170.4	57268	51452.5	11049.9	27098.8	66342.1	2746.24	5591.1	12814.3	21137.9	11746.6	21033.1	19017.5	2378.96	24964.5	7922.87	6641.09	28918.8	19997	37048.2	12126.6	5822.34	6650.33	9129.16	6367.77	8452.09	4600.68
P17050	Alpha-N-acetylgalactosaminidase	0	386.935	0	0	0	0	0	0	0	0	0	0	0	0	0	0	0	0	0	0	268.065	0	0	277.009	0	275.177	0	0	300.616	0	0	0	0	264.163	0	322.188	0	0	0	0	0	0	0	0	0	290.382	256.901	0
Q9NR99	Matrix-remodeling-associated protein 5	0	0	940.884	0	0	0	0	0	0	0	918.022	906.216	912.119	912.119	0	0	0	0	0	0	602.176	0	803.851	828.378	762.734	1167.46	505.024	0	0	0	0	0	0	0	0	0	0	0	0	0	0	0	0	0	0	0	0	493.951
Q15121	Astrocytic phosphoprotein PEA-15	739.139	857.535	1145.93	1001.73	1180.14	0	562.829	0	0	0	0	0	0	0	0	0	0	0	0	0	0	0	263.022	0	0	0	296.506	0	0	0	0	0	0	0	0	0	0	0	0	0	0	0	0	0	0	0	0	0
Q99417	c-Myc-binding protein	2865.93	4039	2497.45	374.73	1279.67	657.352	456.876	1945.92	1424.17	3808.87	987.855	260.516	758.383	2083.56	330.319	390.773	263.098	1262.09	317.935	1724.82	834.744	382.251	632.105	823.907	511.439	203.617	1245.86	0	0	0	187.952	0	0	0	0	0	0	0	0	0	263.09	0	0	0	0	0	0	0
Q13402	Unconventional myosin-VIIa	0	7784.27	0	0	369.057	655.034	601.356	547.678	662.016	520.595	623.066	388.379	623.066	3972.49	870.086	4078.5	769.6	1209.55	662.045	881.855	2485.65	648.497	751.698	733.796	468.126	505.738	487.182	392.702	0	0	402.825	0	713.858	0	0	0	0	0	639.048	0	0	0	0	511.965	0	0	0	0
A7E2Y1	Myosin-7B	294.962	367.07	235.552	294.962	294.962	0	0	265.557	0	0	325.477	290.925	325.477	360.028	271.214	369.036	369.036	277.553	369.036	369.036	369.036	369.036	475.239	318.731	419.314	369.036	457.383	0	0	0	205.774	0	0	489.454	390.536	0	0	0	0	0	0	0	0	0	0	0	0	284.879
Q9ULV0	Unconventional myosin-Vb	1711.7	2058.81	837.404	1711.7	1711.7	1506.81	183.611	1192.7	1820.92	2223.89	684.461	339.562	818.695	1309.19	0	0	0	256.817	0	656.251	0	0	0	253.102	0	0	793.409	0	0	0	0	0	0	0	0	0	0	0	0	0	0	0	0	0	0	0	0	0
Q9NQX4	Unconventional myosin-Vc	694.919	1798.42	218.921	492.832	1397.96	419.852	419.852	419.852	417.019	3548.31	420.189	559.071	472.434	583.824	488.003	412.272	559.143	459.176	459.176	419.107	430.349	459.176	1487.78	585.518	278.401	429.32	18537.2	447.431	447.431	455.935	191.279	447.431	428.008	518.092	1456.14	211.257	655.354	405.643	655.354	655.354	274.61	655.354	1005.3	446.747	863.961	1794.98	992.139	164.052
O60925	Prefoldin subunit 1	3260.27	2562.82	2156.39	726.579	1502.35	2444.32	501.45	3088.45	1800.19	6286.87	1980.71	984.039	368.531	1703.16	293.844	880.998	880.998	1010.5	880.998	498.1	751.491	1427.95	1246.81	1180.48	348.196	416.662	1692.48	0	0	223.084	669.604	0	273.391	376.386	223.084	0	212.334	0	286.634	0	907.641	0	0	0	0	212.334	0	0
P61758	Prefoldin subunit 3	1537.73	1225.47	2028.02	1381.6	978.229	1024.62	176.475	805.725	1243.51	1631.77	382.611	952.921	356.202	513.357	258.504	763.958	486.902	303.885	486.902	615.44	679.09	486.902	801.304	285.987	289.3	358.363	701.295	0	0	0	0	0	0	304.913	0	0	0	0	0	0	0	0	323.496	0	0	0	0	0
Q9NQP4	Prefoldin subunit 4	1795.74	2449.01	1663.57	669.455	1765.36	2198.29	762.72	2270.38	2126.21	5113.48	1775.66	424.948	477.113	1459.9	516.023	442.652	643.933	969.417	573.216	1635.09	568.307	1218.98	1147.85	1376.09	442.316	598.043	1965.52	393.062	393.062	249.978	461.743	393.062	309.897	401.041	393.062	393.062	0	0	429.874	311.46	541.074	311.46	0	0	0	0	0	0
Q99471	Prefoldin subunit 5	1537.33	1352.49	670.951	343.392	983.019	1167.86	1009.2	1326.52	864.245	2023.46	626.1	835.592	835.592	1045.08	302.005	302.005	302.005	302.005	302.005	510.883	302.005	496.438	215.271	235.562	280.306	302.005	545.529	0	0	0	0	0	0	0	0	0	0	0	0	0	0	0	0	0	0	0	0	0
O15212	Prefoldin subunit 6	400.81	318.242	233.299	318.242	318.242	0	0	0	0	351.146	0	0	0	0	0	0	0	0	0	0	0	0	0	0	0	0	0	0	0	0	0	0	0	0	0	0	0	0	0	0	0	0	0	0	0	0	0	0
Q4G0N4	NAD kinase 2, mitochondrial	6508.53	5802.8	5505.83	1284.44	3290.61	4688.55	3830.31	4442.94	4191.42	9547.17	2440.51	657.841	1308.75	4481.08	1684.23	1156.05	1473.19	2221.91	1060.6	2413.36	1127.05	2599.02	2238	2911.12	1905.2	700.193	3909.23	1038.1	1038.1	689.836	937.413	1138.79	1179.62	2785.14	1038.1	421.941	283.914	0	818.399	653.909	1647.42	0	0	0	283.914	0	0	554.574
Q9Y6X6	Unconventional myosin-XVI	0	0	0	0	0	0	0	0	0	982.58	0	0	0	0	0	0	0	0	0	0	0	0	0	0	0	0	0	0	0	0	0	0	0	0	0	0	0	0	0	0	0	0	0	0	0	0	0	0
Q8IZQ8	Myocardin	3515.96	7013.44	1542.65	1710.15	1987.31	0	0	0	0	0	7464.62	1912.82	12015.8	7464.62	10662.3	5081.4	14057	2358.77	6481.57	9805.84	5081.4	3345.23	3681.24	2406.49	10752.2	1396.73	5081.4	6481.82	6481.82	6481.82	6481.82	744.572	11581.8	3020.31	12601.8	6481.82	0	0	0	1815.11	13987.8	0	17419.3	16722	0	0	0	1815.11
Q9HB07	MYG1 exonuclease	0	0	0	0	0	0	0	0	0	378.242	509.733	323.112	696.354	509.733	217.611	0	0	0	0	0	369.165	0	0	0	0	0	0	0	0	0	0	0	0	0	0	0	0	0	0	0	0	0	0	0	0	0	0	0
Q13951	Core-binding factor subunit beta	0	226.715	377.248	0	0	561.296	561.296	543.472	804.664	561.296	368.132	198.076	686.05	323.218	277.912	259.908	243.762	452.312	312.236	527.135	331.206	266.576	277.912	277.912	123.545	277.912	277.912	0	0	0	0	0	0	0	0	0	0	0	270.373	0	0	0	0	0	0	0	0	0
P0CAP1	Myocardial zonula adherens protein	0	0	0	0	283.841	262.99	0	0	0	0	396.752	373.154	420.35	396.752	0	0	0	0	0	0	0	0	429.731	0	0	0	0	0	0	0	0	0	0	0	0	0	0	0	0	0	183.828	0	0	0	0	0	0	618.862
O60237	Protein phosphatase 1 regulatory subunit 12B	804.245	804.245	909.598	657.376	804.245	706.769	1002.35	309.967	285.871	529.677	662.847	1031.21	392.318	662.847	1265.72	1062.26	967.325	610.872	575.649	936.22	1736.02	853.547	1830.39	1039.2	962.314	939.209	283.608	0	0	0	389.967	0	0	717.467	317.3	317.3	0	0	0	0	726.816	562.231	0	0	451.803	304.872	0	304.872
Q9UL68	Myelin transcription factor 1-like protein	0	2984.09	0	0	0	657.769	538.31	703.261	434.505	598.039	735.393	1192.99	277.799	735.393	435.467	507.486	1493.35	797.507	1500.79	1209.04	821.287	719.597	520.268	599.381	1537.37	1715.97	426.489	719.148	1228.73	350.468	1332.32	1121.39	1703.78	295.516	549.889	1914.11	1754.31	1807.06	2601.07	1674.01	1859.8	199.926	1176.76	1415.28	2457.08	2291.14	2577.99	1807.06
O43766	Lipoyl synthase, mitochondrial	411.739	389.978	389.978	389.978	226.383	158.977	159.507	159.507	159.507	252.808	208.32	0	0	0	562.854	0	0	215.101	0	0	0	0	0	0	204.906	243.451	187.879	0	699.555	536.135	0	0	0	444.772	293.935	0	0	392.984	0	0	620.074	0	0	401.096	0	0	0	0
Q2Q1W2	E3 ubiquitin-protein ligase TRIM71	291.43	599.459	351.738	351.738	351.738	817.637	167.772	817.637	817.637	1326.85	1116.97	623.277	971.713	1145.38	225.418	462.362	462.362	351.393	462.362	192.384	462.362	462.362	1126.56	869.87	234.611	573.331	668.582	0	0	0	255.59	0	0	0	0	0	0	0	0	0	0	0	0	0	0	0	0	0
P09960	Leukotriene A-4 hydrolase	4553.91	4143.77	3805.65	253.167	3129.16	397.793	2040.85	3545.52	7590.22	6319.75	1691.6	3380.98	3611.19	3858.51	9477.68	7493.93	2889.52	2143.51	724.193	2914.12	12516.2	1823.6	1541.45	3438.77	1364.51	1901.16	2297.38	388.496	892.54	959.434	2019.41	848.684	1336.48	1754.95	1677.11	3612.72	422.31	569.044	390.086	666.053	2926.03	1353.14	1107.24	3768.87	1558.85	1353.14	3810.05	4879.22
P02545	Prelamin-A/C	678.013	678.013	1458.04	678.013	581.327	2027.78	646.823	5332.51	2914.34	1141.22	847.089	6704.64	3080.41	4384.08	2243.07	386.412	1443	1164.89	1875.53	1251.1	8070.35	1003.8	11382.7	4049.44	2489.62	3183.09	1795.83	1388.09	2212.6	2647.36	3578.23	1113.21	6405.7	1060.83	3013.88	1792.12	1749.18	1749.18	1749.18	1749.18	3778.2	1749.18	828.912	2520.47	1749.18	2076.11	525.042	1640.58
Q9C0E8	Endoplasmic reticulum junction formation protein lunapark	6461.82	15127.5	2004.87	838.612	1858.31	2482.61	1795.78	4570.24	3142.88	7405.41	3231.45	1027.37	571.779	2435.52	1024.75	966.247	1487.66	2736.61	656.093	3073.5	743.281	2420.55	2326.89	4302.16	1466.3	205.339	2873.73	359.252	359.252	316.868	401.637	224.598	304.825	477.883	359.252	882.564	0	0	726.736	298.17	736.671	0	0	180.561	180.561	0	0	0
Q8N448	Ligand of Numb protein X 2	1727.34	996.948	0	0	0	0	0	0	0	0	0	0	0	0	0	0	0	0	0	0	0	0	0	0	0	0	0	0	0	0	0	0	0	0	0	0	0	0	0	0	0	0	0	0	0	0	0	0
Q9GZZ1	N-alpha-acetyltransferase 50	682.73	1576.22	682.73	682.73	445.302	860.058	570.476	1104.44	615.671	2254.12	516.633	277.543	925.933	846.632	0	0	0	357.874	0	139.201	0	0	197.99	863.186	0	0	569.994	0	0	0	0	0	0	0	0	0	0	0	0	0	0	0	0	0	0	0	0	0
Q6ZQY2	Leucine-rich repeat-containing protein 74B	0	1477.15	0	0	0	0	0	0	0	0	0	0	330.931	0	0	0	0	0	0	0	0	0	0	0	0	0	0	0	0	0	2460.41	0	0	0	0	0	0	0	0	0	0	0	0	0	0	0	0	0
O14974	Protein phosphatase 1 regulatory subunit 12A	0	573.506	0	0	401.537	543.754	337.789	749.719	327.695	1291.03	4899.05	4899.05	5628.34	4169.76	0	0	0	478.529	0	583.173	0	0	0	322.356	0	0	0	0	0	0	0	0	0	0	0	258.589	0	0	0	0	0	0	0	0	0	349.819	0	0
P15172	Myoblast determination protein 1	0	0	0	0	0	0	0	0	0	0	645.882	5168.71	645.882	503.528	0	0	0	0	0	0	0	0	5934.88	0	0	2697.99	0	0	0	0	0	0	555.418	1365.6	0	0	0	0	0	0	0	0	0	0	0	0	0	0
P59045	NACHT, LRR and PYD domains-containing protein 11	72936.3	78327.6	12114.9	1196.8	17313.8	15194.1	19342.5	20499.4	1048.02	39567.9	4635.32	1754.09	24525.3	16852.4	1889.15	2435.49	1961.15	14190.9	2490.65	7838.83	1741.08	16166	6005.22	7104.94	3442.03	1975.7	11769.4	1638.61	385.579	983.947	1771.89	746.764	2333.84	1505.33	3290.9	4395.74	729.091	430.993	4204.57	1164.42	6533.47	992.749	378.73	992.749	952.337	1027.35	1710.83	322.253
Q9NWS0	PIH1 domain-containing protein 1	1221.31	707.296	351.359	548.224	389.153	0	0	873.838	0	1119.47	275.251	564.547	2953.28	564.547	0	0	0	0	0	0	0	0	1182.1	190.692	775.773	180.957	913.809	0	0	0	0	0	0	0	0	0	0	0	0	0	0	0	0	0	0	0	0	0
O43678	NADH dehydrogenase [ubiquinone] 1 alpha subcomplex subunit 2	460.773	461.951	0	0	0	0	213.392	0	0	301.787	0	0	0	0	0	0	0	0	0	0	0	0	0	0	0	0	0	0	0	0	0	0	0	0	0	0	0	0	0	0	0	0	0	0	0	0	0	0
Q9UGV2	Protein NDRG3	2106.52	1822.54	633.369	322.597	843.477	379.055	473.08	248.194	426.068	1706.03	256.664	461.505	461.505	849.505	0	0	0	246.729	0	414.06	0	642.024	231.208	0	0	0	560.263	0	0	0	0	0	0	0	0	0	0	0	0	0	0	0	0	0	0	0	0	0
Q92597	Protein NDRG1	1100.77	992.64	398.356	808.27	623.9	426.537	232.411	3702.65	2027.99	7507.06	1788.04	388.682	1161.73	3550.02	435.293	359.511	548.191	1561.89	711.908	1046.69	711.908	1056.48	711.908	1332.14	519.551	291.572	2097.55	0	0	0	0	0	0	0	295.21	0	0	0	264.577	0	0	0	0	0	0	0	0	0
Q9UI09	NADH dehydrogenase [ubiquinone] 1 alpha subcomplex subunit 12	695.516	610.459	0	0	0	0	0	0	0	430.781	0	0	899.647	0	0	0	0	0	0	0	0	0	0	494.635	0	0	0	0	0	0	0	0	0	0	0	0	0	0	0	0	0	0	0	0	0	0	334.478	0
Q9P0J0	NADH dehydrogenase [ubiquinone] 1 alpha subcomplex subunit 13	1082.79	2138.22	277.829	680.312	195.604	579.412	551.436	1194.03	414.554	607.387	1166.03	177.879	1166.03	1326.14	0	0	0	0	204.881	692.952	0	396.622	0	847.016	0	0	535.436	0	0	0	0	0	0	0	0	0	0	0	0	0	0	0	0	0	0	0	0	0
Q15843	NEDD8	13364.3	15993.8	3989.32	9125.48	4886.64	6294.72	2940.03	9649.41	469.962	11839.6	4426.69	1095.26	9926.24	4275.38	475.877	424.72	225.491	5542.92	4355.63	5284.39	1394.94	7486.4	5260.54	5909.61	1483.81	1954.16	10219.5	0	0	0	845.688	0	878.68	1416.69	845.688	1918.55	0	389.067	1093	389.067	1676.65	0	0	0	0	735.674	661.986	0
Q7L592	Protein arginine methyltransferase NDUFAF7, mitochondrial	275.217	0	0	0	0	0	0	0	0	189.249	0	0	383.888	0	0	0	0	0	0	0	0	0	149.129	242.957	0	0	219.966	0	0	0	0	0	0	0	0	0	0	0	0	0	0	0	0	0	0	0	0	0
O75489	NADH dehydrogenase [ubiquinone] iron-sulfur protein 3, mitochondrial	6042.91	3017.95	1753	490.032	1175.45	1905.98	1062.41	2943.14	244.822	2075.68	1434.66	266.971	1370.94	2368.2	237.023	845.837	845.837	1412.4	845.837	1302.22	371.445	845.837	1438.89	2173.8	246.414	845.837	776.086	0	0	0	0	0	394.874	0	444.831	0	0	0	0	183.566	349.129	0	0	0	0	0	0	0
Q96PY6	Serine/threonine-protein kinase Nek1	0	0	172.032	0	225.045	281.696	281.696	192.872	548.303	281.696	249.355	202.85	295.86	249.355	0	0	0	0	0	0	0	229.495	451.514	0	0	170.858	341.352	0	0	0	0	0	0	236.718	0	0	0	0	0	0	0	0	0	0	0	0	0	0
Q9UJ70	N-acetyl-D-glucosamine kinase	2309.28	690.228	2306.21	571.627	920.356	340.935	1640.2	618.885	261.044	3881.82	1853.6	2032.66	8466.86	1001.29	296.247	1149.72	1149.72	579.527	517.479	1166.09	1149.72	318.244	2787.04	2121.53	440.481	2471.22	2631.41	227.36	0	0	0	0	209.825	0	0	0	0	0	0	0	0	0	235.072	0	0	0	0	0
O43639	Cytoplasmic protein NCK2	2965.5	5117.72	1537.05	983.377	2538.5	1832.5	1152.89	2399.45	1265.55	4698.35	596.601	224.483	596.601	2198.61	995.354	803.26	946.445	1704.03	863.276	1856.49	278.348	1133.97	694.324	698.705	282.005	507.107	547.53	0	0	0	0	0	206.12	0	0	0	0	240.012	0	0	0	0	0	0	0	0	0	0
Q9ULP0	Protein NDRG4	702.3	669.443	256.409	669.443	669.443	0	0	0	0	291.579	0	0	0	0	0	214.085	0	0	0	0	0	0	0	0	0	0	0	0	0	0	0	0	0	0	0	0	0	0	0	0	0	0	0	0	0	0	0	0
Q16718	NADH dehydrogenase [ubiquinone] 1 alpha subcomplex subunit 5	5221.5	5218.82	2376.13	890.755	2013.07	2577.86	1214.04	1648.89	1827.76	2364.38	209.509	418.215	511.869	165.393	625.751	534.802	625.751	625.849	145.993	895.21	625.751	1004.67	424.604	625.751	625.751	195.104	1009.5	0	0	0	224.217	0	198.931	0	245.684	0	0	0	212.019	0	0	0	0	0	0	0	0	0
O76041	Nebulette	0	0	420.908	0	0	739.543	739.543	306.864	739.543	1010.58	598.373	448.761	699.389	1104.55	351.936	294.753	302.094	346.365	731.571	412.965	695.369	562.714	469.69	590.715	580.862	452.206	519.426	608.783	636.691	402.784	679.96	296.225	608.783	608.783	584.416	615.884	441.319	441.319	185.484	215.649	441.319	441.319	463.504	393.98	419.134	607.176	468.841	482.191
O00217	NADH dehydrogenase [ubiquinone] iron-sulfur protein 8, mitochondrial	3190.39	3105.74	413.591	1832.41	559.089	0	448.205	0	0	460.182	0	0	0	0	0	0	0	0	0	266.504	0	0	0	435.058	0	0	0	0	0	0	0	0	0	0	0	0	0	0	0	0	0	0	0	0	0	0	0	0
O43181	NADH dehydrogenase [ubiquinone] iron-sulfur protein 4, mitochondrial	1669.99	1085.99	723.56	1224.71	1363.44	369.601	708.315	937.321	537.641	1388.87	781.764	781.764	431.695	969.342	479.887	344.19	479.887	290.416	479.887	1341.52	531.477	264.347	590.022	241.726	428.296	920.917	1077.08	0	0	0	0	0	0	0	0	0	0	0	0	0	189.042	0	0	0	0	0	0	0
O43920	NADH dehydrogenase [ubiquinone] iron-sulfur protein 5	439.235	496.151	439.235	439.235	216.867	372.312	219.428	296.537	450.911	448.086	355.594	223.955	343.968	343.968	0	0	0	0	0	0	0	0	0	0	0	0	402.491	0	0	0	0	0	0	0	0	0	0	0	0	0	0	0	0	0	0	0	0	0
P07196	Neurofilament light polypeptide	2218.09	4884.64	0	2218.09	0	1675.15	720.683	1579.37	1770.93	5439.45	1397.48	2048.02	5036.28	5229.19	2151.1	2151.1	1739.33	2221.34	5483.99	1474.85	893.186	2151.1	721.467	2080.87	7090.48	2490.27	4151.83	552.468	1114.21	3062.7	4715.5	1182.02	2063.89	4061.51	5988.73	5265.46	2273.7	1482.86	2991.84	1841.64	5741.13	2273.7	1068.58	2043.21	2285.2	5774.52	3060.42	209.129
Q9NRX4	14 kDa phosphohistidine phosphatase	2734.19	2848.16	3994.83	2213.32	1890.64	321.003	1246.06	331	1454.48	1357.6	1334.83	1334.83	1179.68	1489.98	297.385	757.732	657.12	914.351	654.836	986.942	707.426	374.449	2585.41	597.195	956.681	758.829	424.198	0	0	0	0	0	0	0	0	0	0	0	0	0	0	0	0	0	0	0	0	0
Q86W24	NACHT, LRR and PYD domains-containing protein 14	5408.87	7538.84	731.984	473.79	1239.05	752.551	571.611	5862.4	3970.03	13542.4	3942.9	1988.05	2756.17	3378.41	966.951	698.983	852.564	1562.09	943.565	2562.54	1151.15	2124.26	2811.61	2849.4	1169.32	803.35	4945.78	756.275	756.275	756.275	928.03	756.275	1402.47	638.44	417.372	756.275	1550.76	1550.76	1086.15	878.423	2015.38	1550.76	1550.76	1550.76	752.548	2027.83	2369.69	1550.76
Q9Y303	N-acetylglucosamine-6-phosphate deacetylase	809.503	478.975	478.975	478.975	222.942	0	283.652	336.949	0	0	175.111	192.448	192.448	209.785	0	176.896	0	0	0	0	0	0	0	207.523	256.811	0	301.664	0	0	0	0	0	0	0	0	0	0	0	0	0	0	0	0	0	0	0	0	0
Q8WX94	NACHT, LRR and PYD domains-containing protein 7	42879.7	57586.3	5421.91	678.19	3589.56	3547.61	4417.62	41806.9	15960	62165.7	14351.1	6938.78	12106	49160.6	4292.16	3659.26	3185.95	27745.1	10768.6	24461.6	9558.48	25316.2	14768.2	20726.8	2591.93	6099.61	28949.5	6989.32	1750.27	2360.66	9126.73	2247.34	9460.31	6469.66	7508.98	9420.8	1580.75	674.479	11883.4	4415.6	13421.6	2468.23	1460.53	2132.06	2758.57	3030.27	3674.82	1156.43
Q86W28	NACHT, LRR and PYD domains-containing protein 8	309.476	370.351	0	0	0	0	0	118.807	0	247.503	0	0	327.669	0	0	0	0	0	0	0	0	0	0	0	0	0	0	0	0	0	0	0	0	0	0	0	0	0	0	0	0	0	0	0	0	0	0	0
P00387	NADH-cytochrome b5 reductase 3	11247.1	14425	2699	1737.97	1546.33	1271.89	1171.88	5056.51	6424.51	16373.4	5568.78	1492.43	1247.54	8118.42	2110.62	2504.07	2330.75	4472.26	715.182	1062.66	2642.87	5432.86	2297.93	2729.57	337.224	2314.34	2134.3	1264.71	1264.71	914.227	1578.25	1113.94	1506.08	982.671	2271.34	1264.71	0	0	0	1099.65	1187.71	640.899	276.744	0	276.744	0	0	0
A2RRP1	Neuroblastoma-amplified sequence	1067.78	936.624	514.645	936.624	936.624	707.244	707.244	615.893	707.244	1314.88	1189.05	1189.05	1349.8	627.792	891.76	204.054	891.76	891.76	494.488	1088.22	184.697	448.476	1235.91	1279.23	721.615	1061.91	1129.02	0	0	0	0	0	0	0	0	0	0	0	0	0	0	0	0	0	0	0	170.94	0
Q8NFP9	Neurobeachin	396.082	1965.82	0	0	0	0	0	0	0	1192.68	0	0	961.613	0	0	0	0	0	664.845	0	0	0	0	0	0	0	571.574	0	0	0	0	0	0	0	459.834	588.123	0	0	0	0	441.433	0	0	0	0	0	636.197	0
Q13772	Nuclear receptor coactivator 4	0	0	0	0	0	433.363	433.363	623.5	433.363	378.517	0	0	785.571	0	312.703	0	249.755	0	0	131.474	377.232	0	359.403	0	0	0	0	0	251.158	0	0	0	0	1117.75	0	0	0	0	0	0	248.857	0	0	0	0	369.171	0	249.045
Q6PIU2	Neutral cholesterol ester hydrolase 1	13597.2	12576.3	4803.8	1310.03	4064.37	5174.45	3560.01	6115.86	4561.92	10182.6	3212.34	1459.01	2755.94	7020.57	734.71	1520.59	1148.81	4384.7	1900.2	4680.11	2154.33	3593.5	4113.17	5433.27	1738.49	633.967	4473.82	663.252	465.594	554.563	724.632	459.981	857.716	601.873	2305.51	1032.73	419.449	215.856	1730.52	824.596	1751.66	464.702	343.091	257.577	250.181	328.511	526.037	419.449
Q9Y618	Nuclear receptor corepressor 2	0	0	725.588	0	0	0	0	0	0	0	1171.4	1618.33	1394.86	1394.86	0	0	0	0	0	0	0	0	1630.5	1463.81	986.084	1724.77	1053.03	0	0	0	0	0	0	0	0	0	0	0	0	0	0	0	0	0	0	0	0	0
Q96PU5	E3 ubiquitin-protein ligase NEDD4-like	1720.61	1618.9	636.904	1127.9	558.936	1202.65	406.002	1674.05	731.258	2493.44	1099.65	1420.68	1458.61	1420.68	715.148	715.148	715.148	579.385	1012.06	715.148	283.358	715.148	382.316	836.319	1162.84	434.718	980.36	278.755	279.203	279.203	279.203	279.203	255.447	534.15	279.203	585.919	0	0	265.457	0	0	0	0	454.89	0	265.457	0	0
O75306	NADH dehydrogenase [ubiquinone] iron-sulfur protein 2, mitochondrial	1327.25	1438.03	947.281	1137.26	385.424	883.29	966.775	1331.22	1149	1635.38	398.44	166.609	398.44	1062.43	288.427	372.666	372.666	248.756	372.666	337.955	372.666	372.666	525.812	903.931	330.553	478.453	702.417	0	0	0	0	0	153.792	453.46	269.227	0	0	0	0	0	0	0	0	0	0	0	278.552	0
Q9Y6K9	NF-kappa-B essential modulator	352.302	347.426	0	0	0	0	0	0	0	316.17	0	0	0	0	0	0	0	0	0	0	0	0	0	0	0	0	0	0	0	0	0	0	0	0	0	0	0	0	0	0	0	0	0	0	0	0	0	0
Q9GZP4	PITH domain-containing protein 1	8428.34	11608.5	3090.97	1725.47	2440.97	263.205	1229.47	3368.78	2122.66	6954.08	2729.93	2689.7	1193.44	6305.1	1219.11	2382.78	2285.47	3905.85	909.781	3528.51	1949.41	1786.66	1786.67	4718.84	4251.1	2480.09	3564.95	3666.3	1187.51	268.225	839.412	683.298	1228.9	719.578	751.884	1727.18	542.558	347.706	646.196	409.351	1786.85	276.72	409.351	355.759	589.277	292.352	360.714	741.683
Q9Y2A7	Nck-associated protein 1	401.377	385.576	0	0	0	416.657	416.657	309.331	432.172	416.657	421.095	421.095	423.239	418.951	0	0	0	0	0	0	0	0	0	0	0	0	0	0	0	0	0	0	0	0	0	0	0	0	0	0	0	0	0	0	0	0	0	0
O14513	Nck-associated protein 5	0	851.328	0	0	0	0	0	1580.49	0	2166.24	819.548	819.548	1143.47	495.628	1037.91	321.33	1128.55	449.671	478.767	449.671	420.574	449.671	449.671	449.671	259.007	313.884	1276.84	1150.2	1164.44	708.296	1022.12	1150.2	1150.2	1479.91	1472.4	720.311	517.139	275.085	517.139	517.139	199.431	517.139	528.391	505.887	762.147	1736.87	1077.62	481.528
Q969V3	Nicalin	2400.34	2529.09	317.22	1426.66	452.989	608.068	169.219	1195.08	571.103	2203.43	899.878	868.25	2216.17	1415.11	230.766	991.755	265.018	294.26	991.755	1449.7	991.755	384.938	1297.94	1171.03	955.196	1028.31	1741.33	0	0	0	0	0	0	0	0	0	0	311.228	0	0	0	0	0	0	254.531	0	221.551	0
Q9UN36	Protein NDRG2	0	0	0	0	0	0	0	0	0	0	0	0	712.811	0	0	0	0	0	0	0	0	0	0	0	0	0	0	0	0	0	0	0	0	0	0	0	0	0	0	0	0	0	0	0	0	0	0	0
Q16795	NADH dehydrogenase [ubiquinone] 1 alpha subcomplex subunit 9, mitochondrial	1447.49	539.893	0	0	0	373.284	373.284	317.665	373.284	738.027	401.807	441.89	441.89	916.849	0	280.55	0	0	0	295.482	0	0	0	338.209	273.015	0	174.338	0	0	0	0	0	0	0	0	0	0	0	0	0	0	0	0	0	0	0	0	288.055
Q5TEU4	Arginine-hydroxylase NDUFAF5, mitochondrial	211.389	188.522	0	0	0	0	0	0	0	0	249.192	216.461	232.827	232.827	0	0	0	0	0	0	235.289	0	0	0	0	0	0	0	0	0	0	0	0	0	0	0	0	0	0	0	0	0	0	0	0	0	0	0
Q7Z6G3	N-terminal EF-hand calcium-binding protein 2	363.209	461.223	461.223	461.223	482	287.9	220.034	260.26	260.26	260.26	352.69	326.251	379.129	352.69	623.484	711.652	1319.74	623.484	623.484	1376.31	623.484	266.722	623.484	207.732	535.316	232.979	869.378	0	0	0	0	0	0	4170.35	498.643	249.005	0	0	648.125	0	0	0	0	0	1278.76	506.749	0	563.574
Q8NHV4	Protein NEDD1	4122.52	2309.75	1105.04	334.335	773.243	753.485	525.894	1696.09	441.878	3353.43	855.37	525.587	366.119	1026.21	1017.01	795.985	453.677	1040.06	795.985	1080.59	230.46	795.985	1314.65	261.439	288.262	674.942	1398.03	0	0	0	0	0	0	0	0	0	0	0	0	0	0	0	0	375.466	0	0	406.848	0
Q9UMX5	Neudesin	6611.68	3903.36	5908.56	1635.41	2192.76	3330.36	2688.08	2423.61	539.903	6682.01	2793.43	427.939	2424.59	4268.33	1089.03	259.389	297.965	3508.18	824.248	3287.21	626.811	2898.07	1314.99	3337.55	1089.03	870.294	1089.03	0	0	0	0	398.61	599.354	0	961.105	475.632	0	0	1144.01	290.209	834.953	0	0	0	0	290.209	0	0
Q6P4R8	Nuclear factor related to kappa-B-binding protein	0	0	0	0	0	0	0	0	202.682	0	0	0	0	0	0	0	0	0	0	0	0	0	0	0	0	0	0	0	0	0	0	0	492.83	0	0	0	0	0	0	0	0	0	0	0	0	0	0	0
Q9Y697	Cysteine desulfurase, mitochondrial	4549.64	1720.97	1114.92	566.898	787.632	1067.41	1795.11	3131.66	832.165	4450.41	1501.92	761.146	1178.07	3354.01	407.743	948.269	1006.71	1766.45	1563.23	2009.79	429.343	1763.71	799.182	1880.6	645.881	811.227	1107.78	207.155	0	0	538.528	0	1145.88	546.832	207.155	0	0	193.699	210.436	193.699	253.758	0	310.179	0	0	0	350.695	0
P17677	Neuromodulin	256.022	0	0	130.888	0	2778.47	2778.47	2778.47	3190.92	357.335	462.164	853.509	853.509	1244.86	1359.94	816.331	637.452	423.153	327.549	423.153	225.349	423.153	383.937	423.153	231.182	423.153	551.747	863.819	1384.62	1205.84	695.508	695.508	516.578	590.102	695.508	553.405	331.281	1612.53	1612.53	1612.53	1984.47	1612.53	1612.53	250.668	1724.35	374.962	2329.25	1612.53
P12036	Neurofilament heavy polypeptide	0	0	0	0	0	0	0	0	0	0	435.122	435.122	277.381	592.863	0	0	0	0	0	0	0	0	0	0	0	0	399.341	0	0	0	0	0	0	0	0	0	0	0	0	0	0	0	0	0	0	0	0	0
P13535	Myosin-8	0	0	0	0	0	0	0	0	0	0	0	0	3135.57	0	0	0	0	0	0	0	0	0	0	0	0	0	0	0	0	0	0	0	0	0	0	0	0	0	0	0	0	0	0	0	0	0	0	0
Q969H8	Myeloid-derived growth factor	19019.3	24077.7	19710.5	3838.37	17650	17965.3	9438.2	14230.1	3441.98	26743.3	9738.85	2767.43	7052.39	16179.3	2777.42	3281.67	2416.09	9453.89	5277.3	8005.21	3592.32	8030.71	11938.6	12077.5	1375.26	2664.22	8112.51	2747.19	506.918	1611.87	2937.2	521.158	3326.3	2565.89	4188.83	2928.49	467.923	342.688	3931.58	1305.9	4502.79	700.124	337.224	888.423	700.124	700.124	286.484	700.124
Q9H792	Inactive tyrosine-protein kinase PEAK1	429.727	0	426.753	0	0	0	0	1174.95	397.626	0	529.708	373.32	431.857	687.488	0	0	0	744.591	392.832	0	0	1068.31	0	0	0	0	1272.84	0	362.99	362.672	0	0	885.585	1096.14	0	0	0	0	0	242.551	0	0	0	0	530.242	285.773	277.904	305.749
Q9Y2K3	Myosin-15	0	784.667	524.102	0	0	0	370.57	0	0	1021.13	0	0	6881.24	0	264.712	0	0	0	0	0	0	0	0	809.545	0	0	0	0	0	0	300.111	0	0	0	0	0	0	0	0	0	0	0	0	0	0	0	0	0
O00160	Unconventional myosin-If	0	0	0	373.803	439.604	0	1666.29	0	0	731.902	0	0	0	0	417.979	509.83	701.6	0	0	0	0	0	0	0	0	0	0	0	510.617	0	0	0	0	0	0	0	0	0	0	0	0	0	712.856	512.573	0	0	0	0
Q15742	NGFI-A-binding protein 2	594.699	368.64	1566.84	1071.1	964.311	1332.18	1238.09	600.206	2025.6	1144	538.382	416.36	538.382	660.405	446.214	513.84	712.684	1211.51	582.242	1441.97	787.451	844.016	585.465	1170.75	649.075	278.42	342.45	0	0	366.232	0	0	0	0	0	525.697	0	0	476.746	699.849	714.712	476.746	0	0	0	0	0	0
O43933	Peroxisome biogenesis factor 1	0	0	0	0	417.383	382.928	280.452	387.764	382.928	382.928	250.028	0	0	0	436.171	436.171	984.967	695.395	436.171	759.283	436.171	363.187	406.795	330.119	792.829	436.171	419.006	0	502.234	0	0	0	0	199.857	0	197.013	0	0	0	543.391	0	0	0	0	0	253.997	0	0
P16435	NADPH--cytochrome P450 reductase	1315.08	1334.98	1349.71	1342.35	1586.35	534.795	162.416	1505.36	1446.17	2651.6	2375.71	217.428	1038.13	146.77	1137	646.787	395.441	2535.52	387.002	1781.91	666.446	1757.88	1230.38	2665.16	329.696	1183.69	1490.14	0	0	0	0	0	0	0	0	296.942	0	0	197.475	0	0	0	0	0	0	0	0	0
A8MVU1	Putative neutrophil cytosol factor 1C	0	0	0	0	0	0	0	0	461.429	0	0	0	0	0	0	0	0	0	0	0	0	0	0	0	0	0	219.961	0	0	0	0	0	0	0	0	0	0	0	0	246.444	0	0	0	0	0	0	0	273.74
P14598	Neutrophil cytosol factor 1	0	0	0	0	0	0	0	0	461.429	0	0	0	0	0	0	0	0	0	0	0	0	0	0	0	0	0	219.961	0	0	0	0	0	0	0	0	0	0	0	0	246.444	0	0	0	0	0	0	0	273.74
Q86V86	Serine/threonine-protein kinase pim-3	0	0	503.49	0	0	0	0	11491.2	0	0	1850.39	1850.39	3158.21	542.58	761.75	0	796.476	0	0	208.841	0	0	0	0	0	0	0	0	0	0	0	0	0	3094.4	2200.93	0	0	0	0	0	0	0	636.726	0	355.759	0	0	462.921
O75381	Peroxisomal membrane protein PEX14	844.067	691.597	0	0	0	687.153	687.153	467.729	687.153	1109.63	209.321	204.569	209.321	214.073	0	0	0	0	0	0	0	0	0	0	120.642	0	324.084	0	0	0	0	0	0	888.65	0	0	0	0	0	0	547.403	0	0	0	372.381	1605.16	564.452	0
Q9Y5Y5	Peroxisomal membrane protein PEX16	0	433.058	294.469	0	0	0	0	0	0	0	246.872	292.135	201.608	246.872	0	0	0	0	0	0	0	0	0	0	0	0	0	0	0	0	0	0	0	0	0	0	0	0	0	0	0	0	0	0	0	0	0	0
P43490	Nicotinamide phosphoribosyltransferase	550.736	399.276	325.172	362.224	322.258	0	264.192	0	0	0	264.16	295.243	326.326	295.243	0	0	0	0	0	0	0	0	0	0	0	315.244	0	0	0	0	0	0	192.886	0	0	0	0	0	0	0	0	0	0	0	0	0	0	0
Q6P996	Pyridoxal-dependent decarboxylase domain-containing protein 1	3470.24	5351.31	3470.24	3470.24	325.293	2409.34	2409.34	2409.34	476.967	5439.09	777.605	336.573	996.977	2243.64	1099.31	545.393	280.226	1803.07	767.923	764.391	767.923	1052.49	767.923	1318.03	622.522	405.383	1842.09	0	0	0	0	0	0	0	0	0	0	0	0	0	0	0	0	0	0	0	0	0
O00159	Unconventional myosin-Ic	958.787	260.619	0	0	0	0	0	175.042	0	649.93	501.42	501.42	292.395	664.664	0	0	0	0	0	0	0	670.921	190.886	277.031	298.26	271.515	0	0	0	0	198.738	0	0	0	0	0	0	0	0	0	327.181	0	0	0	0	0	0	0
Q9UKX2	Myosin-2	453.099	408.224	453.099	453.099	487.982	0	0	270.356	292.938	0	300.439	283.187	326.772	300.439	1285.51	1042.39	944.171	293.935	556.658	1711.06	1390.26	405.323	1099.37	944.171	299.497	944.171	298.655	1946.46	521.78	770.522	345.297	1946.46	2715.22	3566.2	2280.23	1946.46	620.514	1444.5	1285.17	414.356	1492.61	1285.17	1125.83	1647.1	2602.82	878.254	6211.29	429.13
Q12965	Unconventional myosin-Ie	351.293	0	0	0	0	0	0	0	677.894	0	0	0	913.319	0	0	0	200.543	0	0	0	0	0	0	0	0	0	0	0	0	0	0	0	0	0	0	0	0	0	0	0	0	0	0	0	0	0	263.416	0
B0I1T2	Unconventional myosin-Ig	0	0	0	0	0	0	0	0	0	0	438.516	276.008	357.262	357.262	344.756	288.429	298.493	414.542	344.756	318.324	344.756	369.982	442.402	344.756	344.756	344.756	344.756	355.212	316.924	355.212	246.344	355.212	328.362	395.269	382.062	387.334	307.802	251.26	0	333.91	336.465	0	0	0	0	0	0	0
P60201	Myelin proteolipid protein	780.105	597.602	622.986	610.294	312.776	673.878	293.699	224.503	315.039	336.378	400.273	263.348	331.81	331.81	0	0	0	0	0	0	0	0	381.71	297.805	0	0	293.391	0	0	0	0	0	0	0	738.496	0	0	0	0	0	0	0	687.187	0	0	536.65	0	0
Q9UM54	Unconventional myosin-VI	2553.84	3715.54	1551.71	159.286	938.744	163.934	966.649	2938.3	2121.28	4349.05	987.116	464.288	987.116	2023.52	1174.17	787.07	589.205	1682.73	2209.11	2376.27	575.553	1824.01	1249.38	1844.68	1107.08	194.368	1472.23	0	0	0	824.179	0	581.685	1717.14	353.563	353.563	393.126	393.126	653.111	903.651	356.367	284.234	393.126	393.126	393.126	387.727	398.525	393.126
Q9UBB6	Neurochondrin	0	0	0	0	6759.4	0	6815.62	0	0	0	0	0	0	0	0	0	0	0	0	6354.07	0	0	0	0	0	0	0	0	0	0	0	0	0	0	0	0	0	0	0	0	0	0	0	0	0	0	0	0
P53602	Diphosphomevalonate decarboxylase	2330.87	2936.48	1460.54	360.56	1383.44	1109.32	439.949	986.673	1231.97	2095.41	893.999	608.951	608.951	398.809	0	245.41	0	543.036	0	692.205	0	691.836	649.309	0	0	0	0	0	0	0	0	0	0	0	0	237.448	0	0	0	0	0	0	0	0	0	0	0	0
Q9UKX3	Myosin-13	0	0	260.452	0	0	0	0	1559.11	0	3279.37	1744.88	437.672	1744.88	3052.1	477.574	477.574	308.249	477.574	477.574	921.816	5061.84	477.574	477.574	385.075	477.574	444.09	851.2	0	0	0	0	0	0	0	0	1647.65	0	0	0	0	1631.34	0	0	0	0	1276.96	3556.12	1788.85
Q6IA69	Glutamine-dependent NAD(+) synthetase	2316.4	2643.62	872.121	293.513	1067.4	1233.46	1484.07	595.312	982.848	1804.71	893.071	302.341	2659.77	686.122	380.031	473.974	473.974	795.539	348.975	683.276	268.605	455.399	541.91	473.974	277.255	614.696	801.571	0	0	0	0	0	0	0	0	402.078	0	0	0	0	253.215	0	0	0	0	744.096	253.215	411.147
Q96MN2	NACHT, LRR and PYD domains-containing protein 4	24031.7	38571.7	9649.85	7564.1	12748.2	9608.95	10916.2	12300.5	10075.8	23293.3	9729.44	3027.21	2423.63	16199.5	7555.62	10654.4	7729.1	14126	2503.89	15625.6	8621.35	11488.9	10657.3	13528.3	2783.35	2059.27	7345.12	2229.84	1103.69	2005.46	2799.22	1268.87	2454.21	2535.41	822.049	3091.01	1292.28	1774.87	6172.61	4018.34	4669.21	1984.94	701.41	1073.05	1290.75	458.023	1267.88	691.703
P59047	NACHT, LRR and PYD domains-containing protein 5	97216.8	114044	40263.8	27691.8	45656.7	39844.8	45961.8	74689.2	79111.4	139045	37012.8	20494.2	40334.9	72173	39992.4	36175.6	42749.6	61802.6	39549.4	65692.3	44664	56166.2	37247.7	52947.8	17736.9	18507	52067.1	2624.53	13349.5	23728.5	31539.8	17369.5	24819.6	22052.4	14419.8	31830.6	11157.3	5915.26	36167.8	28037.7	38908.2	16622.2	5658.25	7615.6	14183.7	8207.05	13095.7	5540.33
Q9UPQ0	LIM and calponin homology domains-containing protein 1	1438.35	1277.36	1823.29	3342.81	470.218	456.719	508.631	851.827	725.866	617.248	2047.4	3823.58	817.547	603.722	2859.3	1680.76	290.22	281.76	351.201	539.563	2512.85	446.894	4066.99	2688.99	2719.88	1980.38	665.281	1092.81	4065.63	4078.89	839.83	263.987	734.799	1425.32	774.786	268.549	1200.98	1693.56	1530.39	1000.42	1530.39	1530.39	2003.04	1601.44	3173.11	1530.39	1143.39	888.344
Q08AG7	Mitotic-spindle organizing protein 1	0	0	0	0	0	0	0	0	0	0	0	0	0	0	0	0	0	421.807	0	0	0	0	0	0	0	0	0	0	0	0	0	0	0	0	0	0	0	0	0	0	0	0	0	0	0	0	0	0
P07900	Heat shock protein HSP 90-alpha	46321.5	58427.9	37207.3	14203.8	14974.1	6596.7	42099.1	59008.6	46299.1	93428.5	55508.3	22224.3	37618.8	71087.5	33633.5	27336.6	28801.3	55653.1	20797.3	46805.5	27852.8	45569.2	43535.7	50410.3	12698.1	12903.5	48236.2	4002.09	6107.89	12528.2	17495.2	10711.8	16649.4	13882.1	2157.36	18851.8	6529.05	2315.81	22167.6	12382.4	25875.3	9586.85	3882.51	4941.08	5689.02	4216.42	4854.32	3568.57
P0DMV9	Heat shock 70 kDa protein 1B	53375.5	54575.2	24529	7383.78	21547.6	10763	29189.4	23392.9	10320.8	39858.6	20525.3	4779.38	19508.3	34113.1	9323.46	8458.27	11280.7	20764.2	2281.4	10495.3	4631.9	10585.2	11177.8	15242.3	5208.82	5280.83	21118.5	576.252	1900.94	2003.2	4333.67	2097.49	4430.02	3028.26	896.787	4446.2	1268.16	1837.64	5803.77	3373.7	6721.15	2127.69	749.211	990.993	1912.59	2794.33	2059.47	847.947
O95757	Heat shock 70 kDa protein 4L	9633.62	11762.4	2956.5	1434.24	4503.24	1360.03	3654.85	6321.66	2821.68	13641.2	3952.53	1176.31	2810.8	5739.2	1271.16	1816.11	1975.23	4812.37	681.617	4004.04	1490.96	3941.58	2885.73	2849.27	2412.25	1086.22	4350.33	505.29	505.29	505.29	1166.7	240.307	877.495	391.99	291.407	1660.01	0	255.829	1495.06	279.702	969.05	255.829	0	0	0	265.538	0	0
O75506	Heat shock factor-binding protein 1	497.212	0	0	0	0	506.363	634.472	665.449	603.496	1133.77	0	0	0	482.236	0	0	0	0	0	0	0	0	0	0	0	0	343.876	0	0	0	0	0	0	0	0	0	0	0	0	0	0	0	0	0	0	0	0	0
P04792	Heat shock protein beta-1	38183.9	77836.4	67610.8	21262.9	48217.6	27139.7	40015.9	92237.2	41621	116949	35999.1	25063.3	68298.2	30335.4	12986.2	11108.7	20547.7	48997.4	19361.1	31851	17791.5	36375.7	45510.5	55762.6	29192.3	33992.1	50254.5	1523.95	5014.31	10315.7	19179.3	8718.56	19229	15558	11295.6	21446.2	6114.12	3511.06	30710.1	15761	36074.6	8885.56	6230.45	9434.96	11522.6	21261.5	13270.6	7602.36
Q12905	Interleukin enhancer-binding factor 2	0	0	0	0	0	0	0	0	0	0	0	0	0	0	0	0	0	0	0	0	0	0	0	0	0	0	0	0	0	0	0	0	0	0	0	0	0	0	0	0	0	0	0	766.667	0	0	0	0
O75608	Acyl-protein thioesterase 1	20302	24204	6848.62	3392.56	5010.07	3434.06	4984.35	11502.7	7829.41	18234	6238.64	2342.06	1553.22	10189.1	3670	2853.36	3756.57	5568.31	1133.07	6831.09	2570.65	4097.15	4544.88	6438.92	1492.26	2000.94	6117.44	204.767	919.515	1523.48	2339.74	1254.57	1885.31	1204.6	1119.22	1501.66	232.503	360.107	2337.52	1850.96	2439.92	1064.61	249.176	836.663	832.51	1227.16	836.663	372.231
O95372	Acyl-protein thioesterase 2	1272.52	632.93	1050.02	778.689	2038.47	2182.72	678.843	2182.72	2182.72	4577.15	1310.85	268.689	902.575	1656.04	666.452	582.844	779.861	1103.31	880.046	1127.34	1044.33	980.23	1086.55	720.533	186.018	326.493	1196.1	327.359	327.359	275.096	341.563	327.359	478.79	327.359	327.359	320.879	0	0	0	0	235.042	0	0	0	0	0	0	0
O95274	Ly6/PLAUR domain-containing protein 3	231.603	294.501	2260.07	763.219	1231.94	270.527	292.914	339.632	361.43	508.313	3105.57	2032.85	1916.74	2356.22	2395.04	441.27	2395.04	2395.04	394.957	688.752	641.959	1377.49	3412.59	3440.35	7687.92	4417.42	4775.94	2941.15	2313.64	1283.22	2969.66	2014.41	2976.82	3659.39	4706.06	2912.64	3367.95	2956.67	1311.76	284.831	296.547	3367.95	4399.77	3933.75	2457.32	3838.53	3779.22	4160.39
Q6UWN5	Ly6/PLAUR domain-containing protein 5	232.148	0	0	0	0	0	0	0	0	0	0	0	716.449	0	0	0	283.133	0	0	151.325	0	0	0	0	0	0	0	0	0	0	0	0	0	0	0	0	0	0	0	0	0	0	0	0	0	0	0	0
Q5VWZ2	Lysophospholipase-like protein 1	0	0	0	0	0	268.019	268.019	248.064	816.259	268.019	291.23	0	0	0	0	0	0	849.835	0	606.854	0	481.182	378.825	547.654	0	0	479.894	0	0	0	0	0	0	0	0	0	0	0	0	0	0	0	0	0	0	0	0	0
Q86UE4	Protein LYRIC	271.938	443.99	378.026	378.026	378.026	362.232	360.504	362.926	291.011	358.776	472.848	371.591	270.334	371.591	286.495	0	370.086	0	0	279.51	0	0	0	234.195	0	158.999	541.068	0	434.355	0	0	0	445.716	0	0	0	0	0	0	0	0	0	0	0	165.7	0	0	0
Q9HD34	LYR motif-containing protein 4	1331.18	483.165	3263.52	11607.9	2297.35	1693.8	1693.8	1693.8	8687.1	549.627	3517.24	2116.07	261.243	2356.6	7343.27	11622.6	3886.65	2463.1	3669.85	5810.23	11935.1	1674.15	2279.56	2358.19	346.782	6333.64	2135.06	768.685	12292.1	956.436	238.653	539.372	6185.26	6149.23	4823.68	5156.73	3001.92	10219.1	1909.09	8002.61	10972.1	1830.53	15146.5	9880.79	16274.5	3912.94	9396.86	8112.26
P61626	Lysozyme C	3530.96	1353.56	2637.63	1450.85	5800.59	7676.68	1607.34	3850.17	2250.65	6838.67	1353.09	1934.52	9625.5	7262.32	4096.95	1856.17	2855.44	1912.42	836.133	2254.69	2642.67	2397.65	3704.39	5777.85	12229.9	2371.13	4976.51	464.016	2444.63	1368.79	4515.34	918.779	7134.41	8357.19	6642.52	7100.03	1380.13	904.114	1016.27	1005.68	3472.9	177.964	6281.23	5936.32	5434.59	10986.8	4320.4	5389.8
Q8WZA0	Protein LZIC	2674.75	3156.74	746.152	1710.45	629.072	0	0	2785.61	0	3750.86	392.545	819.049	819.049	1958.06	0	0	0	720.546	0	718.423	0	1246.29	536.878	646.443	0	0	1112.2	0	0	0	0	0	0	0	0	0	0	0	216.288	0	0	0	0	0	0	0	0	0
P08238	Heat shock protein HSP 90-beta	15716	13853.3	1151.69	793.835	3603.41	2592.66	722.576	8835.25	2190.35	19655.4	4785.89	2327.95	4730.02	10568.2	3078.36	2604.59	2019.95	8931.11	3269.53	8670.57	4354.37	9479.2	5036.6	6552.72	3157.51	3583.26	5919.4	804.259	479.879	527.045	2376.4	1211.59	3266.54	1539.19	386.651	1960.08	458.927	263.803	2757.65	1716.15	2906.63	1215.43	647.055	2499.61	367.902	502.15	698.22	233.85
Q6YN16	Hydroxysteroid dehydrogenase-like protein 2	0	0	556.708	269.685	0	335.972	521.775	410.033	1318.04	633.518	0	0	0	284.737	0	0	0	0	0	0	0	0	0	0	0	0	0	0	0	0	0	0	0	0	0	0	0	0	0	0	0	0	0	0	0	0	0	0
P11142	Heat shock cognate 71 kDa protein	52984.5	56855.8	44754.7	19548.2	45687.6	18032.4	41726.8	48774	45118.3	81006.2	34744.3	18708.5	19373.2	60606	27706	23134.5	27047.5	46189.7	24317.5	46966.9	27052.4	40614.8	32039.8	42658.3	11463.2	18567.4	26767.8	2789.62	5380.47	8739.49	14938	9681.57	16763.4	12701.8	4774.47	14228.8	3535.99	4920.3	21177.1	15301.5	22002.3	9394.85	3872.88	6001.32	5921.69	5899.04	5503.14	3851.55
O14558	Heat shock protein beta-6	0	398.633	0	0	0	0	0	0	0	436.177	0	0	0	0	0	0	0	0	0	0	0	0	0	0	0	0	0	0	0	0	0	0	0	713.275	0	0	0	0	0	0	0	0	0	0	0	0	2797.77	0
P31260	Homeobox protein Hox-A10	0	0	365.691	0	0	0	0	0	179.957	257.707	0	639.839	0	0	0	0	0	0	0	0	0	0	0	0	0	0	1880.45	0	0	0	0	0	0	0	0	0	0	0	0	0	0	0	0	0	0	421.621	0	0
P0DP07	Immunoglobulin heavy variable 4-31	3886.15	0	0	0	0	0	0	0	0	0	322.446	273.47	273.47	224.494	0	0	0	0	0	0	0	164.325	0	0	299.889	0	431.081	0	0	0	0	0	0	0	0	0	0	0	0	0	0	0	0	0	0	0	0	0
Q7Z6Z7	E3 ubiquitin-protein ligase HUWE1	2012.56	1988.87	1812.71	2000.71	2080.27	1248.6	770.465	503.169	1294.13	2390.51	743.836	267.413	743.836	834.771	385.229	385.229	385.229	453.256	385.229	385.229	385.229	475.336	201.588	316.807	146.781	385.229	1760.06	349.545	349.545	349.545	349.545	349.545	478.247	475.475	205.912	335.186	0	0	275.684	0	0	0	0	252.061	0	400.323	750.593	252.061
P01780	Immunoglobulin heavy variable 3-7	738.219	0	0	0	0	0	0	0	0	0	0	0	0	0	0	0	0	0	0	0	0	0	0	0	0	0	0	0	0	0	0	0	0	0	0	0	0	0	0	0	0	0	0	0	0	0	0	0
A0A0B4J1V0	Immunoglobulin heavy variable 3-15	469.706	159.304	246.638	246.638	246.638	0	0	468.353	0	0	415.834	415.834	560.298	271.37	0	0	0	0	0	0	0	0	549.961	0	696.681	0	619.726	0	0	0	0	0	0	0	0	0	0	0	0	0	0	0	0	0	0	0	0	0
Q14005	Pro-interleukin-16	1555.67	3572.08	18672.7	3947.13	3197.02	1178.37	1588.55	1998.73	640.57	17520.7	5655.73	7953.97	5655.73	492.968	3831.68	1526.44	3895.25	633.468	508.926	2321.24	1239.7	1383.07	905.484	425.516	311.373	8410.18	11182.3	882.269	882.269	2848.04	842.234	882.269	845.373	1398.59	770.15	919.165	568.288	1818.35	1484.14	1098.04	1799.33	1484.14	1543.01	621.442	2576.07	915.471	1669.24	1425.27
A0A0A0MS15	Immunoglobulin heavy variable 3-49	2758.3	0	360.037	0	0	0	0	387.445	0	313.284	220.536	542.998	865.46	542.998	0	0	0	0	2256.85	0	0	1380.23	350.108	1117.35	907.602	0	368.83	0	0	0	0	0	631.743	253.494	160.688	153.233	0	0	0	0	0	0	0	0	0	520.127	590.14	129.713
A0A0C4DH41	Immunoglobulin heavy variable 4-61	3886.15	0	0	0	0	0	0	0	0	0	322.446	273.47	273.47	224.494	0	0	0	0	0	0	0	164.325	0	0	299.889	0	431.081	0	0	0	0	0	0	0	0	0	0	0	0	0	0	0	0	0	0	0	0	0
A0A0J9YX35	Immunoglobulin heavy variable 3-64D	1676.87	0	0	0	0	0	0	0	0	0	0	0	928.28	0	0	0	0	0	0	0	0	0	0	0	0	0	338.737	0	0	0	0	0	0	0	0	0	0	0	0	0	0	0	0	0	0	0	0	0
Q9UHF5	Interleukin-17B	356.695	1081.59	530.365	530.365	530.365	357.205	328.361	271.03	342.783	1093.33	502.032	309.626	502.032	543.201	275.617	135.004	302.802	464.536	275.617	275.34	275.617	390.583	257.047	275.617	320.047	261.965	275.617	0	0	0	173.248	0	317.749	0	0	0	0	0	0	0	0	0	0	0	0	285.784	0	0
Q8WXG6	MAP kinase-activating death domain protein	966.172	1772.64	0	0	0	482.354	482.354	524.442	329.533	482.354	0	0	281.803	0	0	0	0	0	0	0	0	0	200.349	0	292.782	0	520.444	0	0	0	199.668	0	0	0	0	0	0	0	0	0	0	0	0	0	0	0	0	0
Q96JY0	Protein maelstrom homolog	3004.27	4416.98	3004.27	3004.27	833.892	1769.3	1695.75	1769.3	1769.3	4101.33	1061.73	1142.85	1142.85	1973.1	0	0	0	658.334	0	0	0	0	0	200.09	0	1595.52	719.799	0	0	0	0	0	0	0	0	0	0	0	0	0	0	0	0	0	0	0	0	0
Q9ULC4	Malignant T-cell-amplified sequence 1	0	309.924	0	0	0	0	0	247.797	197.936	0	0	0	734.996	0	191.026	0	0	0	0	0	0	0	0	0	0	0	0	0	0	0	0	0	341.873	0	0	0	0	0	0	0	0	0	0	0	0	0	0	0
Q96AQ8	Mitochondrial calcium uniporter regulator 1	2513.82	2650.69	0	0	0	0	0	1895.61	0	1980.32	261.676	312.114	1606.12	869.063	0	0	0	0	0	200.677	0	0	377.379	853.082	280.14	246.925	1023.84	0	0	0	0	0	0	0	0	0	0	0	0	0	0	0	0	0	0	0	0	0
Q86YW9	Mediator of RNA polymerase II transcription subunit 12-like protein	483.956	364.176	0	0	0	283.496	0	0	0	0	8060.2	612.231	8060.2	15508.2	514.199	655.061	514.199	489.375	514.199	367.984	514.199	276.382	514.199	1067.96	862.439	514.199	514.199	0	0	746.927	0	0	13114.3	0	0	0	473.826	516.393	502.371	516.393	516.393	516.393	516.393	1176.38	371.292	1618.97	530.415	516.393
Q8TCT9	Minor histocompatibility antigen H13	333.43	333.43	425.476	333.43	96.555	0	0	0	275.222	397.074	198.512	263.408	263.408	328.304	0	0	0	0	0	241.925	0	0	273.319	226.907	0	211.513	148.09	0	0	0	0	0	0	0	0	0	0	0	0	0	0	0	0	0	0	0	0	0
Q96FZ2	Abasic site processing protein HMCES	1775.6	1777.3	787.856	1281.73	270.908	744.165	744.165	744.165	1053.01	589.791	295.757	281.253	2354.69	295.757	193.402	0	335.321	316.912	0	247.404	0	0	0	0	0	489.47	396.791	0	0	0	0	0	0	0	0	0	0	0	0	0	0	0	0	0	0	0	0	0
Q96RW7	Hemicentin-1	0	0	0	0	0	0	0	1088.6	0	0	0	0	1155.49	0	1145.2	1401.56	0	0	261.472	0	0	0	0	0	0	0	0	0	0	537.482	466.803	0	467.125	0	0	0	0	0	0	436.183	0	0	0	0	0	0	869.095	495.427
Q8NDA2	Hemicentin-2	324.621	328.571	0	0	0	0	0	0	0	0	0	0	0	0	0	0	0	0	0	0	0	0	0	0	0	0	0	0	0	0	0	0	0	0	0	0	0	0	0	0	0	0	0	0	0	0	1910.46	0
Q12766	HMG domain-containing protein 3	0	0	567.321	0	319.178	310.604	281.592	0	0	0	527.791	398.638	398.638	269.485	0	0	0	642.634	310.286	451.474	0	336.026	0	638.102	0	0	276.272	0	0	0	278.24	0	0	0	0	0	0	0	294.034	0	289.524	0	0	0	0	0	0	0
P32754	4-hydroxyphenylpyruvate dioxygenase	0	0	0	0	0	0	0	0	0	0	0	0	0	0	0	0	267.8	0	0	0	0	0	0	0	0	0	0	0	0	0	0	0	0	0	0	0	0	0	0	0	0	0	0	0	0	0	0	0
A0A0B4J1Y9	Immunoglobulin heavy variable 3-72	1201.01	844.964	206.932	125.873	179.51	0	0	234.514	0	440.716	0	546.047	0	0	0	0	0	0	0	0	0	0	0	0	247.56	0	268.01	0	0	0	0	0	197.745	0	0	0	0	0	0	0	0	0	0	0	0	794.571	227.98	0
A0A0B4J1V6	Immunoglobulin heavy variable 3-73	845.178	0	0	0	0	0	0	0	0	0	0	0	800.143	0	0	0	0	0	0	0	0	0	0	0	0	0	0	0	0	0	0	0	0	0	0	0	0	0	0	0	0	0	0	0	0	0	378.041	0
Q96D96	Voltage-gated hydrogen channel 1	1099.67	413.161	2606.99	2022.04	488.443	835.285	945.915	3456.35	4908.16	4359.68	771.955	649.474	1217.99	3133.86	1359.14	1524.17	1418.83	1833.29	1009.12	2427.17	846.995	1299.46	949.04	1855.33	430.528	692.946	1784.5	442.174	215.911	442.174	284.718	442.174	250.812	599.63	822.709	784.535	0	0	258.984	0	345.042	0	0	0	449.79	2718.38	258.984	0
Q00839	Heterogeneous nuclear ribonucleoprotein U	0	0	628.973	0	0	564.31	332.293	564.31	596.652	564.31	186.326	483.742	907.79	483.742	444.759	458.658	458.658	633.101	512.296	530.51	458.658	331.106	472.557	375.163	359.558	458.658	458.658	0	306.567	0	354.473	0	925.262	0	0	527.299	0	0	1341.5	0	2384.31	0	0	367.649	0	0	0	0
Q14103	Heterogeneous nuclear ribonucleoprotein D0	1133.05	865.432	843.903	176.696	487.842	561.866	449.617	674.115	429.803	1125.06	498.697	498.697	623.777	406.895	294.93	343.784	252.546	753.808	343.784	559.152	335.316	343.784	343.784	511.695	343.784	155.695	514.304	0	0	0	0	0	337.714	0	0	0	0	0	823.408	711.543	790.939	270.346	270.346	279.42	0	0	0	0
P52597	Heterogeneous nuclear ribonucleoprotein F	1526.56	1300.57	974.963	1137.77	256.373	678.238	610.309	746.168	284.657	1615.8	395.525	1125.15	1703.24	1125.15	0	0	0	0	0	535.584	0	0	0	525.317	0	245.982	962.864	0	0	0	0	0	149.314	0	0	0	0	0	0	0	0	0	0	0	0	0	0	0
P61978	Heterogeneous nuclear ribonucleoprotein K	590.124	3297.92	384.977	590.124	590.124	573.532	487.216	659.849	457.949	2064.41	636.269	289.924	1990.2	1977.64	363.723	363.723	330.369	240.664	1948.1	167.996	363.723	363.723	363.723	397.078	413.757	677.077	164.701	466.301	244.02	466.301	426.249	466.301	466.301	492.179	938.634	466.301	0	579.981	998.075	629.511	579.981	0	0	1229.91	0	1731.73	0	0
P00492	Hypoxanthine-guanine phosphoribosyltransferase	12834.3	12529.2	5405.73	2802.67	6062.06	2359.54	5687.78	8084.52	8266.58	14037.1	8815.27	2550.63	5527.45	7393.66	2938.61	3833.44	3003.69	5128.24	3244.02	6829.66	965.565	5240.08	4830.79	6595.08	3423.35	3524.41	6438.41	1162.89	635.302	339.95	1162.89	845.108	1296.81	2106.69	1162.89	2697.87	541.193	659.116	2007.2	1338.45	1511.78	634.272	659.116	417.124	727.632	592.13	779.752	390.561
P34931	Heat shock 70 kDa protein 1-like	911.886	3949.44	911.886	911.886	304.733	2108.73	2108.73	2108.73	1067.93	2457.62	1303.05	1303.05	2546.66	1027.7	0	0	0	527.361	0	225.981	0	963.011	262.603	0	186.609	0	0	0	0	0	0	0	0	0	0	254.071	0	0	0	0	0	0	0	0	0	0	0	0
P0DMV8	Heat shock 70 kDa protein 1A	53375.5	54575.2	24529	7383.78	21547.6	10763	29189.4	23392.9	10320.8	39858.6	20525.3	4779.38	19508.3	34113.1	9323.46	8458.27	11280.7	20764.2	2281.4	10495.3	4631.9	10585.2	11177.8	15242.3	5208.82	5280.83	21118.5	576.252	1900.94	2003.2	4333.67	2097.49	4430.02	3028.26	896.787	4446.2	1268.16	1837.64	5803.77	3373.7	6721.15	2127.69	749.211	990.993	1912.59	2794.33	2059.47	847.947
P48723	Heat shock 70 kDa protein 13	1018.04	978.139	3363.95	381.803	477.567	464.16	464.16	809.794	361.34	464.16	350.975	470.955	180.646	219.027	828.792	538.752	860.373	413.469	389.312	308.028	1757.27	382.22	1961.93	446.211	284.193	533.004	489.607	441.45	2317.72	284.055	1332.7	441.45	245.64	441.45	566.962	315.938	452.817	287.266	452.817	806.552	391.84	452.817	295.995	513.795	630.716	1427.54	354.997	452.817
A0A0C4DH29	Immunoglobulin heavy variable 1-3	775.602	0	0	0	0	0	0	0	238.629	0	0	231.065	0	0	0	224.901	321.672	0	0	0	0	0	274.153	0	0	0	323.147	0	0	0	0	0	0	0	0	0	0	0	0	0	188.183	0	0	0	0	0	0	0
Q14527	Helicase-like transcription factor	0	0	0	0	0	0	0	0	0	127.048	0	0	0	175.481	0	0	0	0	0	0	0	0	0	0	0	0	0	0	0	0	0	0	0	0	0	0	0	0	0	0	0	0	0	0	0	0	0	0
P17096	High mobility group protein HMG-I/HMG-Y	0	0	316.355	0	0	0	0	0	0	0	0	443.201	0	0	0	0	0	0	0	1912.64	0	0	0	0	0	235.736	520.772	0	0	0	0	0	256.57	0	0	0	0	0	0	0	0	0	0	0	0	0	0	0
Q8WVV9	Heterogeneous nuclear ribonucleoprotein L-like	3661.65	4779.05	1515.57	486.351	745.057	1082.6	1587.52	1824.27	2039.16	3801.17	704.913	422.358	704.913	898.017	364.651	807.179	807.179	1227.43	755.746	1064.51	578.778	807.179	888.38	815.752	398.827	388.528	1378.47	524.515	280.733	585.422	524.515	439.27	631.056	392.579	524.515	580.98	302.748	302.748	523.955	337.253	520.087	268.243	302.748	189.26	302.748	302.748	302.748	131.636
Q9Y278	Heparan sulfate glucosamine 3-O-sulfotransferase 2	0	546.387	404.954	0	0	457.402	457.402	457.402	585.262	454.334	0	242.55	0	0	414.391	436.089	393.284	630.2	414.391	612.442	320.717	328.859	327.32	498.839	414.391	414.391	414.391	0	0	0	373.609	0	0	0	0	0	0	0	251.315	0	0	0	0	0	0	0	0	0
Q8IWL3	Iron-sulfur cluster co-chaperone protein HscB	357.548	0	0	0	257.132	206.894	349.881	349.881	349.881	370.656	0	0	0	322.528	0	0	0	0	0	0	0	0	0	0	0	0	0	0	0	0	0	0	0	0	0	0	0	0	0	0	0	0	0	0	0	0	0	0
Q9BUP3	Oxidoreductase HTATIP2	0	0	0	0	0	0	0	316.001	0	751.156	0	0	0	0	0	0	0	231.804	0	347.976	0	169.792	469.656	158.307	238.923	0	0	0	0	0	0	0	0	0	0	0	0	0	0	0	0	0	0	0	0	0	0	0
P42357	Histidine ammonia-lyase	405.11	972.019	595.509	711.936	828.363	347.384	488.773	425.741	473.527	1874.32	608.777	471.086	1727.85	196.214	644.321	644.321	644.321	644.321	1291.13	1261.14	644.321	299.384	642.812	257.608	802.522	314.77	1379.79	0	0	0	905.076	0	0	834.297	1411.07	834.297	0	0	0	0	0	0	0	0	389.04	1516.85	0	389.04
P05114	Non-histone chromosomal protein HMG-14	0	0	0	0	0	0	0	0	0	0	0	0	0	0	0	0	0	0	0	0	0	0	0	137.354	0	0	0	0	0	0	0	0	0	0	0	0	0	0	0	0	0	0	0	519.666	0	0	0	0
P35914	Hydroxymethylglutaryl-CoA lyase, mitochondrial	9172.7	9245.16	5048.8	2453.71	3152.55	4115.69	2136.36	2466.78	3635.73	4241.05	2739.16	1249.27	2253.47	2226.61	947.119	1475.29	1322.93	2621.97	2405.41	4011.18	1983.99	3039.52	1689.54	2813.88	335.501	2194.7	3100.8	0	0	0	466.559	466.559	916.263	0	1014.82	700.075	0	0	645.669	0	847.802	0	0	0	0	0	645.669	0
Q86YZ3	Hornerin	7053.66	37510.9	1237.11	7053.66	7053.66	1655.64	11312.8	6045.67	927.525	10435.7	8767.82	406.283	146422	8767.82	8229	7951.87	1996.65	8103.09	18253.2	10076.5	7977.19	941.219	48897.6	12612.4	20905.4	7925.86	3528.32	5711.4	3165.94	5711.4	1895.01	1161.89	17407.5	22335.2	5711.4	26078.1	542.201	11714.3	6012.18	3447.26	15334	11714.3	10909.4	12840.2	12989.6	20235.5	12519.2	6089.9
Q9UJC3	Protein Hook homolog 1	3214.39	3152	850.129	286.316	280.309	1360.32	535.966	1500.79	1219.85	3303.9	869.121	1307.41	1307.41	2383.35	543.593	449.811	199.482	1201.67	449.811	356.03	449.811	688.884	191.763	279.58	449.811	449.811	893.05	0	0	0	0	0	0	0	0	0	0	0	0	0	0	0	0	0	0	0	0	0
A0A0C4DH42	Immunoglobulin heavy variable 3-66	7264.16	0	0	0	0	0	0	0	0	249.206	661.913	661.913	656.511	667.316	0	0	0	0	0	0	0	0	0	0	731.346	651.671	364.551	0	0	0	0	0	347.143	339.141	400.265	377.584	0	0	0	0	0	0	0	0	0	0	0	0
A0A0C4DH38	Immunoglobulin heavy variable 5-51	4084.7	0	0	0	0	0	0	290.565	0	0	0	0	0	0	0	0	0	0	0	0	338.096	0	0	0	255.132	0	0	0	0	0	0	0	0	0	0	0	0	0	0	0	0	0	0	0	0	0	0	0
Q9BTE7	DCN1-like protein 5	272.659	0	244.254	0	0	0	0	0	0	1116.71	0	0	0	0	0	0	0	0	0	0	0	0	774.367	0	0	0	0	0	0	0	0	0	0	0	0	0	0	0	0	0	0	0	0	0	0	0	0	0
Q9H0S4	Probable ATP-dependent RNA helicase DDX47	0	0	0	0	0	0	0	0	0	860.464	0	0	1202.81	0	0	0	0	0	0	0	0	0	0	0	0	0	0	0	0	0	0	0	0	0	0	0	0	0	0	0	0	0	0	0	0	0	0	0
P00367	Glutamate dehydrogenase 1, mitochondrial	645.147	1106.96	0	0	0	0	0	962.496	0	1988.68	388.184	312.576	312.576	236.968	0	0	0	0	0	0	0	0	233.367	310.824	355.171	0	898.544	0	0	0	0	0	0	0	0	0	0	0	0	0	0	0	0	0	0	0	0	0
P17844	Probable ATP-dependent RNA helicase DDX5	0	0	0	0	0	0	0	0	0	0	0	0	0	0	0	0	0	0	0	0	0	0	0	0	0	0	0	0	0	0	0	0	0	0	0	0	0	0	0	0	0	0	0	0	0	0	0	0
Q8NEL9	Phospholipase DDHD1	0	0	0	0	0	1029.31	1029.31	1029.31	992.212	1195.57	482.69	685.128	685.128	1642.56	375.226	375.226	375.226	375.226	375.226	654.583	392.399	310.628	345.775	473.228	333.009	206.406	914.306	0	0	0	171.196	0	0	0	0	305.26	0	0	0	0	0	0	0	0	0	0	0	0
O95786	Antiviral innate immune response receptor RIG-I	371.514	336.412	365.456	5056.33	368.485	367.102	337.742	278.528	396.462	509.204	492.028	284.336	471.303	293.722	744.672	1041.22	1979.3	404.955	744.672	695.757	1043.22	443.69	227.391	744.672	1221.94	949.995	404.146	0	1455.28	702.958	560.259	0	2069.87	0	0	560.259	1827.83	968.53	1827.83	1827.83	1983.44	1827.83	2485.89	1528.6	4129.42	211.777	2453.99	1672.21
Q6IQ26	DENN domain-containing protein 5A	2098.69	1047.15	703.754	1047.15	1047.15	0	291.011	0	206.379	0	442.596	478.637	460.617	460.617	407.817	407.817	407.817	407.817	407.817	738.703	269.438	407.817	450.076	243.128	317.15	407.817	422.985	0	0	0	0	0	465.801	2684.92	0	357.025	0	0	0	0	0	0	0	0	1281.39	0	912.959	0
O75140	GATOR complex protein DEPDC5	2584.99	293.441	500.52	8816.62	8416.65	5719.31	483.523	2064.35	695.133	695.895	1395.77	516.134	2659.64	1395.77	4003.72	2303	1815.36	1110.68	644.058	1155.87	406.682	2275.02	725.309	306.971	369.18	263.99	549.08	391.9	1121.79	499.272	1778.77	1498.24	340.697	2974.42	532.852	779.985	575.172	849.976	849.976	793.786	431.998	648.028	1338.45	1420.55	1088.21	706.08	906.166	2980
Q96Q80	Derlin-3	289.104	306.577	0	0	0	0	0	0	0	0	0	0	0	0	0	0	0	0	0	0	0	0	0	0	383.398	0	0	0	0	0	0	0	0	0	0	0	0	0	0	0	0	0	0	0	0	0	0	0
Q9BUN8	Derlin-1	4193.42	5243.88	2083.35	475.411	1675.43	2357.88	1153.54	1407.19	284.972	3805.45	682.779	682.779	427.507	1981.24	441.742	578.434	501.309	772.603	422.49	758.855	332.457	969.934	1143.67	1920.4	1207.9	251.316	845.056	0	558.284	351.978	0	0	557.606	0	206.578	0	0	0	484.666	0	484.666	0	0	0	0	0	0	525.067
P60981	Destrin	35028.8	46592.9	11797.5	3215.74	11563.8	1591.06	7261.41	7568.54	7636.45	17124.9	9584.34	2583.68	6699.22	7223.37	3539.66	3598.44	3806.71	7295.88	3903.97	7534.1	3063.33	5061.41	3984.41	4717.1	1333.43	2119.09	6388.08	273.946	1253.9	940.75	1542.61	1060.88	1160.45	1257.58	1207.18	2304.75	423.148	628.563	1914.64	1592.68	1718.09	675.431	651.997	370.25	471.993	801.327	339.704	651.997
Q05D60	Deuterosome assembly protein 1	0	0	0	0	0	0	0	0	0	625.095	0	0	2947.55	0	0	0	214.129	0	0	0	0	0	0	0	0	0	258.548	0	0	0	0	0	0	408.202	0	0	0	0	0	0	0	0	0	0	0	0	0	0
Q9UBM7	7-dehydrocholesterol reductase	962.855	1155.07	0	0	0	254.963	342.038	429.112	633.765	237.803	0	0	0	636.581	0	0	0	333.487	0	234.166	0	0	0	0	0	0	318.581	0	0	0	0	0	0	0	0	0	0	505.504	0	0	0	0	0	0	0	0	0	0
Q8WVC6	Dephospho-CoA kinase domain-containing protein	691.114	644.713	426.323	314.81	277.656	237.186	262.217	309.497	506.806	285.857	0	0	0	314.486	0	0	0	342.354	0	0	0	0	307.833	0	0	0	0	0	0	0	0	0	0	0	0	0	0	0	0	0	0	0	0	0	0	0	0	0
Q13561	Dynactin subunit 2	3097.84	3078.98	1508.28	2387.13	1695.28	645.122	1949.06	2014.57	1981.81	2789.21	520.107	709.653	709.653	1114.46	722.335	722.335	722.335	745.223	722.335	1119.08	560.244	846.354	382.957	386.024	543.337	722.335	905.654	0	0	0	364.081	0	599.927	458.731	0	0	0	0	0	0	618.917	0	0	0	0	0	0	0
Q9Y315	Deoxyribose-phosphate aldolase	314.203	0	0	0	0	0	0	399.117	0	500.901	0	0	404.226	0	360.647	360.647	360.647	404.293	360.647	257.154	360.647	360.647	414.891	207	230.372	395.676	360.647	0	0	0	0	440.026	763.084	0	0	0	0	0	0	0	0	0	0	0	0	0	0	0
O60610	Protein diaphanous homolog 1	1710.89	7796.33	6396.57	575.288	535.046	407.498	867.13	3482.26	428.483	6031.9	1067.73	297.626	1067.73	2854.25	614.185	377.771	418.433	1285.77	678.13	1028.53	1390.3	1389.82	4801.88	2664.9	1646.82	3037.22	1646.82	333.936	480.327	402.825	506.074	205.746	292.557	402.825	402.825	471.714	338.386	338.386	223.457	338.386	245.929	338.386	435.705	338.386	256.541	420.23	665.28	338.386
Q96LJ7	Dehydrogenase/reductase SDR family member 1	1022.28	1244.57	1022.28	1022.28	540.037	652.703	688.448	990.956	624.948	724.193	496.977	616.517	935.689	616.517	0	0	0	335.793	0	253.84	0	0	0	0	221.756	0	559.158	0	0	0	0	0	0	0	0	267.185	0	0	0	0	0	0	0	0	0	225.257	305.77	0
Q9Y5T4	DnaJ homolog subfamily C member 15	387.332	2813.91	1732.88	291.383	933.045	1652.72	1192.58	746.975	594.441	2847.89	267.71	267.71	214.292	1010.62	413.942	673.686	580.957	1523.25	421.569	756.987	533.607	590.386	2745.38	2256.14	842.057	380.123	2092.44	317.736	0	0	648.674	0	317.736	330.892	0	0	0	0	1242.36	1316.66	2453.96	0	0	0	0	1242.36	0	0
Q96M86	Dynein heavy chain domain-containing protein 1	0	0	0	0	0	0	0	0	0	0	0	0	21108.4	0	0	0	0	0	0	0	0	0	0	0	0	0	0	0	0	0	0	0	0	0	0	0	0	0	0	0	0	0	0	0	0	0	0	0
Q86TM3	Probable ATP-dependent RNA helicase DDX53	0	0	791.88	0	486.344	397.346	0	0	0	349.844	840.06	840.06	1163.4	279.246	595.013	239.448	673.985	673.985	673.985	1529.12	1062.72	765.413	1080.25	642.624	472.728	634.012	679.198	0	0	0	0	0	0	405.192	0	0	0	0	0	0	855.877	0	472.849	0	592.534	0	310.114	0
O43583	Density-regulated protein	311.019	311.019	246.841	317.292	311.019	0	259.853	0	0	401.86	0	0	0	0	0	0	0	0	0	0	0	0	0	0	0	0	109.595	0	0	0	0	0	0	0	0	0	0	0	0	0	0	0	0	0	0	0	336.626	0
Q16698	2,4-dienoyl-CoA reductase [-enoyl-CoA-producing], mitochondrial	6865.23	5108.24	4120.26	1310.31	1240.6	1715.01	1657.6	6471.57	4409.27	5008.59	2521.63	1478.52	2521.63	2992.01	493.41	452.613	476.43	1598.41	2258.29	4381.01	1819.6	3003.35	2859.86	3739.7	1778.06	487.389	1736.51	759.541	759.541	337.42	850.521	759.541	917.206	344.577	1107.31	668.56	0	991.741	995.242	991.741	1855.94	0	0	0	0	0	0	0
Q9NQI0	Probable ATP-dependent RNA helicase DDX4	8506.72	7084.03	2918.88	582.455	366.718	1253.13	1026.23	1480.03	925.894	3635.48	1361.39	186.099	1293.76	2490.88	2135.41	1586.89	1726.01	630.961	277.141	955.54	1932.12	933.716	398.122	623.855	278.749	282.525	2068.61	245.61	0	245.61	325.479	0	626.585	0	0	0	0	0	0	0	0	0	0	0	670.392	659.919	693.374	659.919
Q9GZP9	Derlin-2	0	193.64	0	0	0	0	0	0	0	0	0	0	194.788	0	0	0	0	0	0	0	0	0	0	0	348.942	0	0	0	0	0	0	0	0	0	0	0	0	0	0	0	0	0	0	0	0	0	0	0
Q9BTE1	Dynactin subunit 5	647.706	1495.93	610.493	629.099	451.404	554.641	289.629	412.727	637.665	317.853	205.01	183.709	397.535	205.01	681.605	450.148	450.148	450.148	267.265	344.45	762.377	509.702	712.163	827.248	296.383	390.593	267.731	423.947	343.946	366.53	309.975	423.947	1081.37	515.902	423.947	948.118	0	0	0	0	318.563	277.078	364.805	298.088	0	277.078	401.178	0
Q8TEH3	DENN domain-containing protein 1A	592.999	467.551	0	0	0	0	0	0	0	0	0	0	0	0	0	0	0	0	0	0	0	0	1454.05	0	0	0	1717	0	0	0	0	0	590.844	0	0	1034.16	0	0	0	0	0	0	0	0	0	0	0	0
P17661	Desmin	0	0	0	0	0	0	0	0	0	0	0	0	1210.58	0	0	0	0	0	0	0	0	0	0	0	190.483	0	0	0	0	0	0	0	0	0	0	0	0	0	0	0	0	0	0	0	0	0	0	0
P15924	Desmoplakin	5626.56	20695.4	363.023	3405.23	1183.9	1733.43	1630.53	12583.6	6045.55	28632.7	4411.06	6357.5	85903.5	18216.8	4444.58	5059.9	2986.22	3447.61	15824.7	4187.34	19162.4	3718.63	16305.9	7278.81	14963.4	6561.23	21915.9	254.436	8538.06	3523.82	9892.09	1344.46	15971.6	17822.9	19002.5	42497.5	1769.8	2025.51	1886.93	1838.41	10523.8	479.825	8814.48	9901.97	18763.7	29212.1	12036.7	18576.3
Q16854	Deoxyguanosine kinase, mitochondrial	441.035	544.71	831.037	264.828	492.872	474.055	1111.34	1547.3	675.375	2324.45	660.448	299.86	660.448	1494	535.714	464.839	364.087	533.215	852.109	643.237	477.281	450.148	1441.21	2145.9	535.714	535.714	792.263	0	0	250.219	252.841	0	0	0	0	0	0	0	325.16	0	0	0	0	0	0	0	549.633	0
Q9NSV4	Protein diaphanous homolog 3	0	0	1443.66	0	1285.16	413.571	418.337	0	0	0	573.267	428.37	500.819	500.819	987.16	987.16	987.16	957.712	987.16	782.864	400.216	1407.34	1397.42	1041.83	987.16	1016.61	792.538	0	0	0	0	0	0	293.05	911.988	0	0	0	0	0	0	0	0	0	0	0	0	0
Q8NEZ5	F-box only protein 22	3350.25	3494.2	1548.05	321.079	994.254	2917.36	952.527	2541.51	3293.2	3884.68	761.565	648.351	761.565	1904.56	377.472	525.778	335.417	650.051	525.778	1022.02	420.031	1215.04	1620.41	525.778	819.149	289.327	395.045	364.267	209.95	364.267	372.287	364.267	177.081	364.267	364.267	421.979	0	0	568.344	0	556.603	0	0	519.322	0	0	519.322	0
Q6PIJ6	F-box only protein 38	1402.09	1006.87	1702.98	555.365	1341.9	591.064	1606.06	1017.61	1767.5	1869.77	0	0	0	805.203	680.547	341.906	1095.8	411.412	620.363	955.185	775.78	665.399	449.27	575.327	315.352	620.363	620.363	0	0	0	0	0	0	0	0	0	0	0	0	0	413.119	0	0	312.142	0	0	0	0
Q9UK99	F-box only protein 3	717.736	430.645	482.035	482.035	482.035	0	0	0	0	175.089	220.311	230.667	241.023	230.667	0	0	0	0	0	0	0	0	0	0	0	0	320.432	0	0	0	0	0	0	0	0	0	0	0	0	0	0	0	0	0	0	0	0	0
O00399	Dynactin subunit 6	578.942	578.942	578.942	307.876	645.391	612.267	229.804	612.267	612.267	959.9	0	0	0	190.42	0	377.359	0	0	0	0	0	0	0	0	0	0	0	0	0	0	0	681.863	0	0	0	0	0	0	0	645.607	0	0	0	0	0	153.985	0	0
Q7Z4W1	L-xylulose reductase	21975.6	18504.8	12448.6	2764.16	5971.01	7025.32	5731.35	4563.7	9413.18	10322.4	4965.99	3806.98	1355.25	13614.4	5534.25	4339.28	4889.15	12956.1	4636.16	13012.4	5718.54	8684.72	8462.35	9623.92	1620.19	2329.99	5575.17	2283.45	1149.66	2083.44	4549.36	2217.98	4425.78	2733.14	1928.01	2348.93	731.034	186.669	4563.36	3216.45	5393.06	604.569	731.034	224.787	324.263	919.51	731.034	731.034
P59666	Neutrophil defensin 3	713.386	0	0	0	0	0	0	522.543	861.773	522.543	2656.62	1708.65	1708.65	1596.44	832.908	478.35	665.446	937.419	1999.05	1215.08	1184.08	1528.52	378.948	2929.52	2878.23	1471.16	867.542	4609.85	12962.7	13535.3	16177.1	11944	15241.7	18670.1	22484.8	19478.2	464.503	6703.86	1293.94	6703.86	737.248	6703.86	7864.07	6703.86	10717.5	5204.33	8849.63	8044.9
Q9NUL7	Probable ATP-dependent RNA helicase DDX28	505.956	361.908	0	0	0	0	0	0	0	364.311	0	0	1058.41	0	0	0	0	0	0	0	0	0	0	242.692	0	188.402	0	0	0	0	0	0	0	0	0	0	0	0	0	0	0	0	0	0	0	0	0	0
Q86XP3	ATP-dependent RNA helicase DDX42	0	381.671	0	0	0	0	0	0	0	0	247.773	247.773	270.207	225.338	0	0	0	0	0	0	0	0	0	0	0	0	532.579	0	0	0	0	0	240.007	0	0	0	0	0	0	0	619.984	0	0	0	722.135	0	0	296.813
P56937	3-keto-steroid reductase/17-beta-hydroxysteroid dehydrogenase 7	481.646	580.003	0	0	0	0	0	286.984	0	635.52	0	0	171.727	0	0	0	0	0	0	0	0	0	0	0	0	0	0	0	0	0	0	0	0	0	0	0	0	0	0	0	0	0	0	0	0	0	0	0
Q9UBX3	Mitochondrial dicarboxylate carrier	284.172	804.727	576.379	576.379	576.379	0	0	0	0	157.427	607.909	607.909	696.772	519.046	0	0	0	0	0	0	0	0	278.627	0	0	0	0	0	0	0	0	0	0	0	0	0	0	0	0	0	0	0	0	0	0	0	0	0
Q9H6R0	ATP-dependent RNA helicase DHX33	0	1020.7	0	0	0	0	0	0	0	1248.03	443.636	443.636	616.169	382.725	0	0	305.233	0	886.498	0	0	0	305.233	0	981.292	460.44	1174.51	645.519	374.476	645.519	1087.87	645.519	595.415	695.624	267.054	763.741	542.659	370.251	467.339	542.659	1225.47	542.659	542.659	542.659	617.98	1219.53	411.827	542.659
P09228	Cystatin-SA	197.509	177.77	760.509	197.509	197.509	0	0	339.939	0	478.796	133.81	349.518	383.732	349.518	0	0	0	0	0	0	0	0	0	0	0	0	0	0	0	0	0	0	0	0	0	0	0	0	0	0	477.458	0	0	0	0	0	0	0
O75426	F-box only protein 24	0	588.533	401.769	0	0	0	0	0	0	830.387	0	0	1140.77	0	0	0	0	0	395.385	0	0	0	297.163	0	510.994	372.736	1148.69	0	0	0	0	0	0	366.973	285.558	0	0	0	0	0	319.289	0	0	0	0	406.273	0	0
Q9UK22	F-box only protein 2	8886.15	10720.7	4544.77	2216.3	5500.65	223.942	3420.4	3439.6	1099.17	6881.95	2032.36	687.895	1502.3	2564.03	665.557	831.422	712.925	1810.76	1482.47	2363.16	1154.18	1959.93	1872.03	2448.91	377.09	738.104	3054.36	475.741	475.741	306.15	606.817	475.741	563.171	471.158	475.741	475.741	604.274	604.274	546.391	182.531	1122.99	604.274	604.274	604.274	662.158	684.203	604.274	282.538
Q14203	Dynactin subunit 1	2110.17	2381.6	1649.4	368.98	1092.63	771.317	1173.29	2301.78	4202.98	5297.65	1452.54	818.446	348.259	1791.12	1131.26	1145.48	1391.52	958.648	1726.66	2560.74	1292.24	1206.55	1831.05	1889.36	796.455	845.845	2644.65	646.554	646.554	646.554	646.554	646.554	347.514	849.935	569.285	665.909	0	0	470.738	766.474	0	437.9	437.9	0	0	0	0	0
Q5TDH0	Protein DDI1 homolog 2	777.658	553.399	281.297	278.582	306.061	0	0	0	0	490.825	463.178	463.178	614.413	311.942	0	0	0	727.562	0	327.583	0	0	0	280.318	364.675	0	0	0	0	0	0	0	0	0	0	0	0	0	0	0	0	0	0	0	0	0	0	0
O15523	ATP-dependent RNA helicase DDX3Y	0	0	0	0	0	0	0	0	0	0	0	437.313	0	0	0	0	0	0	0	0	0	0	0	0	0	0	0	0	0	0	0	0	0	573.7	0	0	0	0	0	0	0	0	0	0	0	0	0	0
Q9NXZ2	Probable ATP-dependent RNA helicase DDX43	841.784	320.338	298.124	320.338	320.338	542.026	262.013	242.949	1219.53	822.038	472.222	472.222	628.797	315.647	0	0	443.279	0	0	1044.44	0	0	0	0	454.491	0	1783.56	8404.21	7172.48	9635.94	384.442	3613.36	15183.9	10531.4	8404.21	8404.21	0	0	0	0	297.892	0	0	0	0	0	0	0
Q7L014	Probable ATP-dependent RNA helicase DDX46	149.426	0	0	0	0	0	0	0	0	0	0	0	0	447.921	0	0	0	0	0	196.093	0	0	0	295.486	0	0	0	0	0	0	0	0	0	0	0	0	0	0	0	0	0	0	0	347.186	0	0	0	0
O94830	Phospholipase DDHD2	448.863	512.534	0	0	0	558.861	558.861	558.861	444.742	713.647	0	0	0	231.244	0	0	354.514	0	0	220.609	0	0	0	0	0	0	302.291	0	0	0	0	0	0	0	0	0	0	0	0	0	0	0	0	0	0	0	0	716.104
Q9NUU7	ATP-dependent RNA helicase DDX19A	0	0	0	0	0	0	0	0	0	432.619	0	0	0	0	0	0	0	0	0	0	0	0	0	219.917	0	0	0	0	0	0	0	0	0	0	0	0	0	0	0	0	0	0	0	0	0	0	0	0
Q8NA58	Poly(A)-specific ribonuclease PNLDC1	612.984	2098.17	612.984	612.984	292.336	0	0	0	0	0	0	0	0	0	0	0	0	0	0	0	0	0	0	0	0	0	0	0	0	0	0	0	0	0	0	0	0	0	0	0	0	0	0	0	0	0	0	0
P67775	Serine/threonine-protein phosphatase 2A catalytic subunit alpha isoform	2802.81	2918.76	202.801	1729.67	656.535	330.4	1350.85	1444.96	1350.85	1350.85	238.131	401.15	2572.8	401.15	0	0	0	0	0	0	0	364.077	0	0	0	0	815.485	0	0	0	0	0	0	0	0	0	0	0	0	0	0	0	0	0	0	0	0	0
Q15435	Protein phosphatase 1 regulatory subunit 7	3419.27	4172.75	442.558	3419.27	3419.27	1387.9	1387.9	1387.9	347.984	1404.61	656.392	1203.25	1203.25	1242.91	0	0	0	504.167	0	383.168	0	0	0	337.395	401.646	0	698.786	0	0	0	0	0	0	0	0	0	0	0	0	0	0	0	0	0	0	0	0	0
O00743	Serine/threonine-protein phosphatase 6 catalytic subunit	848.762	850.118	232.663	848.762	848.762	0	416.484	0	0	441.182	0	0	273.252	0	0	0	0	0	0	0	0	0	0	0	0	0	0	0	0	0	0	0	0	0	0	0	0	0	0	0	0	0	0	0	0	0	0	0
Q6MZQ0	Proline-rich protein 5-like	356.36	429.072	0	0	0	0	0	331.933	0	308.675	0	0	0	0	0	0	0	144.94	0	0	0	0	227.949	0	0	0	0	0	0	0	0	0	0	0	0	0	0	0	0	0	0	0	0	0	0	0	0	0
O76081	Regulator of G-protein signaling 20	1666.52	857.456	0	0	0	0	0	1008.79	0	0	350.009	312.922	312.922	275.836	0	0	0	0	0	0	0	217.561	1223.64	933.092	322.268	256.101	374.697	0	0	0	0	0	0	0	0	0	0	0	0	0	0	0	0	0	0	0	0	0
Q8WVV4	Protein POF1B	0	2789.26	0	0	1116.52	323.851	506.775	145.747	327.743	6118.37	17871.1	17871.1	35109.9	632.296	0	0	0	0	1132.43	2430.99	0	0	456.965	456.965	1686.91	825.837	2871.43	2317.46	5379.49	923.201	1297.47	548.929	231.646	436.728	1978.82	333.972	0	0	464.038	0	1014.2	0	0	0	464.038	2104.04	898.946	0
Q8TAP8	Protein phosphatase 1 regulatory subunit 35	0	0	0	0	0	0	0	222.776	0	0	0	0	0	0	0	0	0	0	0	0	0	0	0	0	0	0	0	0	0	0	0	0	0	0	0	0	0	0	0	0	0	0	0	0	0	0	0	0
Q8WY54	Protein phosphatase 1E	1864.03	0	0	0	0	0	0	1293.48	0	2677.53	4159.84	4159.84	7444.96	874.729	0	0	0	0	0	0	0	0	2737.68	0	0	0	4139.13	0	0	0	0	0	517.676	0	0	0	0	0	0	0	1037.21	0	0	0	0	2294.54	0	0
Q9Y570	Protein phosphatase methylesterase 1	1270.74	1928.11	1270.74	1270.74	179.458	315.747	506.529	497.628	502.079	520.206	197.847	200.935	204.023	200.935	303.388	0	0	0	0	0	0	0	0	288.151	0	132.289	0	0	0	0	0	0	0	0	0	0	0	0	0	0	0	0	0	0	0	0	0	0
O15355	Protein phosphatase 1G	0	0	0	0	0	0	0	202.018	0	0	0	0	0	0	0	0	0	0	0	0	0	0	0	0	0	0	0	0	0	0	0	0	0	0	0	0	0	0	0	0	0	0	0	0	0	0	0	0
Q6ZS11	Ras and Rab interactor-like protein	0	0	0	0	0	0	0	0	0	0	0	4352.03	0	0	0	0	0	0	0	0	0	0	0	243.849	305.386	6949.44	472.744	0	0	0	9623.33	0	0	0	0	10339.6	0	0	0	0	0	0	0	0	0	0	0	460.362
P62906	60S ribosomal protein L10a	3685.17	4000.13	2570.08	3127.62	2050.93	566.19	488.4	1066.69	816.442	2020.52	1516.75	1516.75	1702.61	1330.89	0	0	0	0	0	0	0	337.397	0	0	251.233	0	0	0	0	0	0	0	340.613	0	175.436	0	0	0	0	0	0	0	0	0	0	0	0	0
P07737	Profilin-1	57590.2	61221.8	45177.1	20068.7	28175.5	4161.56	28568.3	34009.7	31095.1	49371.1	11833.4	12065.1	12384.7	30328.6	19747.4	18563	19154.9	31551.6	15483.4	30307.5	18782.2	29815.2	18407.8	23946.9	9257.92	13846.8	22139.7	2829.64	7165.31	9478.94	13176.7	8217.85	12213.4	11895.3	4632.55	13822.5	3478.86	4380.92	16218.1	12356	16297	7305.22	2770.12	4215.79	3947.96	4949.07	3937.98	2411.81
Q16378	Proline-rich protein 4	772.616	251.853	2115.65	536.224	299.831	0	294.255	0	0	0	2896.86	1560.88	1560.88	224.903	0	0	0	0	0	257.093	0	0	0	2011.12	471.84	490.092	0	0	0	0	0	0	0	0	0	0	0	0	0	0	0	0	0	0	0	0	0	0
Q6P2Q9	Pre-mRNA-processing-splicing factor 8	0	0	0	0	0	0	0	0	0	0	0	0	0	0	0	0	0	0	0	0	0	0	0	0	0	0	0	0	0	0	0	0	0	0	0	0	0	0	0	0	0	0	0	346.842	0	0	0	0
P30050	60S ribosomal protein L12	4397.22	4186.24	1163.78	1059.86	1451.8	286.108	625.322	2045.56	980.635	3857.31	1622.74	698.006	2300.46	2107.62	561.876	437.956	485.437	513.727	601.718	690.641	601.718	735.928	707.271	670.511	183.069	601.718	1207.28	0	0	0	0	0	0	0	0	0	0	0	802.085	608.111	1250.04	440.643	0	0	403.071	403.071	0	0
P40429	60S ribosomal protein L13a	1518.14	1406.95	380.702	1406.95	1406.95	0	0	275.474	0	1260.59	384.83	309.54	309.54	234.249	0	0	0	285.354	0	334.176	0	0	196.726	0	0	0	250.094	0	0	0	0	0	214.587	0	0	0	0	0	0	0	0	0	0	0	0	0	0	0
Q8IV56	Proline-rich protein 15	0	0	0	0	0	0	0	0	0	0	327.929	327.929	330.671	325.187	0	0	252.859	0	0	0	0	0	0	0	0	0	0	0	0	0	0	0	0	0	0	327.869	0	0	0	0	0	0	0	0	0	0	183.082	0
Q9H6K5	Proline-rich protein 36	0	0	1766.02	0	365.02	0	0	0	0	0	607.445	1642.85	1125.15	1125.15	0	0	0	0	0	0	0	0	2755.12	174.848	0	0	1341.83	0	0	0	0	0	0	0	0	0	0	0	0	0	0	0	0	0	0	0	0	0
P17980	26S proteasome regulatory subunit 6A	2541.01	2015.65	1930.41	638.37	1017.02	845.57	1134.94	2382.83	2108.06	2459.96	2394.19	1248.65	698.784	2173.28	313.347	719.424	764.949	1938.88	452.108	2376.1	1584.52	1387.54	1621.93	1973.6	1486.03	1285.87	1862.36	220.691	0	0	225.138	0	0	0	0	220.691	0	0	0	220.011	859.909	0	0	0	0	220.011	1035.09	0
Q86XN7	Proline and serine-rich protein 1	1180.95	1256.36	465.601	236.868	290.274	251.138	1044.27	1430.14	452.526	1677.87	915.668	403.962	915.668	2572.73	259.638	508.507	318.463	1420.5	642.569	1162.86	720.623	564.515	1179.5	813.262	224.628	180.268	1104.19	0	0	0	0	0	0	0	0	0	0	0	0	0	0	0	0	0	0	0	0	0
Q86TP1	Exopolyphosphatase PRUNE1	1784.96	2500.36	1784.96	1784.96	239.964	0	0	1021.7	0	1982.88	734.412	324.716	526.745	763.209	266.899	301.201	244.645	522.085	301.201	223.319	298.306	235.548	586.923	969.397	301.201	340.98	738.765	0	0	0	0	0	0	267.606	0	0	0	0	0	0	0	0	0	0	0	0	0	0
P30520	Adenylosuccinate synthetase isozyme 2	1040.15	737.56	610.721	713.882	690.203	493.6	285.458	390.226	660.829	596.973	732.249	264.075	298.737	264.719	389.914	374.354	382.134	933.77	382.134	742.523	382.134	328.334	611.744	459.334	305.681	345.362	237.532	245.102	0	0	199.935	0	0	0	0	424.078	0	301.113	0	0	326.348	0	0	0	0	0	301.113	0
P61353	60S ribosomal protein L27	2373.81	2464.66	3635.91	782.796	1130.09	730.118	699.976	621.513	669.834	2527.73	1772.26	332.554	902.235	1419.96	305.746	451.789	391.62	662.72	662.72	673.377	652.064	662.72	924.347	1903.82	1337.61	1484.7	333.938	0	0	0	0	0	0	300.267	0	0	264.272	0	658.426	0	307.99	0	0	0	320.646	0	264.272	454.921
P06737	Glycogen phosphorylase, liver form	410.554	0	0	0	0	0	0	0	0	0	0	0	0	0	0	0	0	0	0	0	0	0	0	0	0	0	0	0	0	0	0	0	0	0	0	260.466	0	0	0	0	0	0	0	0	0	0	0	0
P28074	Proteasome subunit beta type-5	3929.41	4629.4	3354.7	1456.57	3207.73	1093.91	1734.59	8835.19	5795.66	17541.7	6513.72	1848.81	16211.5	7144.33	1752.65	2039.14	2087.36	3451.31	4584.15	4285.91	1983.51	3187.47	4851.58	4803.72	1426.38	341.416	7463.56	1663.54	1663.54	486.143	2035.31	741.66	2182.32	1663.54	1092.25	2381.24	1139.45	308.493	1284.53	1300.03	2939.81	328.561	1139.45	1139.45	820.846	2030.45	994.367	1139.45
O00487	26S proteasome non-ATPase regulatory subunit 14	5579.24	6898.79	725.328	549.319	1077.83	368.546	1135.01	3492.68	1362.85	4510.74	2805.25	529.871	1806.36	2584.9	788.807	678.575	805.183	1736.71	980.387	1155.59	755.414	1605.28	1201.49	1379.37	355.477	689.455	2426.2	361.748	361.748	292.575	542.325	361.748	353.394	361.748	361.748	535.439	286.803	0	486.046	286.803	561.032	0	0	0	0	0	0	0
P35268	60S ribosomal protein L22	5938.36	4280.68	4302.95	4291.81	1373.44	519.739	768.245	2421.67	2683.76	6154.21	2143.31	2481.07	2481.07	2818.83	721.859	881.398	1040.94	1547.94	1293.77	1592.59	487.225	1409.33	452.933	1660.02	443.602	439.082	667.762	432.458	432.458	265.475	517.395	432.458	454.397	432.458	432.458	371.145	0	0	2449.99	1591.98	1869.24	0	0	0	0	881.166	498.735	498.735
P62750	60S ribosomal protein L23a	6211.88	5528.75	2059.77	3794.26	864.863	1648.82	1069.59	2074.45	1223.2	4482.17	2675.45	382.908	2414.77	2414.77	429.253	623.452	478.795	739.798	627.063	1101.7	630.674	344.278	1259.93	1010.25	536.02	318.913	1370.51	0	0	0	215.446	0	316.966	319.563	215.446	0	649.279	649.279	898.932	711.855	1744.03	586.704	649.279	390.631	649.279	649.279	288.131	649.279
P62829	60S ribosomal protein L23	1947.49	2016.76	907.759	1427.62	274.149	327.13	783.711	633.544	708.627	910.689	330.279	236.858	965.265	381.275	0	0	0	343.365	0	0	0	211.284	0	310.034	330.14	0	611.813	243.718	0	0	0	0	597.131	0	0	0	0	0	0	0	0	0	0	1217.94	0	0	0	0
P05186	Alkaline phosphatase, tissue-nonspecific isozyme	0	341.516	587.314	0	0	0	0	209.523	0	0	0	605.999	0	0	0	0	0	0	0	0	0	0	0	0	516.25	841.368	0	0	0	0	0	0	0	0	0	0	0	0	0	0	0	0	0	0	0	0	0	0
P10619	Lysosomal protective protein	3041.69	4424.77	2219.26	2252.57	2806.88	2045.38	4686.29	959.842	2834.65	3535.34	1993.39	3368.05	6806.64	2779.05	2493.64	3005.38	2222.78	2566.21	1605.04	2376	2691.47	2564.7	2912.16	2832.73	2460.06	2304.86	1985.59	2747.16	2927.21	1261.19	2138.78	2692.78	2801.54	3174.73	3109.66	1458.11	1106.88	621.233	1262.03	1103.15	1264.16	580.319	2424.58	1947	1870.21	2106.72	2013.92	1569.18
O43447	Peptidyl-prolyl cis-trans isomerase H	1889.73	3512.59	479.832	465.835	1072.28	0	772.152	0	0	1400.38	0	0	0	0	0	0	0	0	0	0	0	0	0	0	0	0	0	0	0	0	0	0	0	0	0	0	0	0	0	0	0	0	0	0	0	0	0	0
P35813	Protein phosphatase 1A	886.814	913.369	612.33	749.572	336.985	239.157	282.422	632.467	277.932	273.442	822.94	682.54	1134.2	822.94	623.567	269.81	250.476	402.195	402.195	310.535	775.428	402.195	947.405	923.725	246.326	339.014	465.376	0	221.355	0	229.712	0	0	407.799	221.355	293.242	251.323	251.323	251.323	251.323	177.294	251.323	288.702	211.981	213.943	251.323	577.303	293.433
O75688	Protein phosphatase 1B	866.425	1097.56	1143.3	981.991	379.721	309.405	411.887	923.737	680.378	1884.95	821.135	391.64	821.135	1536.21	487.198	487.198	637.449	477.094	482.655	633.969	487.198	319.952	415.255	491.741	1783.19	556.336	326.991	0	456.816	0	0	0	0	343.191	245.879	0	0	0	0	0	545.137	0	0	0	438.73	0	438.73	0
Q6NUQ1	RAD50-interacting protein 1	412.768	880.403	0	0	0	0	0	0	0	0	0	0	506.662	0	0	0	0	0	0	0	0	0	0	0	0	0	0	0	0	0	0	0	0	0	0	0	0	0	0	0	0	0	0	0	0	0	0	0
Q5SWA1	Protein phosphatase 1 regulatory subunit 15B	0	466.498	296.224	0	0	0	0	0	0	389.56	392.083	483.607	483.607	703.389	453.952	5502.7	537.328	419.488	418.763	570.825	453.952	672.186	668.175	249.24	355.6	453.952	337.276	246.058	308.151	362.295	308.151	308.151	308.151	308.151	387.847	302.012	377.793	394.104	377.793	328.776	395.189	402.425	360.233	377.793	306.615	398.978	361.481	377.793
O60831	PRA1 family protein 2	2402.46	808.157	604.776	706.466	577.842	481.412	587.12	814.788	459.707	1089.76	886.597	399.748	230.916	1068.07	565.144	843.011	377.56	893.759	843.011	949.254	404.806	736.039	866.483	1104.38	843.011	843.011	843.011	0	0	367.976	745.946	0	310.533	0	0	0	0	0	319.348	319.348	347.393	0	0	0	0	0	0	378.821
O43663	Protein regulator of cytokinesis 1	2700.57	1138.63	330.923	761.036	383.442	229.14	639.523	389.102	514.312	2330.42	528.371	194.116	1252.82	528.371	0	0	0	0	0	248.832	0	0	0	174.069	404.277	0	328.236	0	0	0	0	0	0	0	0	0	0	0	0	0	0	0	0	0	0	0	0	0
Q9Y520	Protein PRRC2C	0	490.525	0	0	0	0	0	171.984	0	2514.7	868.288	729.766	4281.59	868.288	268.031	383.392	278.097	383.392	459.236	383.392	293.65	383.392	499.932	383.392	1001.11	307.549	1998.5	400.489	613.014	400.489	1368.32	400.489	400.489	396.43	175.781	400.489	0	0	0	0	403.481	0	0	0	599.768	429.988	0	0
P30044	Peroxiredoxin-5, mitochondrial	19872.3	22206.1	13807.5	6279.26	9609.4	7948.85	10866.2	22640.2	22336.1	32116.8	11859.5	4420.79	4271.1	23902.9	7473.69	8027.24	11526.1	12676.5	6490.85	15994.4	9038.81	11410.6	10012.1	12659.4	1238.34	3594.39	10162.1	495.778	1737.14	4675.13	5465.05	5105.99	7045.86	5309.38	4019.14	5915.9	1387.74	2062.17	7828.91	7305.4	7698.83	3442.46	1930.32	1798.46	1930.32	881.035	658.561	250.592
P30041	Peroxiredoxin-6	16341	22215	8880.49	3783.75	8584.62	8924.81	6549.45	11300.2	6444.49	15416.8	7504.75	2566.57	7185.9	8150.18	4204.27	4165.29	4433.17	8317.41	4988.81	8185.53	4267.61	5992.83	5544.45	7411.75	2156.52	2727.58	6675.69	457.516	1282.07	1980.81	3155.82	1539.59	2577.1	2264.91	683.623	1850.1	762.392	788.101	2522.45	1803.75	2704.6	1115.62	554.021	1519.95	957.9	1458.46	795.532	281.183
Q06830	Peroxiredoxin-1	28839.7	24588.1	21991.8	5833.14	17675.2	7528.82	21328.3	18620.9	12170.2	28403.5	13333.9	8003.27	7032.15	29699.8	3596.67	3632.06	4195.41	9286.11	7989.44	18863.2	9488.11	16554.7	14543	19886.3	6223.39	9192.24	14636.8	1324.04	3560.36	4275.09	6618.16	2605.53	5169.73	5692.78	6190.22	6986.12	1479.57	1804.79	7557.96	4611.73	9840.04	2509.04	3442.74	3528.54	5006.25	7938.7	4465.99	3250.97
Q9HCU5	Prolactin regulatory element-binding protein	8858.39	11442.6	1391.46	630.281	1217.95	1787.98	1222.49	4774.88	1533.02	8907.46	1938.12	611.206	4338.3	3370.36	953.932	885.495	1105.96	2095.23	638.487	1695.82	836.018	1365.89	1780.16	1600.23	782.337	539.538	1525.46	503.724	503.724	336.865	391.988	269.682	638.479	503.724	765.265	615.459	208.97	0	652.921	402.672	791.409	208.97	0	0	0	241.147	0	0
Q5JRX3	Presequence protease, mitochondrial	32715.2	36251.7	11271.4	3431.67	7619.55	13988.9	8802.18	14650	16505.9	24962.2	5809.78	2252.75	7685.56	14066.5	6326	5029.23	5209.36	11268.1	3360.1	12291.3	7661.31	8824.4	9411.57	13879	969.622	1464.48	12242.8	2221.27	2221.27	2046.05	2165.94	1497.98	2502.91	2221.27	2501.67	2276.59	2503.42	2503.42	4855.57	3893.41	6810.55	1113.44	2503.42	393.446	2503.42	565.384	2503.42	2503.42
O75569	Interferon-inducible double-stranded RNA-dependent protein kinase activator A	855.78	0	619.741	0	0	853.073	853.073	853.073	621.268	1486.28	260.373	595.898	595.898	820.801	0	283.418	0	150.821	0	0	0	0	0	0	0	0	641.214	0	0	0	0	0	0	0	0	0	0	0	0	0	0	0	0	0	0	0	0	0
Q6XQN6	Nicotinate phosphoribosyltransferase	0	489.492	0	0	0	0	444.473	0	0	0	0	0	0	324.619	0	0	0	0	0	0	0	0	395.953	0	0	0	443.301	0	0	0	0	0	0	0	0	0	0	0	0	0	0	0	0	0	0	0	0	291.488
Q9UPN7	Serine/threonine-protein phosphatase 6 regulatory subunit 1	1261.55	1345.83	1091.8	172.794	1176.67	350.66	484.576	1068.18	9195.92	1276.63	11031	12021.7	539.252	1086.62	3872.65	5135.3	8383.02	199.577	4600.1	5393.59	6385.53	3471.33	4064.9	982.385	11379.5	15980.6	1862.44	9768.31	6471.27	1066.79	13681.2	6083.55	6477.19	176.631	6277.41	886.806	836.599	196.615	836.599	6152.92	410.516	836.599	836.599	246.346	6874.63	835.878	9243.07	837.32
O60927	E3 ubiquitin-protein ligase PPP1R11	1062.59	601.926	518.802	1024.34	1326.8	1331.7	1331.7	1154.94	1331.7	1860.45	966.627	1037.48	1037.48	1108.33	534.497	546.061	613.948	1223.71	546.061	557.626	546.061	512.514	325.901	414.086	546.061	546.061	851.775	0	0	0	0	0	0	0	0	0	0	0	0	0	0	0	0	0	0	0	0	0
Q9H2H8	Peptidyl-prolyl cis-trans isomerase-like 3	395.703	546.883	0	0	0	427.396	427.396	569.449	427.396	400.844	1127.68	1127.68	2019.28	236.08	0	0	0	219.46	0	503.018	0	0	438.582	1053.51	0	0	229.441	0	0	416.159	0	0	149.214	274.521	0	0	0	0	0	0	0	0	0	0	0	0	0	0
Q8NEY8	Periphilin-1	1007.27	1293.1	1293.1	1293.1	3326.48	0	0	243.982	0	1118.4	0	0	0	0	0	0	0	0	0	0	0	0	0	0	0	0	0	0	0	0	0	0	0	0	0	0	0	0	0	0	0	0	0	0	0	0	0	0
Q9Y3C6	Peptidyl-prolyl cis-trans isomerase-like 1	896.181	1293.83	730.628	813.405	470.81	0	245.25	0	0	215.683	0	0	0	0	0	0	0	0	0	0	0	0	0	0	0	0	0	0	0	0	0	0	0	0	0	0	0	0	0	0	0	0	0	0	0	0	0	0
Q04118	Basic salivary proline-rich protein 3	0	0	722.97	0	0	0	0	0	0	225.982	0	0	0	0	0	0	0	0	0	0	0	0	0	0	0	0	0	0	0	0	399.856	0	0	0	0	0	0	0	0	0	0	0	0	0	0	0	0	0
P78527	DNA-dependent protein kinase catalytic subunit	761.201	762.44	761.201	761.201	262.481	447.832	238.925	447.832	447.832	698.193	0	0	0	0	0	0	0	0	0	317.973	0	0	0	0	0	0	173.306	0	0	0	0	0	0	0	0	0	0	0	0	0	0	0	0	0	0	0	0	0
P27635	60S ribosomal protein L10	546.7	573.307	0	0	0	561.659	561.659	459.401	561.659	657.654	278.914	213.093	278.914	344.735	0	0	0	325.586	0	314.703	0	0	0	264.227	0	0	0	0	0	0	0	0	322.482	0	0	0	0	0	162.679	0	0	0	0	1147.91	0	0	499.698	0
Q92620	Pre-mRNA-splicing factor ATP-dependent RNA helicase PRP16	1555.97	0	0	0	0	496.078	0	0	0	0	2847.63	5082.02	613.248	2847.63	0	250.167	0	0	1719.87	1133.48	523.067	0	0	2430.5	0	1440.67	0	0	0	0	0	0	0	0	0	0	0	0	0	0	0	0	1854.51	0	0	0	0	0
P48380	Transcription factor RFX3	0	0	0	0	0	0	0	0	0	0	393.533	0	0	0	0	0	0	0	0	0	0	0	0	0	0	0	0	0	0	0	0	0	0	0	0	0	0	0	0	0	0	0	0	0	0	0	392.426	0
Q9H0H5	Rac GTPase-activating protein 1	199.289	0	0	0	0	509.839	267.309	478.587	376.403	692.015	219.104	636.683	1054.26	636.683	0	0	0	0	0	305.35	0	0	0	0	0	0	269.861	0	0	0	0	0	0	0	0	0	0	0	0	0	0	0	0	0	0	0	731.819	0
P60510	Serine/threonine-protein phosphatase 4 catalytic subunit	0	295.25	427.331	0	0	543.612	543.612	543.612	485.941	912.363	492.618	559.765	559.765	626.912	0	0	0	0	195.977	654.739	0	440.617	0	0	0	0	0	0	0	0	0	0	0	0	0	0	0	0	0	0	0	0	0	0	0	0	0	0
P24666	Low molecular weight phosphotyrosine protein phosphatase	855.149	1592.75	1643.53	439.211	2044.94	1008.01	1134.06	881.957	702.978	2967.03	1257.5	759.293	539.367	967.592	749.204	749.204	749.204	1130.5	528.202	1240.69	749.204	585.852	638.684	1222.81	410.793	749.204	859.724	0	0	0	0	0	0	0	0	0	0	0	0	0	152.041	0	0	0	0	0	0	318.528
P13489	Ribonuclease inhibitor	6834.61	6941.39	2200.02	1438.52	2797.49	9570.45	3024.29	6438.69	12702.2	15419.7	8984.75	1857.11	1219.97	6092.95	2722.93	2156.95	3074.19	5177.72	3922.35	6776	4470.99	5320.59	2695.44	4822.19	1837.72	2208.45	5275.15	1793.97	803.477	1534.38	2244.32	1229.77	2052.01	1793.97	1793.97	1961.67	1324.87	516.398	3078.84	1324.87	2727.65	1324.87	1324.87	218.885	470.488	1791.08	1324.87	1324.87
Q8N755	Solute carrier family 66 member 3	397.192	861.131	0	0	0	0	0	234.382	0	748.528	375.359	265.318	485.4	375.359	216.821	0	0	0	0	0	0	0	360.704	0	0	0	174.548	0	0	0	0	0	0	0	0	0	0	0	0	0	0	0	0	0	0	254.982	0	0
Q9H4Q3	PR domain zinc finger protein 13	0	0	0	0	0	0	0	0	0	0	0	0	0	0	1171.62	793.408	1286.38	1997.79	0	0	0	0	0	0	0	0	0	0	0	0	0	0	0	0	0	0	0	0	0	0	0	0	0	0	0	0	0	0
Q9NQV8	PR domain zinc finger protein 8	0	0	0	0	0	0	0	0	311.804	284.154	316.024	316.024	351.298	280.749	3675.46	589.892	215.606	0	0	0	0	0	683.152	0	0	0	0	0	0	0	0	0	0	1127.59	487.398	0	0	0	0	0	0	0	0	0	0	426.252	6696.93	4246.97
P32119	Peroxiredoxin-2	7594.2	10435	26995.5	5475.03	20968	2785.99	15883.2	15015.7	10885.5	28113.8	12757.9	4494.33	925.374	18620.2	6178	5304.53	4845.27	11783.5	6416.65	11948.2	6656.42	8941.89	3964.18	5958.78	3358.66	5315.36	8804.75	745.22	3422.27	3070.75	3377.62	1548.82	4488.16	2413.31	2433.79	4234.25	1004.73	859.166	4293.32	3211.84	4985.04	959.814	1793.02	1752.42	3146.43	4428.92	3874.18	2527.9
P30048	Thioredoxin-dependent peroxide reductase, mitochondrial	20191.5	23002.4	5559.05	492.738	8366.22	6847.32	4228.08	10237.9	3219.47	18277.9	5023.94	1211.44	6585.85	8791.06	1192.62	640.699	1608.82	6319.82	2791.35	4717.53	2325.85	6853.41	6371.27	7275.91	2840.09	4866.11	8557.93	655.708	1151.2	912.498	1192.32	319.881	4796.31	1381.21	3253.43	2238.81	1133.43	549.381	1906.68	854.991	3071.22	1133.43	1361.68	647.379	1133.43	581.928	1133.43	1703.92
Q8TCU6	Phosphatidylinositol 3,4,5-trisphosphate-dependent Rac exchanger 1 protein	0	0	518.08	0	0	0	0	320.507	0	188.514	0	0	0	0	0	0	0	0	0	0	0	0	674.671	412.614	425.69	383.475	817.196	0	0	0	0	0	0	0	0	0	0	0	0	0	0	0	0	0	0	0	0	0
Q70Z35	Phosphatidylinositol 3,4,5-trisphosphate-dependent Rac exchanger 2 protein	10783.4	11234.6	0	0	0	0	0	0	0	0	0	0	864.685	0	0	0	0	0	410.209	483.988	546.043	0	528.332	472.36	0	0	206.392	0	0	0	0	0	0	0	729.563	493.914	0	0	0	0	0	0	0	0	0	0	0	0
Q9HB40	Retinoid-inducible serine carboxypeptidase	0	267.109	0	0	0	0	0	0	0	214.381	0	0	0	277.654	0	0	0	0	0	0	0	0	0	0	207.105	0	0	0	0	0	758.917	0	0	334.276	304.078	0	0	0	0	0	0	0	0	0	0	0	0	0
Q9UIW2	Plexin-A1	0	0	0	0	0	0	0	0	0	0	0	0	1575.87	0	0	0	0	0	0	0	0	0	0	0	0	0	0	0	0	0	0	0	0	0	0	0	0	0	0	0	0	0	0	0	0	0	0	0
P15309	Prostatic acid phosphatase	0	233.159	0	0	338.243	263.289	284.334	219.832	263.289	263.289	170.685	151.14	175.884	170.685	0	0	0	190.407	0	0	0	0	206.601	0	0	0	226.65	0	0	0	0	0	0	0	0	0	0	0	0	0	0	0	0	0	0	0	0	0
P48147	Prolyl endopeptidase	677.499	1006.87	0	0	0	492.943	492.943	424.782	492.943	2248.78	1435.24	1435.24	2649.23	221.255	262.489	262.489	243.212	615.643	398.44	466.643	178.12	403.453	201.875	226.223	262.489	243.109	440.219	0	0	0	279.881	0	0	265.319	0	0	0	0	194.3	0	0	0	0	0	0	0	0	0
P30405	Peptidyl-prolyl cis-trans isomerase F, mitochondrial	4938.97	5273.76	4755.82	1963.5	4467.33	5895.74	3568.28	3148.12	1042.56	3980.48	3086.41	1147.86	230.522	3029.21	420.168	472.207	811.765	2229.68	976.411	2752.41	995.87	848.288	1539.95	2490.4	976.411	280.717	976.411	0	0	0	800.926	491.858	491.858	0	767.909	0	0	0	1100.81	353.821	1238.61	0	0	0	0	0	0	353.821
P45877	Peptidyl-prolyl cis-trans isomerase C	461.975	424.366	424.366	424.366	331.91	313.506	353.599	353.599	353.599	459.006	348.065	0	0	0	0	0	0	306.668	0	717.775	0	0	0	0	0	228.972	0	0	0	0	0	0	0	0	0	0	0	0	0	0	0	0	0	0	0	0	0	0
P50336	Protoporphyrinogen oxidase	1279.1	2211.09	2055.62	967.797	1213.17	368.485	2504.32	3013.21	2524.85	2483.8	2230.87	397.995	1525.41	1525.41	326.407	882.048	1049.34	1231.41	917.352	1798.73	813.146	1362.45	1581.51	2271.97	276.207	312.506	1813.27	0	0	253.67	498.036	0	223.161	0	0	0	0	0	217.481	505.845	463.899	0	0	0	0	0	0	217.481
P50897	Palmitoyl-protein thioesterase 1	1043.29	1034.36	0	0	0	0	0	507.361	0	507.009	660.803	660.803	916.475	405.131	0	0	0	0	0	0	0	0	311.463	0	0	0	422.01	0	0	0	0	0	0	0	0	0	0	0	0	0	0	0	0	0	0	0	0	0
P62913	60S ribosomal protein L11	3923.09	3391.14	645.22	346.343	1007.03	491.613	765.956	1655.74	581.47	3234.25	1249.99	291.51	1740.14	1629.76	622.316	181.034	622.316	593.771	622.316	911.572	326.266	606.918	765.016	622.316	854.574	622.316	1220.46	0	0	254.57	255.262	0	440.155	0	0	254.57	339.643	339.643	604.428	339.643	737.733	339.643	339.643	234.233	339.643	246.095	250.662	340.9
P04280	Basic salivary proline-rich protein 1	0	0	282.151	0	0	425.814	392.244	392.244	392.244	245.737	0	0	0	546.843	0	0	0	0	0	0	0	0	245.032	0	0	0	0	0	0	0	0	0	0	0	0	0	0	0	0	0	325.551	0	0	0	0	0	0	1130.67
Q86UA1	Pre-mRNA-processing factor 39	287.658	0	0	0	275.812	519.662	314.133	519.662	519.662	528.963	275.08	293.325	293.325	311.569	247.932	0	0	0	0	0	296.152	0	545.404	221.422	0	256.906	350.682	0	0	0	0	0	0	0	0	0	0	0	0	0	0	0	0	0	0	0	0	0
P02810	Salivary acidic proline-rich phosphoprotein 1/2	223.448	749.393	852.577	646.21	1191.85	700.877	1287.69	850.41	1069.05	1407.7	1354.61	1354.61	437.05	1368.56	1202.54	1408.47	1338.11	389.269	230.184	1404.34	417.668	1359.89	3508.7	16407.3	1085.17	956.552	2872.66	0	0	0	0	123.573	0	123.573	777.498	395.548	0	0	0	0	1489.78	615.302	0	0	0	615.302	0	0
P62195	26S proteasome regulatory subunit 8	5868.86	5694.35	1593.18	2648.78	2408.81	491.912	1096.47	2309.83	1319.21	2263.55	1462.59	958.486	1853.71	3678.41	1034.49	648.528	415.016	1402.95	1389.95	2930.08	1190.7	2085.62	2241.19	3024.12	699.886	862.65	2030.52	541.985	541.985	294.199	521.417	276.677	562.552	717.366	541.985	702.715	328.867	0	987.974	824.259	1154.74	328.867	0	0	0	0	0	0
P62333	26S proteasome regulatory subunit 10B	6072.83	7969.98	1294.59	908.223	1525.56	827.551	1618.12	3399.95	1123.06	7639.81	1591.09	442.396	1685.58	3558.84	245.176	1716.85	1716.85	1556.78	991.912	2219.19	311.952	1876.92	2329.84	2274.24	1716.85	208.378	2566.16	0	0	0	0	0	0	0	0	0	0	0	0	0	402.936	0	0	0	0	0	0	0
P60900	Proteasome subunit alpha type-6	10074	12350.2	6733.22	2632.71	4537.8	1450.53	2367.35	7483.83	5287.45	13330.5	5165.46	2651.32	1308.93	6797.54	2036.03	1919.1	2095.16	2664.36	1974.78	3785.98	3267.47	3424.92	3690.27	3622.38	2317.73	2848.95	6796.74	352.622	1460.34	1443.17	2381.88	504.919	2964.38	2268.78	1862.73	1918.59	413.436	392.22	1442.66	2136.83	3039.68	686.466	1498.63	1425.7	1874.02	1334.85	2940.68	1562.4
P25789	Proteasome subunit alpha type-4	5670.39	7578.1	2343.14	660.372	1890.63	436.699	1496.06	2161.12	1828.59	5527.31	1136.53	1662.41	4951.21	1662.41	802.356	802.356	802.356	875.213	302.442	679.43	802.356	952.193	827.395	802.356	272.58	260.579	1713.93	0	0	0	314.663	0	432.17	281.598	281.598	0	291.812	291.812	496.264	266.309	502.995	291.812	201.999	317.316	185.018	506.23	214.485	291.812
Q5H9R7	Serine/threonine-protein phosphatase 6 regulatory subunit 3	842.317	1592.3	6168.23	2282.18	15261	19513.6	16215.7	2241.48	6582.94	1956.42	809.031	506.576	4162.31	15635.3	1667.11	2814.69	1164.44	6412.55	9895.71	6948.02	6590.51	4762.47	653.424	1054.89	836.362	866.117	2240.9	1374.83	1118.45	1464.51	2106.96	1285.15	1821.27	1013.58	4053.23	1055.39	2031.16	885.282	736.878	885.282	885.282	402.064	1341.5	1471.7	885.282	1208.9	666.426	442.846
O43586	Proline-serine-threonine phosphatase-interacting protein 1	0	0	0	0	0	0	0	0	0	570.299	0	0	0	0	683.166	342.892	0	0	0	0	276.22	0	0	0	0	0	0	0	0	0	0	0	0	0	0	0	0	0	0	0	0	0	0	0	0	0	0	465.409
Q08752	Peptidyl-prolyl cis-trans isomerase D	1852.91	982.026	153.512	982.026	982.026	0	0	1144.78	0	2168.39	420.28	166.17	593.612	800.573	250.315	182.981	230.039	257.716	250.315	250.315	250.315	275.226	250.315	250.315	250.315	293.679	244.264	0	0	0	0	0	0	286.352	0	0	0	0	0	0	0	0	0	0	0	0	0	0
P35080	Profilin-2	10392.9	8455.47	8813.05	4306.63	8042.1	400.581	5733.1	10747.5	10988.7	18005.7	8571.36	1922.68	2178.91	8235.74	4348.76	2869.84	3733.68	4602.08	3280.84	5419.17	4548.2	4075.18	3538.6	4743.08	689.304	707.774	7205.27	372.807	1752.38	1297.59	2054.33	1173.95	1456.8	1400.01	749.647	2004.04	363.087	600.193	1954.99	1485.31	1778.41	1284.65	781.061	781.061	456.18	3887.95	308.389	193.175
P07225	Vitamin K-dependent protein S	294.185	0	0	0	0	0	0	0	0	0	0	0	0	0	0	0	0	0	0	0	0	0	0	0	0	0	0	0	0	0	0	0	0	0	0	0	0	0	0	0	0	0	0	0	0	0	0	0
Q3B8N5	Prospero homeobox protein 2	927.451	927.451	1812.09	927.451	463.412	726.166	726.166	726.166	183.417	1197.13	0	0	0	1011.58	528.833	1035.77	1035.77	1035.77	781.154	1035.77	235.358	1035.77	1152.86	1482.51	1035.77	3731.53	1035.77	0	0	0	0	0	850.062	571.658	552.631	2139.17	760.606	760.606	760.606	760.606	1116.32	760.606	885.308	760.606	473.754	401.942	635.903	1251.03
O94906	Pre-mRNA-processing factor 6	0	0	0	0	0	0	0	0	0	0	0	0	324.033	0	0	0	0	0	0	0	527.836	0	308.992	0	0	0	0	0	0	0	0	0	0	0	0	0	0	0	0	0	0	0	0	0	298.311	0	803.199	0
Q96M27	Protein PRRC1	0	644.115	0	0	254.666	476.488	361.711	679.584	591.265	162.998	257.435	252.498	257.435	439.301	0	0	0	0	0	499.12	347.05	0	0	325.119	0	0	434.747	0	0	0	0	0	322.742	0	0	0	0	0	0	0	0	0	0	0	0	0	0	276.101
Q7RTY5	Serine protease 48	0	0	0	0	0	0	0	959.659	959.659	2025.78	944.273	850.761	944.273	1992.86	642.643	357.964	633.529	850.781	838.44	783.208	664.969	826.099	1115.7	991.128	1127.81	1305.81	1231.46	739.452	766.425	994.441	1201.44	1030.17	1241.35	1645.22	1223.53	1346.81	552.309	500.843	405.146	234.589	358.184	303.428	970.685	1147.19	918.579	1210.9	1244	1018.63
P62191	26S proteasome regulatory subunit 4	2050.89	4544.45	1505.39	1040.96	1282	701.609	1575.51	4420.59	2996.05	9974.4	1720.69	406.692	1404.56	4711.11	576.006	498.802	615.812	838.27	1143.05	1171.09	307.43	806.603	1254.96	1678.95	962.309	341.357	2256.03	0	165.884	0	317.596	0	248.521	261.288	0	165.884	266.523	0	460.22	471.703	285.886	266.523	0	0	307.402	0	0	0
P35998	26S proteasome regulatory subunit 7	4953.39	9930.52	2975.18	2240.21	1862.11	1337.15	2246.48	3144.45	4657.39	6669.29	3117.7	3117.7	345.758	3804.68	1086.67	1422.27	1554.42	1592.38	1022.51	3011.46	1445.02	2156.51	1983.82	2147.83	320.541	440.735	2419.39	538.06	273.497	538.06	848.737	285.187	722.474	359.387	538.06	716.733	0	0	1049.79	833.652	240.944	0	0	240.354	0	0	0	240.354
A0A1B0GWB2	Proline rich transmembrane protein 1B	0	0	0	0	0	0	0	288.923	0	0	0	0	0	0	0	0	0	0	0	0	0	0	0	0	0	0	0	0	0	0	0	0	0	0	0	0	0	915.918	0	0	0	0	0	0	0	0	0	0
P28066	Proteasome subunit alpha type-5	10248.6	12205.2	6724.78	1363.18	5338.7	1870.42	4306.42	11387.5	3197.53	19051.2	4244.15	375.278	10460.9	10641.9	3329.35	2302.39	1905.95	5938.29	4014.66	6190.99	3753.8	5261	5912.2	6792.72	3302.51	2144.32	7374.66	704.732	1868.39	2753.11	2740.92	637.582	3749.91	3696.46	2327.76	3534.76	175.989	1148.33	1574.24	1411.65	3530.38	219.877	1987.59	1824.44	1319.33	2261.01	2047.36	1008.02
Q99436	Proteasome subunit beta type-7	760.583	610.807	499.067	554.937	297.811	222.474	415.696	1320.31	117.202	1562.75	446.944	740.412	5308.6	740.412	0	0	0	0	256.356	314.106	0	0	388.475	731.589	0	309.966	851.34	0	0	0	0	0	0	0	0	0	0	0	0	0	0	0	0	0	0	0	0	0
Q96D71	RalBP1-associated Eps domain-containing protein 1	0	279.571	464.284	0	0	0	0	0	0	0	0	0	0	0	0	0	0	0	0	0	0	0	0	0	0	0	592.485	0	0	0	0	0	0	0	0	0	0	0	0	0	0	0	0	0	0	0	0	0
Q8NFH8	RalBP1-associated Eps domain-containing protein 2	263.044	150.46	0	0	0	266.623	266.623	340.083	264.022	266.623	2502.82	368.657	2502.82	4636.99	265.221	303.344	458.012	306.992	303.344	165.006	303.344	303.344	303.344	277.975	303.344	346.274	303.344	0	0	0	0	0	0	379.261	0	0	0	0	0	0	0	0	0	0	0	0	0	0
Q9ULM0	Pleckstrin homology domain-containing family H member 1	0	0	0	0	0	0	153.228	0	0	627.541	0	0	1736.46	0	0	0	0	0	206.01	0	0	0	0	0	491.056	0	0	582.555	568.181	582.555	742.062	582.555	504.777	596.929	1096.7	481.738	0	0	298.786	0	442.01	0	0	0	394.676	596.88	213.184	0
O94903	Pyridoxal phosphate homeostasis protein	0	367.347	406.731	0	0	0	0	163.332	560.744	0	0	0	0	0	0	0	0	0	0	333.061	286.606	0	0	0	0	0	0	0	0	0	0	0	0	0	0	0	0	0	0	0	0	0	0	0	0	0	0	0
P09455	Retinol-binding protein 1	747.556	424.705	0	0	0	439.995	0	0	0	238.188	195.08	199.775	209.616	199.775	0	183.743	0	0	0	0	0	0	0	0	0	0	169.853	0	0	0	0	0	0	0	0	0	0	0	0	0	0	0	0	0	0	0	0	0
P02753	Retinol-binding protein 4	3293.99	2099.96	0	0	0	1608.77	584.591	619.02	476.154	653.45	278.557	0	0	0	0	0	0	0	240.318	0	0	0	248.724	324.377	0	0	739.875	0	0	0	0	0	0	0	0	0	0	0	0	0	0	0	0	0	0	0	0	0
Q9Y4D7	Plexin-D1	213.046	2685.6	2685.6	2685.6	3571.76	336.973	1666.44	1055.85	445.256	2572.6	382.799	382.799	315.302	3361.58	1212.88	1341.49	1922.7	1341.49	1341.49	2131.31	577.85	1341.49	1334.26	1416.13	435.512	1341.49	2695.7	421.475	857.006	865.621	653.469	616.551	480.377	358.78	614.126	611.701	470.427	470.427	634.485	453.42	645.277	314.935	470.427	487.434	470.427	470.427	356.984	470.427
P00491	Purine nucleoside phosphorylase	823.874	1371.89	562.223	823.874	823.874	997.987	789.954	997.987	997.987	3939.46	605.948	250.718	13502.5	3060.7	822.166	822.166	822.166	616.942	292.319	499.195	313.426	822.166	1471.54	1408.34	822.166	1591.59	1145.52	0	0	0	0	0	864.965	1037.78	1182.04	0	0	0	0	219.711	856.701	0	0	0	219.711	234.914	0	0
Q8TCS8	Polyribonucleotide nucleotidyltransferase 1, mitochondrial	310.918	305.725	0	0	0	0	0	0	0	352.404	0	0	2044.92	0	0	0	0	0	0	239.233	0	0	0	280.335	261.257	0	0	0	0	0	0	0	0	0	0	0	0	0	0	0	0	0	0	0	0	0	0	0
Q13972	Ras-specific guanine nucleotide-releasing factor 1	474.02	0	0	0	0	727.179	727.179	727.179	1125.49	374.375	0	1216.83	0	0	0	0	0	0	0	0	0	209.172	294.369	0	0	0	309.291	0	0	0	0	0	0	0	0	0	0	0	0	0	648.494	0	0	0	0	0	0	0
Q8TEM1	Nuclear pore membrane glycoprotein 210	260.663	1007.89	0	0	0	0	0	281.373	0	771.49	240.274	436.029	436.029	631.784	0	0	0	203.092	0	0	0	0	416.481	0	0	0	436.848	0	0	0	0	0	0	0	0	0	0	0	0	0	0	0	0	0	0	0	0	0
P49796	Regulator of G-protein signaling 3	505.337	386.739	444.071	566.602	632.44	656.768	583.439	241.226	583.439	583.439	1359.4	497.381	634.002	634.002	0	0	0	0	235.541	0	0	0	1275.56	347.84	1069.58	855.677	1341.82	0	454.811	0	0	0	0	0	0	0	0	0	0	0	0	0	0	0	235.609	0	0	0
O95153	Peripheral-type benzodiazepine receptor-associated protein 1	0	0	0	0	0	1321.05	1321.05	824.144	1760.8	1321.05	376.665	1025.75	1025.75	1465.6	1270.11	922.938	980.281	948.293	4606.16	948.293	937.792	948.293	948.293	388.504	958.793	522.382	948.293	1047.32	405.493	1047.32	1551.52	423.281	1423.75	670.886	2857.37	1047.32	425.179	425.179	425.179	425.179	368.167	425.179	342.703	1031.64	1367.29	3122.11	340.915	425.179
O00258	Guided entry of tail-anchored proteins factor 1	168.202	545.498	0	0	0	0	0	229.084	0	0	0	0	0	0	0	0	0	0	0	0	0	0	0	0	0	305.274	0	0	0	0	0	0	0	0	0	0	0	0	0	0	0	0	0	0	0	0	0	0
P12956	X-ray repair cross-complementing protein 6	1212.32	1001.35	245.438	691.841	382.337	620.009	433.487	246.009	171.726	1791.49	325.951	192.551	2271.04	846.524	171.961	314.676	314.676	260.976	314.676	242.937	314.676	516.77	368.376	314.676	256.57	374.963	369.561	0	0	0	0	0	0	0	0	0	0	0	0	0	0	0	0	208.244	0	309.661	0	0
Q6N043	Zinc finger protein 280D	0	0	0	0	0	0	1148.93	0	0	0	0	0	0	0	0	0	0	0	0	0	0	0	572.012	579.476	0	0	1089.15	0	0	0	0	0	0	0	0	0	0	0	0	0	0	0	0	0	0	0	0	0
Q86VM9	Zinc finger CCCH domain-containing protein 18	0	0	0	0	0	0	0	0	0	0	0	0	0	0	0	0	0	0	0	0	0	0	0	0	0	0	0	0	0	0	0	0	0	0	0	0	0	0	0	0	0	0	0	885.01	0	0	0	0
O75132	Zinc finger BED domain-containing protein 4	0	0	0	0	0	291.589	291.589	393.91	146.613	291.589	253.905	253.905	182.511	317.94	0	285.734	0	285.339	0	327.634	0	0	0	227.512	0	257.257	0	0	159.923	0	0	0	0	0	0	0	0	0	0	0	0	0	264.336	0	0	165.404	0	0
P31629	Transcription factor HIVEP2	492.47	216.533	0	0	0	0	0	1702.54	0	2994.9	1170.35	1170.35	1147.51	1193.19	523.221	523.221	523.221	532.927	255.479	590.312	276.435	443.473	589.518	523.221	234.347	523.221	997.354	0	0	0	0	0	333.048	0	0	0	0	0	0	0	0	0	0	0	0	272.233	0	0
Q96EC8	Protein YIPF6	968.528	1014.48	616.993	792.761	445.061	784.218	784.218	608.428	784.218	937.721	263.337	432.603	432.603	601.87	314.928	314.928	314.928	262.441	314.928	473.265	286.151	341.545	314.928	314.928	211.502	314.928	519.48	0	0	0	0	0	0	0	0	0	0	0	0	0	0	0	0	0	0	0	0	0
Q9UF83	Uncharacterized protein DKFZp434B061	2694.57	1623.1	1723.27	1701.41	1125.37	228.746	293.964	1360.02	467.853	1040.84	681.038	681.038	548.062	814.014	1282.38	5414.39	1223.06	4148.7	273.046	1281.35	1281.35	3540.83	234.889	1280.32	1281.35	288.778	2100.86	918.187	1069.68	1338.02	3021.63	1262.2	2349.5	1092.25	2931.21	1145.54	1366.91	1174.13	1877.44	1061.8	762.318	814.854	1174.13	339.381	1256.73	2237.79	1091.52	5047.26
P62699	Protein yippee-like 5	0	0	0	0	0	0	0	0	525.538	549.391	0	0	0	0	0	0	0	0	0	0	0	0	0	0	0	0	0	0	0	0	0	0	0	0	0	0	0	0	0	0	0	0	0	0	0	0	0	0
O60293	Zinc finger C3H1 domain-containing protein	1691.06	1623.75	0	1623.75	0	2852.28	1048.06	1443.46	2980.11	835.4	352.255	2711.92	1364.77	2128.71	4592.53	2753.91	3243.39	857.94	3162.69	855.426	625.764	876.218	720.126	857.94	857.94	245.512	450.636	1662.13	2184.55	4096.52	1139.72	556.059	2487	1662.13	1662.13	1002.81	740.135	926.265	452.873	1032.68	959.19	791.677	959.19	2957.82	959.19	2355.29	4240.99	959.19
A8MT70	Zinc finger B-box domain-containing protein 1	2132.74	2423.91	0	0	0	0	0	0	0	0	0	0	0	0	0	0	0	0	0	0	0	0	0	815.999	0	0	0	0	0	0	0	0	0	0	0	0	0	0	0	0	0	0	0	0	0	0	0	0
Q8IYP9	Palmitoyltransferase ZDHHC23	510.152	6390.81	0	0	0	0	0	0	0	12417.9	288.754	325.885	12077	1144.16	274.464	331.042	331.042	331.042	331.042	331.042	289.706	562.24	344.227	317.856	313.687	686.353	1417.58	0	179.249	0	1064.98	0	520.502	0	0	0	688.873	265.791	726.637	688.873	1337.26	688.873	217.822	451.799	688.873	688.873	1023.31	688.873
Q86UP3	Zinc finger homeobox protein 4	0	0	0	0	0	0	0	0	0	0	1209.25	1209.25	1369.16	1049.34	0	602.678	0	0	0	0	0	0	3076.39	0	0	470.693	0	0	0	0	0	507.668	0	0	0	0	0	0	0	0	0	0	0	0	0	0	0	0
Q9NTW7	Zinc finger protein 64	530.522	0	0	0	0	0	0	0	0	0	0	0	0	0	0	0	0	0	0	0	0	0	0	0	0	0	0	0	0	0	0	0	0	650.761	0	0	0	0	0	0	0	0	0	0	0	0	0	0
O43361	Zinc finger protein 749	0	0	0	0	0	0	0	0	0	358.322	0	0	0	0	0	0	0	0	0	0	0	0	520.663	0	0	0	0	0	0	0	0	0	0	0	0	0	0	0	0	0	0	0	0	0	0	0	0	0
Q9P2E3	NFX1-type zinc finger-containing protein 1	473.141	322.636	279.31	322.636	322.636	0	0	0	0	434.378	3551.82	1188.78	2370.3	2370.3	0	0	0	815.863	0	790.207	0	833.121	333.765	973.838	0	0	578.025	0	0	236.723	0	0	0	0	0	0	0	0	0	0	0	0	0	0	246.841	0	0	325.057
P60852	Zona pellucida sperm-binding protein 1	7072.05	6218.77	769.181	3501.07	783.38	1417.66	2045.2	2672.74	216.058	4884.13	431.553	696.59	696.59	2097.16	353.352	353.352	248.229	883.869	356.386	283.432	353.352	353.352	2034.66	1258.17	353.352	344.666	350.319	0	0	0	0	0	0	227.784	0	0	0	0	0	0	0	0	0	0	0	0	0	0
Q7Z739	YTH domain-containing family protein 3	0	0	0	0	0	213.521	213.521	194.521	213.521	575.965	0	0	0	407.539	0	0	0	0	0	0	0	0	0	0	243.358	0	0	0	0	0	0	0	0	0	0	185.201	0	0	0	0	0	0	0	0	0	0	0	0
Q9H8X9	Palmitoyltransferase ZDHHC11	0	0	0	0	0	0	0	0	0	0	0	0	708.159	0	0	0	0	0	0	0	0	0	0	0	0	0	0	0	0	0	0	0	0	0	0	0	0	0	0	0	0	0	0	0	0	0	0	0
O95159	Zinc finger protein-like 1	2733.96	1516.05	644.086	187.486	394.203	377.277	864.326	0	0	0	579.865	0	0	0	558.3	475.878	580.277	854.578	4349.45	257.588	580.277	1153.7	1520.03	1664.1	285.833	329.434	580.277	0	0	0	0	0	0	0	512.89	0	0	0	0	0	0	0	0	0	0	0	0	0
Q96K62	Zinc finger and BTB domain-containing protein 45	2315.59	2817.22	843.654	2344.47	2373.34	2888.49	2741.05	1816.02	2278.54	1743.92	1898.96	919.161	365.619	2127.16	404.726	1129.96	1317.99	1301.74	2853.74	1121.06	1022.83	1317.99	1782.86	1858.17	1317.99	1392.18	1617.04	1002.59	377.761	1175.09	1531.27	345.817	1707.11	830.093	1734.3	478.743	579.832	750.787	1183.71	453.04	488.039	750.787	2987.73	1701.23	290.245	1106.66	921.743	530.419
O95070	Protein YIF1A	560.694	0	0	0	0	390.299	390.299	390.299	324.022	491.992	221.285	761.394	1301.5	761.394	195.764	0	269.381	177.138	0	0	0	0	0	0	0	0	276.593	0	0	0	0	0	249.7	0	0	0	0	0	0	0	0	0	0	0	0	0	0	265.176
Q969M3	Protein YIPF5	0	0	0	0	0	0	0	0	0	311.432	0	0	0	0	0	0	0	0	0	0	0	0	0	0	0	0	0	0	0	0	0	0	0	0	0	0	0	0	0	0	0	0	0	0	0	0	0	0
Q86U90	YrdC domain-containing protein, mitochondrial	1852.73	1734.51	5966.34	1714.46	3083.55	1899.62	2529.65	899.21	859.186	623.702	9701.09	9185.38	9185.38	393.956	483.751	544.239	359.086	1440.72	328.673	1440.72	1440.72	486.881	10521.6	6920.38	8999.58	10268.6	10532.6	360.671	583.969	477.278	459.477	459.477	414.968	459.477	459.477	459.477	0	229.273	0	229.273	0	0	0	0	0	429.367	594.775	386.461
Q9BW85	Splicing factor YJU2	260.176	0	0	0	0	0	0	0	0	0	0	0	19413.8	0	0	0	0	0	0	0	0	0	0	0	0	0	0	0	0	0	0	0	0	0	0	0	0	0	0	0	0	0	0	0	0	0	0	0
Q86SH2	Zygote arrest protein 1	1750.91	1384.27	561.82	973.046	453.504	0	0	314.959	0	1115.57	1069.39	1069.39	1307.78	831.003	0	0	0	0	0	0	0	0	505.541	0	0	0	355.422	0	0	0	0	0	139.958	0	0	0	0	0	0	0	0	0	0	0	0	0	0	0
Q13105	Zinc finger and BTB domain-containing protein 17	0	331.887	0	0	0	0	0	0	0	315.545	0	0	8957.07	0	0	0	0	0	0	0	0	0	0	0	0	0	0	0	0	0	0	0	0	0	0	0	0	0	0	0	0	0	0	0	479.287	0	0	0
Q8IUH4	Palmitoyltransferase ZDHHC13	1094.92	631.854	0	0	0	0	0	474.698	0	760.524	0	0	0	0	0	0	0	0	0	0	0	0	0	310.776	0	0	0	0	0	0	0	0	0	0	0	0	0	0	0	0	0	0	0	0	0	0	0	0
Q9Y2K1	Zinc finger and BTB domain-containing protein 1	1207.11	604.67	720.227	348.373	489.112	1084	429.14	1225.97	942.027	1414.85	937.144	843.654	4264.17	212.476	465.993	203.644	413.399	847.164	413.399	413.399	307.079	338.892	109.33	705.467	779.05	1523.25	332.606	0	0	0	0	0	0	287.813	0	551.028	0	0	245.148	0	0	0	0	0	245.148	321.175	0	0
O75152	Zinc finger CCCH domain-containing protein 11A	0	0	1270.25	0	0	0	861.26	0	1731.48	0	2166.93	610.731	1388.83	1388.83	302.448	674.173	674.173	674.173	674.173	560.751	674.173	674.173	572.262	937.084	3095.28	988.952	674.173	489.695	0	0	0	0	0	152.1	0	432.977	0	260.132	0	0	0	0	0	0	0	0	0	0
A6NP61	ZAR1-like protein	642.046	688.188	400.083	642.046	642.046	0	0	240.171	0	491.479	407.927	368.089	368.089	328.25	0	0	0	0	0	0	0	0	0	359.434	0	0	0	0	0	0	0	0	0	0	0	0	0	0	0	0	0	0	0	0	0	0	0	0
Q9H6B1	Zinc finger protein 385D	0	0	0	0	0	0	0	0	0	497.783	368.4	436.844	368.4	299.956	0	0	0	0	0	0	0	0	379.534	244.758	324.559	373.254	210.288	0	0	0	0	0	0	0	0	0	0	0	0	0	0	0	0	0	0	0	0	0
Q6AHZ1	Zinc finger protein 518A	544.617	702.033	0	0	0	1998.18	1998.18	1998.18	2046.8	343.638	0	0	0	1316.56	3530.92	1387.41	1257.43	1257.43	669.86	649.449	1590.05	1257.43	1257.43	1257.43	308.358	1257.43	1257.43	739.366	2519	2628.06	1462.72	1462.72	3336.13	1462.72	516.936	653.85	1639.51	826.283	1639.51	347.787	1417.47	1639.51	1639.51	1709.74	2794.17	409.431	2856.4	2175.62
Q8WU90	Zinc finger CCCH domain-containing protein 15	507.343	821.512	240.016	507.343	507.343	406.848	406.848	406.848	358.552	567.922	350.431	350.431	661.045	256.149	0	0	219.113	568.718	0	0	0	0	0	208.67	226.054	209	488.673	0	0	0	0	0	0	0	0	693.554	0	0	532.011	531.4	657.124	0	0	0	0	0	316.534	0
Q5BJH7	Protein YIF1B	0	0	0	0	0	0	0	0	0	554.683	0	0	0	0	0	0	0	0	0	0	0	0	0	0	0	0	0	0	0	0	0	0	0	0	0	0	0	0	0	0	0	0	0	0	0	0	0	0
Q6PJT7	Zinc finger CCCH domain-containing protein 14	0	0	0	0	0	0	0	0	0	0	0	0	0	0	0	0	3485.02	0	0	0	1643.51	0	0	0	0	0	1112.16	0	0	0	0	0	0	0	0	0	0	0	860.7	0	0	0	0	0	0	812.484	0	0
Q8TCN5	Zinc finger protein 507	2821.52	2946.93	617.652	2821.52	2821.52	450.393	328.192	2450.06	4810.33	2698.54	1747.62	784.012	729.485	2852.22	764.099	1089.96	1115.03	2294.31	1216.22	1190.85	1165.49	1557.33	1506.52	2103.66	371.348	353.071	1771.36	500.816	500.816	443.735	687.889	413.872	821.102	450.474	523.316	500.816	285.683	0	420.628	554.489	739.899	285.683	0	0	0	0	0	0
Q92618	Zinc finger protein 516	484.905	289.236	591.473	484.905	484.905	477.538	488.997	477.538	477.538	166.529	1150.19	313.597	570.753	2151.78	430.618	519.272	910.427	1382.28	910.427	1623.15	459.766	910.427	910.427	1063.07	910.427	421.265	1061.08	0	0	0	0	0	0	0	0	0	0	0	331.745	267.177	0	0	0	0	0	0	0	0
Q96JM2	Zinc finger protein 462	1979.21	1628.73	368.842	341.857	308.737	4771.9	285.816	1588.19	744.092	2779.97	1447	783.668	1447	1830.77	1871.15	2079.34	350.361	789.777	1403.02	1584.2	1147.1	696.768	1029.77	710.991	1243.35	3062.49	714.087	1233.69	1268.97	525.84	1662.74	1135.93	3855.55	1038.16	983.096	940.23	1578.76	1892.25	609.844	1642.73	1813.72	1131.12	1964.93	989.762	3490.26	536.201	959.486	1951.25
Q9H091	Zinc finger MYND domain-containing protein 15	0	343.081	0	0	0	0	0	0	0	0	0	0	0	0	0	0	0	0	0	0	0	0	0	0	0	0	0	0	0	0	0	0	0	0	0	0	0	0	0	0	0	0	0	0	0	0	0	0
Q8IZM8	Zinc finger protein 654	310.168	0	0	0	0	0	0	143.596	0	343.041	0	0	0	0	0	0	0	0	0	0	0	0	0	0	0	251.983	0	0	0	0	0	0	0	0	0	0	0	0	0	0	0	0	0	0	0	0	0	0
Q96JG6	Syndetin	17553.1	17083.7	1180.77	268.934	7904.81	11003	10113.7	8969.67	9541.67	8683.51	6399.4	1708.22	10785.1	10778.4	548.742	3442.8	3451.97	3445.95	11155.2	1761.64	1706.48	2843.74	5615.24	4555.33	5146.56	3457.99	5990.48	1768.75	620.829	1740.73	2953.81	301.801	4725.65	1796.76	4755.61	735.881	593.207	211.194	2577.57	968.374	562.653	968.374	9521.76	4284.48	437.64	2316.29	1828.45	849.105
O95409	Zinc finger protein ZIC 2	0	0	0	0	0	0	0	0	0	0	0	0	667.927	0	0	0	0	0	0	0	0	0	548.437	0	0	0	0	0	0	0	0	0	0	0	0	0	0	0	0	0	0	0	0	0	0	0	0	0
Q9H2Y7	Zinc finger protein 106	0	0	0	0	0	0	0	356.913	0	0	0	0	0	0	0	0	0	0	0	0	0	0	0	0	0	0	0	0	0	0	0	0	0	0	970.556	0	0	0	0	0	575.077	0	0	0	923.416	0	0	0
Q9NWS9	Zinc finger protein 446	633.343	706.804	0	0	0	0	0	0	690.481	459.45	1115.07	1115.07	648.784	1581.35	530.265	855.387	855.387	855.387	1632.74	992.474	1561.07	874.316	641.177	488.909	643.408	836.459	1838.8	428.991	351.658	416.439	609.096	514.747	830.607	471.869	471.869	471.869	0	0	0	0	0	0	364.222	311.254	0	353.296	0	0
O95229	ZW10 interactor	1138.2	596.105	492.008	467.248	1257.77	1063.32	1256.84	1124.03	870.346	760.763	1131.91	180.407	5388.32	478.315	256.136	594.218	664.818	319.018	149.859	726.552	670.769	640.995	241.318	498.834	533.426	454.927	516.13	0	0	0	0	0	330.392	0	0	0	0	0	273.355	201.287	201.287	0	0	0	412.282	319.605	0	342.5
Q5FWF4	DNA annealing helicase and endonuclease ZRANB3	645.805	845.674	845.5	817.856	790.211	0	0	0	0	498.935	0	0	1640.45	0	0	0	0	0	0	0	0	389.847	307.2	439.882	0	0	191.611	0	0	0	0	0	0	0	0	0	0	0	0	0	496.002	0	0	0	0	0	0	0
Q7Z570	Zinc finger protein 804A	0	0	0	0	0	0	0	0	0	230.732	585.781	490.719	180.861	272.021	476.142	352.948	482.852	489.9	475.44	475.253	449.376	465.485	476.967	511.721	460.162	475.627	471.326	206.769	206.769	206.769	191.362	206.769	170.028	206.769	292.064	222.076	246.944	0	0	0	0	0	0	0	0	0	0	0
Q9HCK1	DBF4-type zinc finger-containing protein 2	0	0	0	0	0	0	0	0	0	0	304.781	300.444	304.781	309.118	0	0	0	250.571	0	0	0	267.619	975.009	1356.06	421.95	199.625	0	0	0	0	0	0	0	0	0	0	0	0	0	0	0	0	0	0	0	0	0	0
O60315	Zinc finger E-box-binding homeobox 2	0	0	0	0	0	0	0	387.563	313.01	0	186.991	164.098	175.545	175.545	286.394	278.451	0	0	0	0	0	0	0	0	295.57	0	0	0	0	0	0	0	366.446	0	0	168.375	0	0	0	0	0	0	0	0	0	0	0	0
O15231	Zinc finger protein 185	0	0	0	0	0	0	0	0	0	0	0	0	656.915	0	0	0	0	0	0	0	0	0	596.111	219.821	311.217	419.32	231.633	0	0	0	0	0	0	0	0	0	0	0	0	0	0	0	0	0	0	0	0	0
Q5H9K5	Zinc finger matrin-type protein 1	212.678	0	0	0	215.472	0	0	431.193	0	1078.57	1425.71	2311.65	1425.71	539.764	2061.1	2061.1	2061.1	2061.1	2061.1	485.23	2061.1	239.153	3003.86	1264.22	2061.1	2533.51	3177.14	0	0	0	0	0	439.472	0	0	1066.41	0	0	0	0	295.553	0	498.903	0	0	1163.61	316.511	1649.54
Q8NDW4	Zinc finger protein 248	911.422	1619.54	0	0	0	0	0	0	0	303.293	0	0	0	0	0	0	0	0	0	0	0	0	0	0	0	0	0	0	0	0	0	0	0	0	0	0	0	0	0	0	0	0	0	0	0	0	0	0
Q96JG9	Zinc finger protein 469	0	0	771.049	0	0	0	380.768	0	0	0	557.725	431.715	557.725	683.736	388.152	0	0	0	0	599.995	491.474	355.472	0	441.133	618.622	0	0	0	0	0	393.386	0	0	0	0	0	0	0	617.476	0	234.499	0	0	0	0	0	0	0
O60281	Zinc finger protein 292	638.914	198.707	425.449	295.122	555.777	516.992	422.556	2970.01	332.601	386.209	374.126	1022.06	492.121	281.119	1282.22	675.327	1513.91	398.758	355.119	268.527	1300.15	2725.66	1371.4	441.237	424.241	761.376	207.222	707.83	534.395	633.099	926.06	644.065	771.594	785.409	377.388	997.898	305.651	565.095	1551.6	779.612	597.348	565.095	227.089	706.332	565.095	355.931	365.257	565.095
Q96DA0	Zymogen granule protein 16 homolog B	354.816	438.488	0	0	0	320.145	313.103	323.432	725.125	316.858	293.208	573.42	440.992	440.992	1066.91	494.28	1532.17	566.878	494.28	380.762	340.793	253.85	636.701	494.28	421.681	1091.28	140.554	0	0	0	0	0	0	1574.76	0	0	790.392	790.392	881.908	698.877	790.392	480.333	790.392	790.392	599.42	3214.62	790.392	1750.19
A6NDX5	Putative zinc finger protein 840	5279.9	9957.42	3689.7	1598.79	6482.82	2112.62	3758.31	2218.53	621.954	4556.38	813.455	302.367	1495.84	2422.59	625.434	1035.85	1127.17	2189.03	1780.88	1036.51	445.225	1780.88	2157.51	2169.93	1780.88	1808.48	3267.39	302.657	302.657	302.657	259.193	302.657	388.338	556.796	302.657	255.963	0	0	449.821	0	452.49	0	0	0	0	0	0	449.821
Q96MP5	Zinc finger SWIM domain-containing protein 3	829.451	0	1085.94	0	0	224.063	774.576	256.972	421.653	318.993	219.916	413.08	413.08	752.152	0	0	0	0	0	0	0	234.669	684.524	865.6	639.632	491.079	328.989	0	0	0	309.82	0	0	0	0	0	0	0	0	0	0	0	0	0	0	0	0	0
P21754	Zona pellucida sperm-binding protein 3	44601.6	46011.9	7008.14	4802.99	7456.46	6982.2	3452.61	11037.8	12539.4	21759.8	9345.3	2921.65	923.961	7071.83	1988.64	2368.53	2360.34	2584.72	2129.32	2838.6	2376.72	2217.01	4915.58	7571.67	783.719	1580.22	7526.42	713.531	615.962	495.546	1087.8	660.914	962.25	602.885	766.148	1625.23	693.565	693.565	717.426	675.46	1014.07	693.565	693.565	693.565	693.565	741.098	187.443	630.341
Q96ND8	Zinc finger protein 583	565.255	273.64	656.589	2687.89	473.92	2634.19	308.571	4338.48	7216.4	929.9	681.189	765.213	765.213	2377.82	5780.69	5518.11	8387.48	873.01	1179.91	1619.24	3742.52	714.677	1696.17	1696.17	1531.33	1773.09	1696.17	3131.93	8848.09	9707.31	1954.6	680.838	4702.86	6509.25	2911.92	2801.59	2286.22	4398.39	3221.26	1609.05	5142.67	297.76	5477.96	3831.02	3907.03	886.807	2371.75	3221.26
Q03938	Zinc finger protein 90	0	347.812	0	0	0	473.361	1175.73	473.361	436.295	473.361	0	0	566.918	0	0	0	0	0	405.008	0	0	0	1930.71	0	2553.83	2611.7	1765.32	0	0	0	0	0	418.851	874.865	0	0	0	0	0	0	0	0	0	0	0	806.566	0	0
Q8N7K0	Zinc finger protein 433	1152.13	416.72	375.397	621.161	10481.3	330.691	300.615	16486	542.055	544.111	284.67	11697.5	268.82	10954.2	276.808	820.056	1043.32	432.138	432.138	401.657	301.56	11125.1	22902.2	338.461	397.575	432.138	462.62	3670.96	631.769	195.195	14376.7	537.966	444.162	342.315	18011.7	412.805	379.983	13714.8	402.002	236.828	14773.8	2438.55	28050.4	287.396	210.629	411.153	25349.6	18151.1
O95218	Zinc finger Ran-binding domain-containing protein 2	0	0	0	0	0	0	0	0	0	494.182	0	0	0	0	0	0	0	0	0	0	0	0	0	0	0	0	0	0	0	0	0	0	0	0	0	0	0	0	0	0	0	0	0	0	0	0	0	0
Q8IYH5	ZZ-type zinc finger-containing protein 3	0	0	0	0	0	0	0	0	0	0	0	0	0	0	0	0	0	0	0	0	0	0	0	0	0	0	0	0	0	0	0	0	0	0	0	0	0	0	0	0	0	0	0	0	0	0	393.132	0
Q9C0A1	Zinc finger homeobox protein 2	1050.34	926.318	926.318	0	0	1356.53	1356.53	5687.66	1356.53	671.102	831.497	407.011	831.497	2015.76	1449.03	1308.28	775.578	506.974	1379.75	1925.94	2835.38	567.314	1480.38	541.774	2717.59	303.559	389.29	3964.95	4377.2	5162.86	3964.95	3964.95	5470.2	414.336	3144.5	1486.31	247.458	2280.76	2280.76	678.814	4554.09	2280.76	4837.77	219.644	2280.76	1735.97	2336.57	2633.32
Q5HYK9	Zinc finger protein 667	0	0	0	0	0	0	0	753.418	0	0	0	0	0	0	0	0	0	0	0	0	0	0	0	0	0	0	0	0	1038.65	1136.11	0	0	0	1002.85	703.258	0	0	0	0	0	1582.29	0	988.289	0	0	754.735	0	0
Q96F45	Zinc finger protein 503	213.409	6283.04	279.879	279.879	279.879	302.14	258.792	302.14	302.14	3103.82	1102.62	1102.62	29741.3	723.898	0	0	2298.78	0	6563.2	368.984	0	0	0	0	0	0	0	0	0	0	0	0	0	0	681.337	260.141	0	0	0	0	611.462	0	0	591.337	0	795.297	263.877	0
P0CG23	Zinc finger protein 853	274.41	194.274	224.425	224.425	224.425	392.508	333.536	392.508	392.508	620.099	474.673	386.242	297.812	386.242	0	0	0	0	0	0	0	0	0	0	0	0	0	0	0	0	0	0	0	0	0	0	0	0	0	0	0	0	0	0	0	0	0	0
B4DU55	Zinc finger protein 879	510.034	453.058	453.058	453.058	263.385	0	417.435	0	0	491.036	227.56	1122.39	2017.21	1122.39	0	0	0	0	0	0	0	0	0	125.668	0	0	359.069	0	0	0	0	0	0	0	0	648.752	0	0	0	0	845.784	0	0	0	238.14	0	0	0
Q8IWY8	Zinc finger and SCAN domain-containing protein 29	782.254	544.33	0	0	0	757.523	0	0	0	0	0	0	0	0	0	0	0	0	0	0	0	0	558.068	761.476	0	0	241.662	0	0	0	0	0	0	0	0	0	0	0	0	0	0	0	0	0	0	0	0	0
O15498	Synaptobrevin homolog YKT6	644.158	1492.29	591.931	644.158	644.158	773.188	389.034	886.683	659.693	1175.03	543.767	595.829	595.829	850.693	0	0	0	305.676	0	614.262	0	322.741	0	270.149	0	0	710.828	0	0	0	0	0	0	0	0	0	0	0	0	0	0	0	0	0	0	0	0	0
Q9BYJ9	YTH domain-containing family protein 1	383.643	0	0	0	0	0	0	0	0	0	0	0	0	0	0	0	0	0	0	567.213	0	0	0	201.578	0	0	0	0	0	0	0	0	0	0	0	0	0	0	0	0	0	0	0	0	0	0	0	0
Q9Y5A9	YTH domain-containing family protein 2	427.792	553.523	0	0	0	0	0	0	330.108	257.987	620.677	523.04	620.677	718.313	0	0	0	0	0	0	0	0	1001.11	0	0	0	0	0	0	0	0	0	224.502	0	0	564.186	0	0	0	0	257.258	0	0	0	0	0	0	0
P25311	Zinc-alpha-2-glycoprotein	21827.5	13251.9	4067.13	960.371	3251.36	6613.3	5340.74	3768.43	6144.1	6917.24	12305.7	6337.43	12491.7	7774.95	4418.29	4392.29	2253.95	5349.57	7644.84	5031.82	7406.89	6329.96	10187.7	10567.2	21599.5	16307.5	15451	7541.27	13468	11781.6	14514.4	10689.2	14091.9	11928.9	13764.9	14064.4	3681.02	8727.25	3375.89	3478.67	2536.05	1946.36	12664.1	11336.6	9361.76	11871.4	13501.6	13543.9
Q7Z7K2	Zinc finger protein 467	0	0	0	0	0	0	0	0	0	395.491	0	0	679.467	0	0	0	0	0	0	0	0	0	0	0	0	0	250.88	0	0	0	0	0	0	0	0	0	0	0	0	0	0	0	0	0	197.91	874.895	0	146.108
Q96EG3	Zinc finger protein 837	2714.83	2714.83	3590.55	1236.27	2714.83	1325.43	1620.05	443.3	770.461	591.155	0	756.377	0	0	640.292	513.711	309.724	935.226	935.562	2942.21	3172.93	1381.23	935.897	800.944	577.804	1078.32	2549.02	497.966	507.903	406.021	488.029	590.83	619.465	305.509	1399.77	311.922	0	437.663	0	0	0	0	3830.91	691.806	792.632	487.042	0	437.663
Q96K80	Zinc finger CCCH domain-containing protein 10	1114.95	640.919	0	0	0	3290.43	3290.43	3290.43	843.437	4051.53	4422.98	185.403	8171.73	4422.98	0	0	0	0	2568.96	845.671	1222.08	377.611	3968.68	0	0	0	4404.83	0	0	0	0	0	707.895	3172.55	635.397	873.994	1123.77	1123.77	1123.77	1123.77	1505	1123.77	742.541	721.745	1123.77	2699.02	443.27	2498.22
O95405	Zinc finger FYVE domain-containing protein 9	0	0	7504.2	2336.58	0	0	0	0	0	0	287.217	10166.8	5227.01	5227.01	15170.5	12412.3	6569.81	6569.81	6569.81	6569.81	7614.59	6569.81	7535.44	342.481	234.533	309.16	5604.18	1482.31	5604.86	2976.37	0	884.769	0	0	0	0	3121.62	12196.1	4451.69	4451.69	12752.2	641.782	4451.69	492.091	6762.18	381.097	5781.76	4451.69
Q5T1R4	Transcription factor HIVEP3	0	0	0	0	0	0	0	0	0	0	0	0	0	0	0	0	0	0	0	0	0	0	0	0	0	0	0	0	0	0	0	0	0	0	0	0	0	0	0	0	0	0	0	0	0	0	463.436	0
Q9BYN7	Zinc finger protein 341	0	0	0	0	0	0	0	0	0	341.834	0	0	486.628	0	396.631	0	0	0	0	0	0	0	630.387	0	0	0	308.748	0	0	0	366.852	0	556.302	0	0	0	0	0	0	0	0	0	0	386.566	669.961	0	379.343	0
Q9BSK1	Zinc finger protein 577	0	0	1061.37	0	0	222.825	373.673	465.011	897.805	282.335	316.916	372.577	476.859	372.577	0	0	0	297.956	350.319	0	0	255.496	306.821	0	0	328.951	1441.06	0	360.25	0	0	0	0	0	0	0	0	0	0	0	0	0	0	0	0	749.777	290.942	0
Q8TCW7	Zona pellucida-like domain-containing protein 1	2464.59	2095.84	2266.37	2284.35	2138.42	2272.38	444.87	866.377	1602.55	1484.75	2015.45	2258.01	1248.76	1408.93	2468.68	2248.6	2654.69	1938.86	2294.8	2175.93	2340.99	1416.26	2480.57	2367.48	1651.91	2680.41	2172.37	1918.04	1859.6	1001.19	1594.59	1329.59	757.558	2186.75	2563.05	1089.37	984.949	1924.03	941.64	1434.96	1639.8	1258.49	2317.16	2426.37	2458.03	1689.96	2169.56	2291.75
O95049	Tight junction protein ZO-3	398.588	505.672	0	0	0	0	0	410.27	0	511.939	0	0	597.381	0	0	0	0	0	0	0	0	0	0	0	0	0	229.893	0	0	0	0	0	0	0	0	0	0	0	0	0	0	0	0	0	0	0	0	0
Q9Y6M5	Zinc transporter 1	557.115	1965.63	3321.63	609.637	5963.59	1051.91	2722.2	1086.53	1675.62	5197.81	780.484	1212.01	1444.53	2795.77	2687.04	714.979	1370.7	351.753	420.09	550.072	1368.54	1267.52	1803.38	1023.84	2123.21	1166.5	1768.64	1225.73	1377.84	1225.73	1225.73	538.361	2177.14	971.78	1073.63	5852.78	678.528	678.528	741.657	251.227	1395.19	678.528	1737.14	548.688	678.528	510.926	257.313	937.238
O43264	Centromere/kinetochore protein zw10 homolog	1280.76	1069.65	320.78	726.58	383.512	276.225	353.217	1645.82	612.542	1084.58	0	0	3114.52	0	1657.42	1007.9	817.928	495.409	0	495.409	765.853	0	830.164	0	0	0	0	894.754	1078.44	1163.06	316.784	894.754	1086.42	711.072	334.153	894.754	305.646	507.159	507.159	522.519	1303.16	507.159	534.378	491.8	303.911	507.159	459.181	548.039
O15014	Zinc finger protein 609	0	865.3	0	0	0	0	0	0	0	0	402.429	505.103	247.373	402.429	676.039	763.101	705.185	573.304	679.207	528.775	589.986	664.563	677.623	530.211	794.341	722.561	748.099	0	0	0	468.904	525.993	0	0	546.134	512.876	0	0	475.049	466.657	0	399.845	0	0	399.845	1100.44	0	0
P17014	Zinc finger protein 12	9925.82	0	0	0	0	4980.23	4297.79	0	0	0	1940.39	3263.87	1940.39	616.903	2567.51	1919.84	2567.51	2567.51	2567.51	3408.06	1500.7	663.331	2567.51	5105.83	2567.51	4256.41	2567.51	0	0	0	0	0	0	0	2439.33	0	0	0	0	0	0	0	0	3434.36	0	0	0	0
Q6WRX3	Protein zyg-11 homolog A	0	0	271.513	0	0	0	0	1481.68	0	1936.82	0	0	4765.23	0	1363.33	1014.6	0	0	0	373.637	0	0	4407.84	0	390.557	0	5130.9	0	0	0	0	0	616.909	0	551.336	1857.13	0	0	0	0	0	0	0	0	0	0	0	1294.22
O95125	Zinc finger protein 202	0	0	0	0	0	0	0	0	0	5021.64	291.432	1305.73	291.432	277.877	540.801	0	595.652	0	0	0	0	540.801	0	0	1837.82	0	5299.46	794.668	1344.62	459.042	2312.07	929.618	929.618	429.519	929.618	1078.88	272.053	965.088	965.088	965.088	650.25	965.088	965.088	484.946	2223.68	3080.54	1279.93	965.088
Q9UK11	Zinc finger protein 223	330.998	0	0	0	0	0	0	0	0	0	220.352	251.355	189.348	220.352	0	0	0	0	0	0	0	0	222.85	0	359.563	0	178.842	292.35	292.35	252.953	400.395	292.35	328.677	292.35	144.475	292.35	0	265.628	0	0	0	0	0	0	225.87	238.543	183.324	270.515
Q86XD8	AN1-type zinc finger protein 4	1390.74	1390.74	6352.07	1390.74	708.998	1719.36	262.803	1384.48	1911.87	550.844	6963.31	4868.5	4868.5	1667.83	2160.07	505.367	803.127	736.025	352.07	1629.55	4302.63	870.229	8840.64	326.337	460.539	7911.65	281.27	948.594	1098.38	798.805	245.237	452.91	1620.23	948.594	948.594	2196.7	693.425	296.287	165.811	654.753	654.753	654.753	905.781	654.753	398.057	654.753	654.753	1456.6
Q9ULD9	Zinc finger protein 608	632.511	710.693	0	0	0	496.615	496.615	288.71	517.735	496.615	0	0	0	0	0	0	0	0	0	0	0	0	406.474	779.377	1006.37	0	0	0	0	0	0	0	590.889	0	0	0	0	0	0	0	0	0	0	0	0	0	0	2010.22
Q9H7X3	Zinc finger protein 696	577.242	300.226	403.396	403.396	403.396	268.671	233.735	405.26	336.965	694.297	302.196	456.898	213.34	596.713	571.209	622.899	245.209	597.054	597.054	263.281	992.619	597.054	842.755	203.52	597.054	597.054	1052.78	355.801	712.81	249.854	355.801	355.801	158.185	355.801	355.801	1972.74	398.517	398.517	398.517	398.517	504.794	398.517	398.517	358.914	421.263	375.771	207.954	506.8
Q9Y2X9	Zinc finger protein 281	1087.27	1606.9	810.098	1087.27	1087.27	1056.26	437.836	12020.3	6201.81	2947.52	1051.44	1051.44	698.986	3404.3	650.866	909.725	909.725	909.725	3240.84	2844.36	519.994	838.405	2584.53	537.682	903.54	932.308	2706.05	4237.08	2781.19	4136.46	1726.85	313.939	4337.71	7452.76	6512.93	7268.86	614.97	5245.3	5245.3	777.564	10271.3	5245.3	6862.02	4990.9	12585.5	5245.3	2838.3	8779.34
P51786	Zinc finger protein 157	0	0	0	0	0	0	0	0	0	567.999	0	0	0	0	0	0	0	0	0	0	0	0	0	0	0	0	0	0	0	0	0	0	0	0	0	0	0	0	0	0	0	0	0	0	0	0	0	0
Q8N3J9	Zinc finger protein 664	2157.39	864.014	864.014	864.014	355.391	2116.27	2116.27	3620.43	2116.27	452.407	207.636	931.545	931.545	4757.54	1859.16	1794.11	634.769	1225.88	1133.57	1777.74	2221.94	1225.88	5545.81	1225.88	607.209	872.79	234.172	959.462	1003.52	959.462	615.529	959.462	3046.91	952.917	966.006	541.961	641.99	516.941	641.99	439.409	729.187	641.99	1134.9	1307.16	641.99	452.246	536.522	2135.55
P15621	Zinc finger protein 44	0	0	0	0	0	0	0	0	179.175	0	850.17	939.131	850.17	761.209	700.854	708.187	605.169	667.093	375.565	494.177	574.068	556.14	652.069	560.603	513.925	745.477	589.618	0	0	0	0	0	328.418	355.178	0	0	0	0	0	174.186	0	0	0	0	0	0	0	0
Q9NX65	Zinc finger and SCAN domain-containing protein 32	2106.64	919.409	919.409	919.409	498.182	580.117	748.149	565.713	594.763	609.409	1015.97	1015.97	376.604	1655.33	0	0	0	445.421	1093.5	0	0	562.997	281.412	567.796	0	0	0	0	0	0	0	0	0	0	0	0	0	0	0	0	0	0	0	0	0	0	0	0
Q05996	Zona pellucida sperm-binding protein 2	26753.2	25331	3809.8	1531.67	3296.9	4505.87	2344.31	4866.72	2753.16	8929	2657.71	1658.88	5042.1	4249.53	761.86	589.399	913.227	2636.3	448.358	2582	961.908	1347.63	1819.35	3351.58	1154.77	476.241	4750.47	0	0	0	0	0	385.942	0	617.453	207.466	0	0	0	0	209.344	0	0	0	0	0	0	0
Q9C0D4	Zinc finger protein 518B	278.039	0	0	0	0	390.803	399.76	390.803	243.042	390.803	1073.81	715.425	357.036	715.425	340.975	330.761	215.878	352.471	352.471	439.006	368.509	352.471	241.421	655.442	898.415	352.471	352.471	0	0	0	0	0	233.49	0	254.186	168.754	0	0	0	0	176.135	1773.11	265.989	0	0	0	0	464.618
Q68DK2	Zinc finger FYVE domain-containing protein 26	649.106	626.533	661.648	674.19	749.364	506.787	1856.22	449.43	371.375	392.074	0	0	0	0	0	0	0	0	0	0	0	0	0	0	0	0	0	0	0	0	0	0	0	0	0	0	0	0	0	0	0	0	0	0	0	0	0	0
Q96ME7	Zinc finger protein 512	0	0	0	0	0	0	0	0	0	0	0	560.057	0	0	412.621	412.621	412.621	454.696	412.621	407.189	278.68	412.621	267.745	204.896	452.402	428.592	555.978	0	0	0	0	0	528.762	0	0	0	0	0	0	0	0	0	0	0	0	0	0	0
Q9NYT6	Zinc finger protein 226	0	0	0	0	0	0	0	0	0	0	0	0	0	0	0	0	0	0	0	0	0	0	0	0	0	0	0	0	0	0	0	0	0	0	0	0	0	0	0	0	0	0	0	0	0	0	0	423.82
Q9NUA8	Zinc finger and BTB domain-containing protein 40	0	0	0	0	0	0	0	3419.58	3226.88	0	1343.12	1343.12	565.987	2120.25	5019.33	3543.34	2718.72	1955.06	1191.39	804.372	2738.59	1955.06	882.133	1955.06	1955.06	1955.06	559.658	1656.83	3386.07	5224.56	2459.75	2481.12	6291.84	2502.49	1949.63	733.231	2000.13	1798	2000.13	2000.13	2004.27	2000.13	1850.54	4742.63	1995.99	751.453	4500.76	5009.1
Q16600	Zinc finger protein 239	0	0	0	0	0	0	0	0	0	0	0	0	1476.66	0	0	0	0	0	0	0	0	0	0	0	0	0	0	0	0	0	0	0	0	0	0	0	0	0	0	0	0	0	0	0	0	0	0	0
P52746	Zinc finger protein 142	0	0	1650.8	0	0	610.968	616.862	613.915	240.69	1049.44	2765.98	4320.92	2765.98	1211.05	2692.68	1403.44	2692.68	2692.68	2692.68	483.958	2953.77	536.026	4267.98	2608.44	2692.68	3551.25	5025.41	0	260.206	438.875	0	0	879.114	0	0	1044.69	0	0	0	0	732.241	0	513.002	0	0	296.554	546.441	622.576
Q9P243	Zinc finger protein ZFAT	472.34	530.565	490.896	570.234	961.603	727.879	837.535	202.149	635.282	542.684	0	0	0	0	0	0	0	0	0	0	0	0	0	178.185	0	0	0	0	0	0	0	0	0	0	0	0	0	0	0	0	0	0	0	0	0	0	0	0
Q9H0D2	Zinc finger protein 541	353.15	0	0	0	0	0	0	0	0	0	326.683	261.61	391.756	326.683	0	0	0	0	0	0	0	0	0	2966.12	0	0	406.632	0	0	0	0	0	0	292.223	0	233.354	0	0	0	0	0	0	0	0	808.131	0	0	982.189
P0C6A0	GATA-type zinc finger protein 1	320.719	382.194	320.719	282.558	320.719	0	0	0	218.098	285.597	0	0	0	0	0	0	0	0	0	0	0	0	0	0	0	0	0	0	0	0	0	0	0	0	0	0	0	0	0	0	0	0	0	0	0	0	0	0
O60290	Zinc finger protein 862	0	0	0	0	195.895	0	0	0	0	0	0	0	0	0	0	0	0	0	0	0	0	0	0	0	0	0	0	0	0	0	0	0	0	0	0	0	0	0	0	0	0	0	0	0	0	0	0	0
P17038	Zinc finger protein 43	0	0	0	0	0	0	0	0	0	0	0	0	0	311.064	0	656.488	0	604.165	0	0	0	0	349.734	0	0	0	0	0	0	0	0	0	0	0	0	0	0	0	0	0	0	0	0	0	0	0	304.84	502.256
P17022	Zinc finger protein 18	1176.98	805.646	267.171	5784.1	5402.34	4256.6	293.427	1059.23	1335.43	1021.9	373.249	547.358	2363.49	890.973	1623.94	1037.42	923.174	1107.92	465.518	923.096	3473.07	743.866	565.775	402.945	462.433	370.301	402.403	627.293	982.475	965.714	650.695	538.666	1245.4	1604.21	778.154	734.696	233.129	229.904	282.37	297.553	267.188	282.37	569.907	392.775	246.053	398.898	243.465	592.969
O75312	Zinc finger protein ZPR1	802.516	0	0	0	0	0	0	750.556	0	274.192	334.115	0	0	0	0	0	0	936.652	0	0	0	194.028	1507.93	0	0	1026.84	332.349	0	362.109	0	874.854	0	0	0	0	0	0	0	341.804	0	494.266	0	0	631.648	0	0	0	0
Q9H7M6	Zinc finger SWIM domain-containing protein 4	1776.62	1589.88	1083.11	331.819	1386.08	1275.91	1574.43	1413.1	1385.98	5218.01	3482.33	2232.64	1206.03	4831.66	2303.05	2250.66	1071.58	2505.19	2974.08	3082.93	3222.09	2744.07	4055.61	3612.92	5599.7	3972.12	5095.19	2462.6	2462.6	1934.08	2462.6	1400.05	3480.06	580.83	4497.58	4727.12	1143.11	1183.36	1202.3	992.498	1482.31	600.165	2237.47	1696.93	2688.07	1975.23	2666.4	2421.8
A7E2V4	Zinc finger SWIM domain-containing protein 8	0	0	0	0	0	0	0	0	452.278	0	396.105	456.376	396.105	254.206	456.536	452.683	471.033	446.801	455.556	468.442	450.343	474.28	454.575	395.136	508.962	458.22	382.244	276.946	276.946	276.946	320.404	276.946	272.197	276.946	266.248	302.991	0	165.285	0	234.535	0	273.747	0	0	0	0	0	0
Q9BS86	Zona pellucida-binding protein 1	370.588	0	0	0	0	405.388	601.02	405.388	405.388	213.839	0	238.645	0	0	0	0	0	0	0	0	0	0	0	0	0	0	7976.22	0	0	0	3744.7	0	0	4561.77	0	0	0	0	0	0	0	0	0	0	0	0	0	0
Q96MU7	YTH domain-containing protein 1	1256.45	10070.3	0	0	0	681.235	983.141	1201.87	1092.51	5555.01	0	0	5763.53	0	0	0	0	0	2854.89	0	0	0	380.914	0	0	500.542	0	1725.65	1725.65	1725.65	1619.71	1725.65	2901.29	1725.65	1607.9	2021.21	0	0	0	0	2620.57	0	0	1609.92	2168.54	0	4895.15	0
Q9H6S0	3'-5' RNA helicase YTHDC2	0	0	3163.21	0	940.778	464.078	0	0	0	0	0	0	0	0	0	0	0	0	0	0	0	697.016	1451.68	1102.87	881.822	527.965	1016.04	0	0	0	0	0	0	0	0	0	0	0	0	0	0	0	0	0	0	0	0	0
Q9UGR2	Zinc finger CCCH domain-containing protein 7B	621.571	621.571	721.935	621.571	451.198	373.418	621.824	391.645	561.5	541.655	1221.71	1241.51	1201.91	1221.71	0	0	0	0	0	0	291.591	0	982.799	858.963	1177.34	1067.33	1110.17	527.082	784.627	290.982	527.082	527.082	578.688	742.993	475.475	388.055	0	0	0	0	0	0	345.552	0	0	992.562	0	0
Q9UPT8	Zinc finger CCCH domain-containing protein 4	782.042	778.001	3438.99	782.042	782.042	414.413	0	0	0	520.745	0	0	0	0	0	0	0	0	0	0	0	0	329.811	0	1623.01	715.467	0	0	225.978	0	284.054	0	0	0	0	0	0	0	0	0	0	0	0	0	0	0	464.622	0
Q96PE6	Zinc finger imprinted 3	0	357.22	0	0	24451.4	1391.64	236.038	1328.27	1328.27	1328.27	398.076	425.452	846.798	815.808	5672.84	0	0	0	0	192.849	238.516	0	0	655.817	295.073	0	1090.02	0	0	0	0	0	226.485	1042.37	0	0	1854.9	0	0	4594.43	0	0	0	0	0	365.923	0	0
Q14588	Zinc finger protein 234	0	0	0	0	0	0	0	0	0	316.861	0	0	806.486	0	0	0	0	0	0	0	0	0	0	0	0	0	0	0	0	0	0	0	0	0	0	0	0	0	0	0	0	0	0	0	0	0	0	0
Q7Z3V5	Zinc finger protein 571	0	0	0	0	0	0	0	463.681	0	0	283.454	283.454	236.872	321.921	0	0	0	0	0	0	0	0	0	0	163.279	0	0	0	0	0	0	0	0	0	0	0	0	0	0	0	0	0	0	0	0	0	0	0
Q9GZX5	Zinc finger protein 350	0	0	0	0	430.566	0	506.371	0	0	0	0	0	0	0	0	0	0	0	0	518.421	0	250.665	0	0	0	0	0	0	0	0	0	0	0	0	0	0	0	0	0	0	0	0	0	0	0	0	0	0
Q6ZS27	Zinc finger protein 662	0	0	0	0	0	0	0	0	0	0	0	0	3380.26	0	0	0	0	0	0	0	0	0	0	0	0	0	0	0	0	0	0	0	0	0	0	0	0	0	0	0	0	0	0	0	0	0	0	0
Q96DT7	Zinc finger and BTB domain-containing protein 10	0	0	4155.2	0	891.88	355.602	457.508	0	0	0	590.703	928.636	759.67	759.67	0	0	0	0	0	0	0	0	5090	3484.21	2041.11	2608.33	3521.89	0	0	0	0	0	0	0	0	0	0	0	0	0	0	0	0	0	0	0	0	0
Q8NAP8	Zinc finger and BTB domain-containing protein 8B	0	0	0	0	0	0	0	0	0	0	0	0	2622.67	0	0	0	0	0	0	0	0	0	0	0	0	0	0	0	0	0	0	0	0	0	0	0	0	0	0	0	0	0	0	0	0	0	0	0
Q8N587	Zinc finger protein 561	269.279	345.798	616.357	345.798	345.798	244.618	0	0	0	0	1496.91	1943.26	1050.57	1496.91	235.757	1057.17	812.358	1057.17	1057.17	1057.17	267.337	1057.17	1301.98	1613.24	2268.5	2134.16	311.764	0	839.291	0	0	0	0	759.215	0	349.453	0	0	0	0	0	0	0	0	0	0	0	269.721
Q9H8N7	Zinc finger protein 395	1868.81	1921.25	0	0	0	901.456	455.986	1346.93	1989.69	393.88	522.696	522.696	461.257	584.134	617.707	803.606	402.727	1315.46	1206.08	1654.95	235.769	1092.27	803.606	581.023	803.606	803.606	803.606	0	0	0	371.491	0	600.249	307.548	0	472.696	347.778	228.064	347.778	347.778	490.353	347.778	347.778	251.394	363.195	347.778	330.175	450.305
Q9C0G0	Zinc finger protein 407	744.546	484.812	0	0	0	372.028	201.819	1118.62	372.028	372.028	565.859	565.859	496.134	635.584	368.693	246.283	558.227	0	0	0	341.418	0	0	0	319.494	0	246.283	251.335	1345.11	1235.02	548.49	919.707	962.247	919.707	674.375	919.707	698.583	698.583	698.583	698.583	1248.03	698.583	698.583	624.494	832.925	436.866	433.726	814.465
Q9Y5V0	Zinc finger protein 706	326.278	449.07	1018.14	396.158	343.246	346.807	346.807	346.807	402.535	196.736	320.435	320.435	179.847	323.79	238.936	0	0	0	0	0	0	0	770.781	0	288.711	342.006	372.134	0	0	0	0	0	0	0	0	0	0	0	0	0	0	0	0	0	203.161	0	0	261.267
Q6ZTB9	Putative zinc finger protein 833	0	0	0	0	0	0	0	0	0	0	0	0	247.51	0	0	0	0	0	0	1224.81	0	0	0	0	0	0	0	0	0	0	0	0	0	0	0	0	0	0	0	0	0	0	265.086	0	0	0	0	0
Q12836	Zona pellucida sperm-binding protein 4	3792.83	4388.86	1931.85	647.955	1098.74	756.082	326.44	1593.7	1461.38	2631.3	279.871	279.871	184.235	974.5	891.297	428.316	367.017	719.501	536.786	645.256	295.817	536.786	715.724	687.079	301.751	232.789	536.786	0	240.58	0	207.793	0	0	0	0	0	0	0	0	0	0	0	0	0	0	0	0	0
Q07157	Tight junction protein ZO-1	0	0	0	0	0	230.259	568.782	568.782	717.372	568.782	269.498	269.498	192.033	346.963	0	0	0	0	0	0	0	0	535.931	0	0	0	0	0	0	0	0	0	0	0	0	0	0	0	0	0	395.523	0	0	0	0	0	0	536.271
P03905	NADH-ubiquinone oxidoreductase chain 4	0	0	0	0	0	0	0	0	0	0	0	0	385.643	0	0	0	0	0	0	0	0	0	0	0	0	0	0	0	0	0	0	0	0	0	0	0	0	0	0	0	0	0	0	0	0	0	0	0
O95948	One cut domain family member 2	342.244	333.754	325.263	281.037	392.389	0	0	582.059	0	0	930.549	920.963	940.135	930.549	615.763	575.302	193.419	575.302	575.302	330.466	575.302	241.65	1318.5	542.585	608.018	819.403	575.302	0	0	0	0	0	467.48	270.537	151.801	4168.25	0	0	0	0	321.432	0	0	0	680.056	502.397	0	292.091
Q96PE5	Opalin	727.728	502.293	0	0	0	0	0	0	0	0	0	0	791.631	0	0	0	0	0	0	0	0	0	0	0	0	0	0	0	0	0	0	0	0	0	0	0	0	0	0	0	0	0	0	0	0	0	0	0
Q9Y619	Mitochondrial ornithine transporter 1	5301.83	3879.57	0	0	0	681.283	212.462	644.001	718.565	1473.41	228.718	0	0	0	265.424	364.898	0	347.217	0	261.693	0	0	0	208.92	0	0	226.712	0	0	0	0	0	0	0	0	0	0	0	0	0	0	0	0	0	0	0	0	0
Q9Y3B8	Oligoribonuclease, mitochondrial	5499.62	5925.09	7103	3599.34	4279.69	2784.67	5732.91	2845.11	5754.15	8880.34	1528.04	1448.5	1005.66	5294.39	2349.76	2179.45	3518.42	4181.59	1241.04	4185.09	2729.73	3731.53	3307.62	2204.76	261.687	464.625	1945.91	287.754	994.472	1536.42	1610.73	1789.58	441.838	1116.35	256.689	740.12	613.015	502.262	1538.07	1159.65	1449.9	755.004	487.496	430.743	759.09	279.982	380.678	613.015
Q9BXB5	Oxysterol-binding protein-related protein 10	395.122	544.209	0	0	0	0	0	306.151	0	537.101	210.951	258.39	258.39	305.828	0	0	0	0	0	0	0	0	0	0	0	0	0	0	0	0	0	0	0	0	0	0	0	0	0	0	0	0	0	0	0	0	0	0
Q9H4L5	Oxysterol-binding protein-related protein 3	477.376	367.249	392.204	379.726	366.133	0	0	0	0	510.029	0	0	0	270.087	0	0	0	0	0	0	505.211	325.035	0	0	0	0	264.616	0	0	0	0	0	0	0	0	0	0	0	0	0	0	0	0	0	0	0	0	0
Q9BZF1	Oxysterol-binding protein-related protein 8	497.035	202.251	0	0	0	0	0	0	0	243.514	0	0	0	0	0	0	0	0	0	0	0	0	0	0	0	0	0	0	0	0	0	0	0	0	0	0	0	0	0	0	0	0	0	0	0	0	0	0
Q96SU4	Oxysterol-binding protein-related protein 9	907.293	2149.06	2966.94	910.11	1879.71	932.494	596.952	1653.5	1067.86	5045.49	521.058	713.628	1309.49	2112.03	607.681	3211.82	936.551	1050.53	1058	296	690.995	346.191	1182.4	945.307	642.428	767.74	911.133	265.496	1048.98	516.709	665.789	774.309	882.828	1228.77	650.849	1040.97	479.313	711.037	242.524	603.642	3444.4	1055.6	1362.82	2163.44	1093.27	577.06	2212.41	1055.6
P51665	26S proteasome non-ATPase regulatory subunit 7	3195.83	3786	1487.45	984.331	1219.04	430.226	1166.32	20111.5	1699.77	5179.51	1823	867.941	1356.14	3027.17	973.239	704.271	699.239	1004.91	718.077	1360.43	959.175	901.306	3091.08	2415.78	836.837	945.112	4244.71	0	0	290.771	270.488	270.488	339.937	0	0	417.216	0	0	410.262	311.78	3031.26	0	3030.17	0	0	311.78	0	0
P48556	26S proteasome non-ATPase regulatory subunit 8	758.935	1140.64	265.514	949.79	1601.06	3263.92	319.738	4936.35	6070.54	1591.49	0	0	0	6020.87	488.847	1563.8	669.536	3060.95	918.172	313.348	1563.8	2209.42	1563.8	3952.86	1563.8	1563.8	3300.59	0	0	0	0	0	0	0	0	0	0	0	0	0	289.45	0	0	0	0	0	0	0
Q06323	Proteasome activator complex subunit 1	749.7	664.211	318.088	491.149	210.909	682.616	682.616	682.616	415.567	827.385	536.997	382.087	543.172	365.668	0	0	271.021	0	0	271.021	0	310.709	337.533	345.211	0	0	556.837	0	176.239	0	284.104	0	0	344.141	0	746.815	0	0	0	429.818	0	0	0	0	429.818	511.465	718.812	602.633
P61289	Proteasome activator complex subunit 3	1348.02	1241	640.134	960.796	680.592	0	465.373	0	0	289.079	280.068	441.741	603.414	441.741	0	0	0	0	0	0	0	239.741	391.588	0	0	195.284	0	0	0	0	0	0	0	153.809	134.986	0	0	0	0	0	232.253	0	0	173.596	0	0	0	0
Q14997	Proteasome activator complex subunit 4	0	0	0	0	0	0	0	159.868	0	0	264.741	0	0	0	0	0	0	176.291	0	0	0	0	0	0	0	244.458	272.702	0	0	0	0	0	0	0	0	0	0	0	0	0	0	0	0	0	0	0	0	0
O95456	Proteasome assembly chaperone 1	609.237	1477.66	609.237	609.237	599.403	678.799	678.799	513.302	678.799	1259.57	560.663	740.777	748.497	740.777	0	0	0	369.554	0	0	0	507.395	0	0	0	197.359	626.304	0	0	0	0	0	0	0	0	0	0	0	0	0	0	0	0	0	0	0	0	0
Q5JS54	Proteasome assembly chaperone 4	329.699	364.519	0	0	0	290.683	290.683	227.312	290.683	574.566	0	0	0	0	0	0	0	0	0	219.703	0	0	193.877	0	0	0	0	0	0	0	0	0	0	0	0	0	0	0	0	0	0	0	0	0	0	0	0	0
Q9NRP0	Oligosaccharyltransferase complex subunit OSTC	1032.83	1144.59	0	0	0	0	0	0	0	618.346	0	0	484.999	0	0	0	0	0	0	0	0	0	0	0	0	0	296.571	0	0	0	0	0	0	0	0	0	0	0	0	0	0	0	0	0	0	0	0	0
Q92882	Osteoclast-stimulating factor 1	3850.41	2804.09	1213.47	2008.78	402.458	438.809	346.256	438.809	438.809	2521.67	0	0	0	0	0	0	0	0	0	0	0	255.306	199.154	233.62	0	0	853.979	0	0	0	0	0	0	0	0	0	0	0	0	0	0	0	0	0	0	0	0	0
Q8WXF1	Paraspeckle component 1	1072.9	489.565	0	0	0	0	0	358.657	0	877.888	358.516	257.361	459.67	358.516	0	0	0	314.675	0	0	0	0	242.294	0	0	0	0	0	0	0	0	0	0	0	0	0	0	0	0	0	0	0	0	0	0	0	0	0
Q9HC10	Otoferlin	698.056	0	0	0	0	0	0	364.212	0	399.512	373.224	373.224	156.814	598.832	525.409	525.409	525.409	525.409	229.659	525.409	525.409	191.791	525.409	646.094	1017.85	614.332	522.201	942.655	757.171	643.069	929.944	543.295	1129.81	955.366	1090.8	1125.32	887.651	437.183	887.651	887.651	887.651	244.986	833.365	748.455	974.824	981.601	1126.99	941.937
Q7RTY7	Ovochymase-1	5086.83	4727.24	1912.56	386.803	1625.36	2128.95	1288.82	1895.44	1199.29	3243.8	321.009	749.88	749.88	2476.63	310.343	1019.26	1019.26	963.276	426.183	1982.01	729.3	1075.25	1388.18	1264.03	673.806	1019.26	1086.36	0	0	0	0	243.377	0	0	0	0	0	0	0	0	378.279	0	0	0	0	254.538	378.539	0
P16333	Cytoplasmic protein NCK1	1404.91	1524.84	1274.07	223.973	888.579	908.158	816.792	593.003	999.524	1514.98	865.951	792.92	204.598	792.92	265.217	310.324	859.793	314.688	575.467	843.821	357.038	463.815	687.118	979.858	575.467	575.467	876.783	221.531	0	0	0	0	0	0	0	0	0	0	0	0	548.524	0	0	0	0	0	0	0
Q9UMS0	NFU1 iron-sulfur cluster scaffold homolog, mitochondrial	4440.12	4246.03	483.989	319.24	718.103	1289.35	1541.68	2479.98	1069.05	5848.84	1890.96	520.471	2484.85	2831.03	392.694	990.528	244.468	1245.09	658.392	1675.03	376.882	1372.16	990.528	1302.29	307.725	990.528	1411.08	0	0	0	0	0	0	179.576	0	0	226.773	0	471.06	226.773	434.473	0	0	0	0	457.403	0	0
P80188	Neutrophil gelatinase-associated lipocalin	432.379	0	0	0	455.99	0	0	388.194	0	675.361	486.502	486.502	250.846	722.158	0	0	0	0	417.02	270.094	0	0	385.527	521.574	791.216	0	270.094	335.649	1077.51	973.363	1522.97	927.82	1542.59	1785.73	1828.87	1630.51	0	0	0	0	0	0	298.12	0	298.12	376.972	464.591	362.686
P13797	Plastin-3	2316.65	1550.31	0	0	0	1586.33	593.911	0	0	0	0	0	669.615	0	0	0	0	0	0	0	0	0	348.858	530.178	0	0	0	0	0	0	0	0	0	0	0	0	0	0	0	0	0	0	0	0	355.301	0	0	0
Q96PB7	Noelin-3	2463.04	2817.21	0	0	0	0	0	0	449.054	381.525	0	0	0	727.418	0	0	0	0	400.789	0	0	0	547.66	1022.42	0	0	0	0	0	0	0	0	0	0	0	0	0	0	0	0	0	0	0	0	0	0	0	0
Q5BJF6	Outer dense fiber protein 2	0	0	0	0	0	0	0	0	0	312.868	0	0	2165.31	0	0	0	0	0	0	0	0	0	0	0	0	0	0	0	0	0	0	0	0	0	0	0	0	0	0	0	0	0	0	0	0	0	0	0
P36957	Dihydrolipoyllysine-residue succinyltransferase component of 2-oxoglutarate dehydrogenase complex, mitochondrial	60139.1	65751.5	18577.6	9219.56	5800.93	24976.5	32369.9	77616.5	68409.1	90081.1	36653.5	22011.5	28190.6	78006.6	36595.2	30351.7	38923.4	51809.2	33988.5	66171.9	36149.1	48376.9	61283.9	71631.4	7377.3	14024.1	32820.8	1163.43	5815.64	16430.1	28248.1	18654.3	28199.1	11518.7	24843.1	32870.5	8653.67	3528.51	38067.7	40881.3	36857.4	14983.8	4114.39	5702.79	2551.79	4313.24	2853.83	2059.84
O60502	Protein O-GlcNAcase	0	261.04	0	0	0	472.143	0	0	382.74	0	0	0	1031.94	0	0	0	0	0	0	0	0	0	0	0	720.039	0	428.805	0	0	0	0	0	0	0	0	0	0	0	0	0	0	0	0	0	0	0	0	0
O15294	UDP-N-acetylglucosamine--peptide N-acetylglucosaminyltransferase 110 kDa subunit	0	0	0	0	0	402.854	418.316	259.4	433.778	1253.85	553.029	553.029	639.803	466.254	0	0	0	0	0	0	0	0	299.822	0	0	0	258.243	0	0	0	0	0	0	0	0	0	0	0	0	0	0	0	0	0	0	0	0	0
Q8NH21	Olfactory receptor 4F5	0	0	0	0	0	0	0	0	0	0	0	0	0	1148.29	0	0	0	0	0	0	526.786	0	0	0	0	0	0	0	0	0	0	0	0	381.114	0	0	0	0	0	0	0	0	0	0	0	0	0	0
Q53FV1	ORM1-like protein 2	1317.63	1974.8	604.884	329.865	779.887	598.514	369.37	139.996	270.92	442.027	0	0	282.696	0	0	0	0	0	0	0	0	0	0	0	0	0	0	0	0	0	0	0	0	0	0	0	0	0	0	0	0	0	0	0	0	0	0	0
Q8N138	ORM1-like protein 3	0	590.068	0	0	0	0	0	0	0	0	0	0	0	0	0	0	0	0	0	0	0	0	0	0	0	0	0	0	0	0	0	0	0	0	0	0	0	0	0	0	0	0	0	0	0	0	0	0
P55036	26S proteasome non-ATPase regulatory subunit 4	13090.3	15185.7	3778.08	347.207	4553.03	1007.56	2139.38	5376.76	1350.37	6847.61	2806.56	2806.56	181.049	4479.02	308.715	289.187	303.437	2292	601.874	2466.68	377.392	2734.08	5094.21	2040.92	412.727	1321.4	6828.06	0	0	0	0	0	414.836	0	0	0	0	0	0	0	442.799	0	0	0	0	0	0	0
A0A2R8YFL7	Oocyte-secreted protein 4A	3869.35	3923.94	294.435	2153.54	437.721	945.139	645.199	645.199	248.673	645.199	0	0	1245.91	0	0	0	0	0	0	0	0	291.81	0	0	459.884	259.118	910.095	0	0	0	0	0	0	0	0	0	0	0	0	0	0	0	0	0	0	0	0	0
O00233	26S proteasome non-ATPase regulatory subunit 9	213.384	753.309	1405.4	753.309	753.309	1275.48	1275.48	534.569	1275.48	1953.73	1032.83	1698.82	2853.88	1117.18	782.998	381.495	782.998	782.998	1253.05	4846.06	631.527	476.96	248.86	1399.75	891.789	456.662	1752.48	480.357	507.047	480.357	1968.19	0	0	968.652	0	0	0	0	0	0	288.066	0	1007.19	554.253	0	0	477.93	288.066
Q92530	Proteasome inhibitor PI31 subunit	1005.15	1103.4	0	0	0	0	0	0	0	178.623	0	0	0	0	0	0	0	0	0	0	0	0	0	0	0	0	0	0	0	0	0	0	0	0	0	0	0	0	0	0	0	0	0	0	0	0	0	0
Q969U7	Proteasome assembly chaperone 2	328.133	574.976	319.473	351.885	306.063	310.142	424.638	359.926	399.524	379.725	319.414	749.511	534.463	534.463	0	0	0	0	0	0	0	0	377.111	329.233	492	335.007	478.996	325.625	1622.27	919.816	0	0	942.563	0	0	0	0	263.156	0	0	0	0	0	0	249.719	622.896	0	0
P49768	Presenilin-1	208.55	411.635	832.434	470.136	528.637	369.132	619.753	304.787	494.443	785.138	315.129	521.198	330.002	330.002	0	0	0	0	0	0	0	268.592	1819.48	863.252	1589.31	879.814	2152.21	0	0	0	0	0	0	0	0	0	0	0	0	0	284.904	0	0	0	0	0	0	0
Q96BN8	Ubiquitin thioesterase otulin	856.839	1248.32	818.137	405.606	408.663	659.302	306.672	589.472	729.131	1572.17	308.885	735.497	469.163	469.163	0	0	0	0	0	638.527	298.528	0	898.207	959.18	0	0	1160.18	0	0	0	0	0	0	0	0	0	0	0	0	0	0	0	0	0	0	0	460.394	0
Q9UHV9	Prefoldin subunit 2	4508.18	3228.36	4542.24	739.626	3386.93	809.375	2545.67	2077.36	930.037	4336.2	4318.75	3174.25	472.491	1965.68	1473.42	1740.17	979.185	1260.17	1802.8	1865.44	1308.18	1520.66	4982.95	3830.56	3185.12	3572.51	4592.87	548.096	1082.96	275.811	433.469	548.096	689.17	1407.21	548.096	463.364	711.555	576.094	256.623	562.793	1030	576.094	581.248	532.867	1189.36	570.94	427.267	1149.34
Q8NC96	Adaptin ear-binding coat-associated protein 1	1275.68	1207.08	993.617	1100.35	298.131	0	0	373.31	0	1146.4	281.431	0	0	0	345.401	345.401	345.401	663.548	345.401	316.796	417.31	296.33	335.462	558.259	345.401	345.401	345.401	0	0	0	0	0	0	0	0	0	0	0	0	0	0	0	0	0	0	0	0	0
Q13823	Nucleolar GTP-binding protein 2	0	0	0	0	0	0	0	0	0	0	0	0	0	0	0	0	0	0	0	0	0	0	0	0	177.011	0	0	0	0	0	0	0	0	0	0	0	0	0	0	0	0	0	0	0	0	0	0	0
P04629	High affinity nerve growth factor receptor	0	0	0	0	0	0	248.194	0	0	0	0	0	1089.3	0	0	0	0	0	0	0	0	0	0	0	0	0	0	0	0	0	0	0	0	0	0	0	0	0	0	0	0	0	0	0	0	0	0	0
P27169	Serum paraoxonase/arylesterase 1	4041.34	0	0	0	350.756	338.972	338.972	184.003	338.972	487.201	0	217.811	0	0	341.704	293.508	293.508	370.435	293.508	253.343	281.874	505.065	277.594	293.508	305.142	293.508	208.43	0	0	0	0	0	0	0	0	0	0	0	0	0	0	0	0	0	0	0	0	0
Q15165	Serum paraoxonase/arylesterase 2	2554.24	2515.66	666.983	1883.37	1251.08	253.41	661.968	2005.87	635.413	3744.14	603.256	2019.62	2019.62	2233.93	925.341	925.341	925.341	889.716	925.341	960.965	462.133	811.501	1275.36	1169.09	169.88	925.341	2051.17	0	0	0	0	0	337.99	0	310.061	256.778	0	0	0	0	386.211	0	0	0	0	0	0	0
Q12986	Transcriptional repressor NF-X1	0	0	504.612	0	218.799	224.472	224.472	180.913	1247.79	224.472	898.354	387.986	759.379	905.443	519.456	519.456	519.456	519.456	329.71	752.46	288.391	497.975	689.914	207.04	585.481	519.456	873.834	0	0	0	0	0	0	0	0	0	0	0	0	0	0	0	0	0	0	0	0	0
P22307	Sterol carrier protein 2	1059.08	4230.41	533.688	465.237	363.615	414.06	2777.54	3745.81	1809.28	7079.14	1598.91	480.747	532.657	3529.17	442.669	229.804	456.65	469.474	749.317	1000.05	248.794	600.814	1162.99	701.819	600.814	600.814	1800.19	0	0	0	0	0	0	0	0	0	0	0	0	0	0	0	0	0	0	0	252.565	0
O15399	Glutamate receptor ionotropic, NMDA 2D	4912.34	5019.35	2958.34	4773.94	4635.53	5406.17	5594.43	5406.17	321.13	5406.17	3872.13	2488.05	363.823	2488.05	1335.23	2649.57	667.066	2892.56	4272.27	2509.08	2865.67	2521.83	2920.63	3497.46	2760.58	3518.79	2604.29	3143.55	1657.5	3143.55	4081.1	996.609	3647.38	3143.55	3143.55	3143.55	2511.02	531.736	2169.45	2169.45	2169.45	2169.45	2169.45	2169.45	1024.06	2580.49	2290.17	2048.74
Q9Y3T9	Nucleolar complex protein 2 homolog	700.011	700.011	700.011	683.123	877.069	533.33	403.224	403.224	403.224	283.355	0	0	0	0	0	0	0	0	0	0	0	0	0	0	0	0	0	0	0	0	0	0	0	0	0	0	0	0	0	0	0	0	0	0	0	0	0	0
Q9UNA4	DNA polymerase iota	0	0	0	0	0	0	0	0	0	0	519.712	421.551	470.632	470.632	568.884	606.879	344.903	717.186	568.884	307.694	453.546	568.884	635.274	448.621	568.884	568.884	659.779	546.012	0	0	0	0	0	0	0	451.745	0	0	0	0	0	0	0	0	319.989	0	0	0
Q92621	Nuclear pore complex protein Nup205	0	538.083	0	0	0	0	0	0	0	0	0	253.804	0	0	381.183	364.646	275.721	364.646	364.646	190.879	241.534	364.646	442.056	401.528	348.109	364.646	408.428	0	0	0	0	0	316.494	0	206.61	271.138	0	0	0	0	0	0	0	0	252.649	0	0	0
Q9Y5A7	NEDD8 ultimate buster 1	0	0	1253.25	0	0	1019.74	1019.74	360.209	2351.28	1019.74	3508.81	3508.81	6255.52	762.096	1099.12	591.998	305.486	677.785	677.785	677.785	557.655	1044.53	622.25	1292.93	677.785	677.785	733.32	0	252.339	0	993.348	0	438.484	286.408	0	0	0	0	0	0	0	0	0	0	0	0	615.402	0
Q9Y266	Nuclear migration protein nudC	11572.4	13666.8	13311.6	9044.22	8987.44	1745	6576.96	11865.2	25826	20617.8	10836.7	4099.51	1415.48	8926.02	6945.15	4765.73	6246.23	10810.7	5646.79	12377.3	6377.58	8978.22	5658.28	8488.07	1442.04	6743.08	9704.34	2209.05	2382.61	1922.07	2665.54	821.837	3266.36	2035.48	738.31	3473.14	819.999	893.896	4642.83	2807.86	3095.38	1041.38	923.293	555.253	3121.05	922.525	1158.36	2891.68
Q86WS3	Oocyte-secreted protein 2	629.059	423.875	0	0	0	0	0	0	0	0	0	0	0	0	0	0	0	0	0	0	0	0	0	0	0	0	0	0	0	0	0	0	0	0	0	0	0	0	0	0	0	0	0	0	0	0	0	0
Q9Y585	Olfactory receptor 1A2	0	863.746	305.252	0	0	0	0	0	0	717.322	335.992	311.73	603.355	512.238	0	0	406.168	0	1447.65	0	0	0	443.136	0	698.887	429.804	516.071	389.835	436.375	413.105	830.669	413.105	221.082	360.303	991.687	413.105	0	0	0	0	310.646	0	0	0	0	504.901	227.272	0
P22059	Oxysterol-binding protein 1	4752.22	11773	1768.31	2202.17	1698.48	731.552	1835.49	2484.53	3972.08	4585.73	2498.06	977.08	1618.63	2533.62	1197.39	1667.32	1231.93	1875.63	622.947	2295.91	1140.85	1493.51	1148.67	1838.49	659.45	491.493	2017.74	0	0	240.062	611.019	240.062	261.226	354.908	0	0	0	0	589.618	182.443	147.363	0	0	0	0	368.949	0	147.363
Q969R2	Oxysterol-binding protein 2	244.082	0	0	0	0	0	0	320.559	0	0	351.379	351.379	282.282	420.477	0	0	0	276.128	331.715	230.579	0	274.899	0	0	232.766	333.759	0	0	0	0	0	0	0	138.335	0	223.316	0	0	0	0	174.375	0	0	0	0	208.148	0	0
Q99460	26S proteasome non-ATPase regulatory subunit 1	4051.96	5325.43	837.335	2865.87	1679.77	13037.9	533.355	2130.84	2039.48	4204.47	415.088	280.718	415.088	4135.28	453.747	3074.89	870.443	944.083	1285.3	592.412	2046.49	5535.9	1307.17	1343.87	467.063	504.127	2499.62	384.803	336.012	413.14	722.011	413.14	452.597	413.14	413.14	413.14	0	0	196.421	0	426.004	0	0	0	196.421	0	0	0
Q8WVF1	Protein OSCP1	1045.49	1396.46	4235.99	1396.46	1396.46	343.084	589.952	284.305	466.518	623.516	667.64	387.357	493.732	493.732	693.566	851.089	240.201	337.123	401.254	721.399	610.469	401.254	401.254	244.767	259.344	401.254	401.254	0	391.094	0	0	0	0	136.593	0	0	0	0	206.553	0	0	0	0	0	684.983	0	416.068	0
Q16401	26S proteasome non-ATPase regulatory subunit 5	2456.22	2512.08	2456.22	2456.22	471.297	618.89	572.636	618.89	618.89	1126.31	0	0	0	1100.67	646.208	539.591	646.208	744.424	667.229	1275.24	433.673	646.208	646.208	1066.82	646.208	340.243	199.288	0	0	574.785	0	0	0	0	0	0	0	0	0	0	0	0	0	0	0	0	0	0
Q15008	26S proteasome non-ATPase regulatory subunit 6	4352.7	6793.61	584.553	2468.63	438.603	266.671	590.795	2332.52	1824.1	4812.06	1032.54	1041.1	2409.12	2853.34	368.164	512.802	446.376	2629.26	369.265	2334.97	1142.43	1761.01	1613.92	940.044	846.379	347.083	1672.77	0	0	445.599	265.781	0	0	0	0	0	0	0	294.157	0	0	0	0	0	0	0	0	0
P39656	Dolichyl-diphosphooligosaccharide--protein glycosyltransferase 48 kDa subunit	2749.46	2538.27	793.852	422.786	960.323	794.395	1040.63	2744.15	2240.91	5329.61	2021.85	782.372	1607.19	2638.87	525.118	640.069	633.737	1677.95	614.329	970.918	257.475	2117.08	1370.7	1947.28	769.415	812.547	1923.79	506.865	506.865	506.865	340.114	506.865	863.527	506.865	261.996	960.655	0	0	0	326.461	328.907	0	326.461	0	0	362.022	0	0
P55769	NHP2-like protein 1	599.982	469.159	352.026	469.159	469.159	0	238.177	0	0	316.218	0	0	537.792	0	0	0	0	0	0	0	0	0	0	0	0	318.9	146.729	0	179.82	0	0	0	0	0	0	0	0	0	0	0	0	0	0	0	0	0	0	0
Q9NPG2	Neuroglobin	370.868	548.725	548.725	548.725	853.091	0	0	215.731	0	1615.66	286.677	318.307	349.936	318.307	0	0	0	0	0	383.605	0	0	1394.75	0	0	340.124	590.641	0	0	0	0	0	0	0	0	0	0	0	0	0	0	0	0	0	0	0	0	0
P07197	Neurofilament medium polypeptide	370.812	0	0	0	0	0	0	0	0	461.809	0	0	0	0	0	0	0	0	0	0	0	0	0	0	0	0	556.56	0	0	0	0	0	0	0	0	0	0	0	0	0	0	0	0	0	0	0	587.181	0
Q9NPE2	Neugrin	2011.64	2701.61	2011.64	2011.64	285.015	286.748	286.748	300.963	207.573	286.748	1172.64	1172.64	2081.74	263.543	0	0	0	0	0	0	219.337	0	369.82	323.299	244.506	0	516.366	0	0	0	0	0	0	0	0	0	0	0	0	0	0	0	0	0	0	0	0	282.397
Q5T2W1	Na(+)/H(+) exchange regulatory cofactor NHE-RF3	630.398	1106.9	473.512	551.955	331.603	0	0	729.462	0	1258.12	304.874	370.43	304.874	239.318	0	0	0	0	0	0	0	0	0	158.188	0	0	359.862	0	0	0	0	0	0	0	0	0	0	0	0	0	0	0	0	0	0	0	0	0
Q6T4R5	Nance-Horan syndrome protein	0	0	0	5891.17	0	0	0	0	0	0	0	0	0	5453.62	0	10064.9	0	0	6104.31	0	8076.72	0	0	0	0	0	0	5769.4	0	5556.15	5941.43	0	0	0	0	0	7138.06	6583.05	6583.05	6583.05	6664.82	4973.06	6583.05	6230.55	7037.02	6583.05	6583.05	6501.27
Q8NI37	Protein phosphatase PTC7 homolog	392.791	0	0	0	0	0	0	384.05	0	366.627	278.532	323.968	323.968	373.436	232.465	297.478	188.827	297.478	297.478	297.478	294.925	284.27	300.032	333.859	297.478	397.839	338.107	0	0	0	0	0	229.776	0	0	0	0	0	0	0	0	0	0	0	0	336.343	327.716	222.156
Q9NV79	Protein-L-isoaspartate O-methyltransferase domain-containing protein 2	1072.85	1266.88	1693.5	685.908	1274.37	305.506	1058.04	1293.26	1011.91	381.911	985.112	458.813	1264.77	1099.31	679.151	553.975	588.53	1532.81	518.046	1095.66	689.251	1174.67	634.232	707.383	298.879	281.582	993.504	0	349.938	0	392.719	0	402.034	0	0	349.938	0	0	323.823	297.424	337.085	297.424	0	0	0	0	0	0
P12004	Proliferating cell nuclear antigen	25199.6	30197	16788.6	9207.42	18210.9	3810.33	28358	10744.3	3234.22	27185.5	9931.27	3001.62	19598.4	11661.4	3670.97	4500.88	3600.23	6920.17	5589.07	7239.36	3313.45	6454.95	7475.83	6823.58	2461.62	3967.17	10585.1	1569.04	387.106	988.596	1569.04	701.72	2341.29	1894.09	1569.04	2569.64	255.638	735.929	3731.98	2161.86	3330.87	297.649	250.374	659.078	812.78	650.422	861.178	735.929
O95613	Pericentrin	562.036	1078.66	676.975	676.975	676.975	939.876	784.446	898.724	898.724	898.724	753.931	753.931	968.645	539.218	219.589	0	0	327.241	0	0	287.747	267.901	219.589	279.86	0	0	220.704	335.805	335.805	335.805	335.805	335.805	280.074	323.036	377.066	440.342	377.106	377.106	172.647	377.106	647.882	377.106	459.587	271.399	1111.61	293.523	891.778	294.625
Q92824	Proprotein convertase subtilisin/kexin type 5	3282.27	2161.8	276.635	1300.88	439.958	516.969	357.039	633.984	907.201	1904.13	405.615	1339.96	1339.96	1558.19	2297.06	2485.83	621.786	612.881	603.975	313.66	270.333	612.881	4361.99	421.302	612.881	575.35	3072.38	371.464	4868.76	1122.72	1049.66	1157.81	2681.68	4140.26	963.859	1192.9	897.643	1345.76	2075.53	2075.53	2318.05	2075.53	2075.53	1482.02	698.898	2486.45	2558.99	2909.67
Q9H6A9	Pecanex-like protein 3	0	0	0	0	0	0	0	0	0	0	4248.66	3132.22	260.383	3132.22	535.264	1969.27	1756.88	1756.88	676.625	796.794	1708.89	1111.79	3640.97	4174.87	1756.88	2510.31	2648.53	0	0	1929.28	415.191	0	754.867	0	2646.95	0	0	0	0	0	0	0	0	536.096	0	722.725	0	0
Q14432	cGMP-inhibited 3',5'-cyclic phosphodiesterase A	0	0	0	0	0	0	0	0	0	633.02	0	0	280.25	0	0	0	0	0	0	0	0	0	0	0	0	0	0	0	0	0	0	0	0	0	0	0	0	0	0	0	0	0	0	0	0	0	0	0
Q14554	Protein disulfide-isomerase A5	1455.77	4322.91	1090.28	1361.95	1268.13	1189.58	1312.14	1011.49	1020.88	2373.53	322.752	246.024	1047.11	1248.67	404.921	361.662	509.354	995.295	509.354	509.354	509.354	509.354	669.067	397.424	456.543	562.164	1329.36	0	0	0	0	0	0	0	0	0	0	0	0	0	0	0	0	0	0	0	0	0
Q15084	Protein disulfide-isomerase A6	35039.7	38356.4	17681.8	7541.08	20144.1	28596.7	15607	24778.7	14213.6	31903.7	12043.9	3817.51	12555	27031.1	7771.31	5924.34	6541.98	21188.2	4263.09	15751.4	6681.85	17880	12154.4	18326.4	2985.97	3914.34	16535.3	360.854	3979.6	2598.33	4018.17	2515.28	4196.28	3941.03	6389.17	4166.7	1193.51	1357.36	8208.59	4775.24	8902.22	1658.55	1873.47	2336.6	1658.55	912.946	278.666	484.347
Q15120	[Pyruvate dehydrogenase ] kinase isozyme 3, mitochondrial	300.528	0	0	0	0	0	0	0	0	0	0	0	484.705	0	0	0	0	0	0	0	0	0	0	0	0	0	0	0	0	0	0	0	0	0	0	0	0	0	0	0	0	0	0	0	0	0	0	0
Q86YL7	Podoplanin	544.353	475.452	0	0	0	0	0	0	0	0	0	0	0	0	0	0	0	0	0	0	0	0	0	0	0	0	0	0	0	0	0	0	0	0	0	0	0	0	0	0	0	0	0	0	0	0	0	0
Q8NCN5	Pyruvate dehydrogenase phosphatase regulatory subunit, mitochondrial	3425.76	3952.35	1151.26	186.176	718.213	323.626	950.148	612.735	781.442	1560.8	1653.93	420.803	148.437	1556.04	794.771	794.771	794.771	993.173	794.771	732.022	794.771	398.212	1081.5	794.771	345.796	794.771	1127.01	0	0	0	173.775	0	0	705.592	0	0	0	0	306.179	0	436.265	0	0	0	0	0	0	258.477
P12955	Xaa-Pro dipeptidase	292.076	0	0	0	0	0	0	0	0	0	0	0	954.322	0	0	0	0	0	0	0	0	0	0	0	0	0	0	0	0	0	0	0	0	0	0	0	0	0	0	0	0	0	0	0	0	0	0	0
Q8NDH3	Probable aminopeptidase NPEPL1	266.41	0	310.508	0	0	0	0	0	257.717	212.098	0	0	0	0	0	0	0	0	0	345.744	319.953	0	0	0	0	0	0	0	0	0	0	0	0	0	0	0	0	0	0	0	0	0	0	0	0	0	493.591	0
Q9UKY4	Protein O-mannosyl-transferase 2	0	0	0	0	0	0	0	0	0	0	479.529	0	0	0	0	0	0	0	0	224.064	0	0	292.652	0	275.273	0	549.76	0	0	0	0	0	0	0	0	0	0	0	0	0	0	0	0	0	459.557	0	0	259.72
Q9UKK9	ADP-sugar pyrophosphatase	13194.8	17437.9	770.547	312.414	1180.14	6482.07	1116.94	11847.2	721.744	22886.4	6834.26	967.983	10231.8	7124.46	1297.41	1248.73	844.222	6270.01	3276	3535.13	1712.16	7823.9	5789.63	6882.2	3016.86	2839.58	13830.2	772.506	267.075	517.045	1027.97	263.374	2394.27	2335.66	275.237	3037.91	220.432	703.982	1243.9	175.831	1698	703.982	755.734	1121.03	613.295	1887.34	344.532	188.899
P04181	Ornithine aminotransferase, mitochondrial	74270.9	84851.4	27999.3	18732.7	26864.5	31085	22718.2	28562.2	26027.1	47292.8	23946.1	7976.07	7980.3	25684.8	13535.7	17069.7	15409.4	23845.8	9991.4	21687.3	10776.6	16137.5	12565.9	22281.4	1563.53	2688.58	19934.8	418.857	1122.98	5983.39	6527.67	4090.31	6058.84	3799.67	5322.74	4447.38	1189.93	1955.01	8568.65	8790.8	8780.56	3091.87	978.58	1473.93	589.352	895.561	1714.47	1714.47
Q8WUM0	Nuclear pore complex protein Nup133	1662.66	12895.4	1750.55	2031.21	2311.88	1375.15	2623.12	2384.83	2533.8	7336.82	4315.29	4706.64	3971.82	2073.83	734.944	386.277	994.133	1342.01	426.291	201.888	411.692	1168.07	6405.9	4658.24	2148.13	4297.57	8123.09	444.104	602.828	602.828	328.427	602.828	2493.54	1123.67	528.249	2285.91	593.802	610.542	593.802	375.491	593.802	593.802	470.811	593.802	680.999	593.802	881.317	314.56
P57740	Nuclear pore complex protein Nup107	4307.65	8474.47	2637.97	438.141	968.285	326.892	1070.39	1686.31	454.478	2654.77	502.013	502.013	166.52	1076.87	341.928	544.92	343.92	1169.89	343.92	343.92	343.92	343.92	1585.51	343.92	343.92	286.523	278.106	0	0	0	0	0	0	0	0	0	0	0	0	0	261.297	0	0	0	0	0	0	181.174
Q96DE0	U8 snoRNA-decapping enzyme	281.517	462.884	405.2	405.2	405.2	0	0	0	259.079	468.399	339.329	0	0	0	0	0	0	0	0	244.136	0	0	0	236.257	0	257.001	377.294	0	0	0	0	0	0	0	0	0	0	0	0	0	0	0	0	0	0	0	0	0
Q9BW91	ADP-ribose pyrophosphatase, mitochondrial	658.576	699.291	304.534	481.555	243.318	416.733	259.766	416.733	416.733	517.312	288.36	180.007	294.462	400.14	0	179.632	0	0	0	174.712	0	0	433.689	359.937	210.315	0	304.765	0	0	0	0	0	0	0	0	0	0	0	0	0	0	0	0	0	0	0	0	0
Q6DKJ4	Nucleoredoxin	298.036	272.234	0	0	0	0	0	289.644	0	535.995	8335.56	8335.56	16327.8	343.347	0	0	0	0	0	0	0	0	0	0	0	0	0	0	0	0	0	0	0	0	0	0	0	0	0	0	0	0	0	0	0	0	0	0
Q9HC21	Mitochondrial thiamine pyrophosphate carrier	622.382	709.412	0	0	0	0	0	0	0	0	0	0	0	0	0	0	0	0	0	0	0	0	0	0	0	0	0	0	0	0	0	0	0	0	0	0	0	0	0	0	0	0	0	0	0	0	0	0
Q9Y5B9	FACT complex subunit SPT16	2053.51	3040.98	5982.82	10332.4	17625.5	316.948	586.311	4205.31	1084.45	4326.11	1039.94	6515.2	2792.27	912.598	4134.44	10630.2	8795.47	7939.83	1677.57	1161.95	24210.4	6944.58	1258.4	510.658	1978.26	250.507	31468.2	4092.21	2434.47	3265.17	4463.93	3224.51	5337.38	2613.11	7966.16	2508.74	2372.84	8354.5	7559.53	8432.04	5829.7	2782.67	4823.9	5209.99	2868.94	3069.9	4219.18	3035.24
P35237	Serpin B6	0	0	0	0	0	0	318.469	0	0	0	0	0	0	0	0	0	0	0	0	0	0	0	0	0	0	0	0	0	0	0	0	0	0	0	0	0	0	0	0	0	0	0	0	0	0	0	0	0
Q9P0W8	Spermatogenesis-associated protein 7	0	0	0	0	0	999.855	999.855	611.342	999.855	1627.53	0	0	0	1011.92	1625.4	2639.73	1650.42	880.376	1848.8	1094.31	641.84	1980.23	418.802	700.915	1094.31	400.95	1094.31	460.752	0	993.211	738.203	0	482.402	0	0	0	0	0	0	0	0	702.736	881.014	0	0	0	0	0
Q9BPZ2	Spindlin-2B	0	0	581.582	0	0	708.406	2046.38	308.662	708.406	708.406	0	0	0	899.708	232.585	705.925	705.925	705.925	508.93	705.925	699.318	479.16	907.234	705.925	1558.53	1008.94	758.37	259.062	761.723	431.385	469.014	393.755	431.385	275.107	431.385	977.459	697.659	697.659	836.83	697.659	1492.7	328.901	308.813	697.659	1654.01	611.759	554.349	792.034
O43617	Trafficking protein particle complex subunit 3	3517.28	3611.14	2047.39	348.703	1494.57	479.875	1208.43	1708.79	1227.19	3140.57	1059.62	1059.62	1032.01	1448.6	414.467	467.459	614.417	574.729	347.35	604.518	609.794	527.12	506.392	778.382	1701.42	816.309	2008.52	0	0	0	244.826	0	0	0	350.595	244.826	0	0	0	0	0	0	216.093	252.325	0	0	0	216.093
Q9BW30	Tubulin polymerization-promoting protein family member 3	2309.91	1816.6	552.826	227.747	446.451	164.389	269.784	844.05	1446.78	963.086	1106.78	660.623	385.091	1145.85	763.422	470.123	138.839	821.243	792.333	1157.41	864.915	731.966	1369.72	1475.88	1058.21	590.794	530.943	0	239.566	0	299.538	0	415.115	239.566	0	0	0	0	265.228	0	285.049	265.228	0	0	0	0	0	0
P12270	Nucleoprotein TPR	267.787	885.363	2856.89	221.484	593.148	336.44	671.318	1025.7	979.818	1290.74	411.401	864.175	1704.41	714.57	1019.57	995.384	663.664	639.848	1481.92	5271.94	1247.56	814.869	1167.01	1104.85	1151.82	490.042	1354.73	829.733	479.635	354.659	794.37	829.733	829.733	1875.29	1359.54	998.209	702.875	702.875	702.875	702.875	777.563	702.875	1485.73	325.965	1423.96	485.996	702.875	628.187
P52788	Spermine synthase	27922.9	35861.9	30869.7	10923.7	28928.1	4285.91	37181	10665.9	7562.77	21664.1	2095.33	2817.79	7107.37	4526.06	5011.61	5396.8	5254.36	10505.7	3939.05	9383.08	4924.32	10035.7	6208.22	12056	325.335	4304.37	9655.73	450.858	1382.95	1803.79	2972.12	1338.63	2872.19	1691.08	729.477	2599.62	1247.16	1101.19	3611.2	2449.6	3379.71	2437.73	784.392	615.727	1122.88	691.682	1046.3	731.148
O15269	Serine palmitoyltransferase 1	0	0	0	0	0	0	0	340.14	521.643	0	0	0	822.751	0	668.569	769.618	575.003	0	0	809.159	0	0	595.501	0	0	0	0	0	0	0	0	0	660.967	541.383	573.918	0	494.017	494.017	494.017	494.017	494.017	830.855	494.017	257.907	670.83	317.204	816.746	265.796
P02549	Spectrin alpha chain, erythrocytic 1	0	0	0	0	0	0	0	0	0	0	0	0	11513.5	0	0	0	0	0	0	0	0	0	0	0	0	0	0	0	0	0	0	0	0	0	0	0	0	0	0	0	0	0	0	0	0	0	0	0
Q13813	Spectrin alpha chain, non-erythrocytic 1	1388.48	1665.69	485.51	936.993	450.766	325.02	314.7	574.764	436.858	548.695	261.068	341.676	351.113	341.676	0	0	0	0	0	0	0	330.679	0	0	0	228.34	189.752	0	0	0	0	0	0	0	0	0	0	0	0	0	0	0	0	0	0	0	0	0
Q8WTU2	Scavenger receptor cysteine-rich domain-containing group B protein	386.17	386.17	863.499	303.698	386.17	652.03	544.991	247.733	544.991	544.991	698.615	380.496	454.354	454.354	518.52	451.15	353.127	488.02	306.196	414.719	580.682	683.45	566.219	605.056	729.643	518.06	517.6	0	0	0	0	0	0	0	389.828	369.399	402.356	0	0	0	0	0	0	0	0	0	0	0
Q12931	Heat shock protein 75 kDa, mitochondrial	31899.2	34270.1	8914.32	4735.26	6813.73	9064.52	7316.41	17034.9	17283	28221.5	15586.6	4078.86	4489.38	14644.1	7834.11	5967.99	7432.32	13646.4	4719.37	15577	7585.88	12085.1	9049.14	15458.3	1563.14	2198.05	8125.67	4081.46	983.845	4207.96	4484.06	2808.93	4953.5	2493.78	4290.27	3954.96	590.969	713.638	6830.78	5792.77	5636.71	2274.51	664.715	1524.55	381.045	775.004	1149.78	1149.78
P37108	Signal recognition particle 14 kDa protein	323.893	0	0	0	0	0	0	0	0	0	0	0	0	0	0	0	217.703	0	0	0	0	0	0	288.706	0	448.129	0	187.088	0	0	0	0	0	0	0	0	0	0	0	0	0	0	0	0	0	0	0	0
Q499Z3	Schlafen-like protein 1	196.025	0	0	0	320.772	0	0	0	0	407.931	0	0	685.903	0	0	0	0	0	0	727.984	323.71	0	0	0	0	0	332.716	0	0	0	0	0	0	0	0	0	0	0	0	0	0	0	1279.61	0	0	0	0	0
Q8IY92	Structure-specific endonuclease subunit SLX4	0	443.897	363.713	0	0	0	0	0	0	0	0	0	0	0	0	0	0	0	0	0	0	0	0	0	0	0	0	0	541.773	0	0	0	0	0	0	0	0	0	0	0	0	0	0	0	0	0	0	0
Q2VWA4	SKI family transcriptional corepressor 2	0	0	1053.17	0	0	0	0	0	0	480.872	0	1289.29	0	0	0	0	0	0	0	0	0	0	0	0	0	1551.04	0	0	1257.19	0	0	0	0	6651.88	0	0	0	0	0	0	0	0	0	0	0	0	0	0
Q96H20	Vacuolar-sorting protein SNF8	300.651	1470.87	188.176	300.651	300.651	643.148	643.148	643.148	489.635	1624.32	315.615	418.899	418.899	522.184	0	0	215.433	393.822	0	0	0	0	179.082	264.456	0	0	0	0	0	0	0	0	0	0	0	270.685	0	0	0	0	0	0	0	0	0	0	0	0
O43290	U4/U6.U5 tri-snRNP-associated protein 1	0	0	0	0	0	0	0	0	0	0	729.355	1955.67	361.054	729.355	393.826	1229.55	1229.55	1229.55	1229.55	556.271	488.851	1229.55	1397.88	1229.55	1349.62	1955.75	1229.55	0	0	0	0	0	532.639	0	440.017	0	0	0	0	0	0	0	0	0	0	0	0	0
P36952	Serpin B5	4592.82	1952.16	1952.16	1952.16	372.796	371.935	334.317	1706.54	1039.24	2851.17	3879.99	186.156	29059	3879.99	249.765	298.294	339.781	373.063	467.602	381.8	397.473	596.91	816.564	389.636	389.636	389.636	1830.89	2133.41	2133.41	2133.41	271.067	2133.41	1292.5	5287.58	3111.58	2133.41	0	0	393.467	0	3184.69	0	734.061	393.467	0	2233.33	0	0
O75635	Serpin B7	1198.58	2081.57	1335.15	1767.88	719.766	1044.14	1369.91	1142.78	369.047	4187.4	2111.13	215.05	3774.59	2670.03	1543.73	1082.37	408.189	932.319	841.224	733.33	750.128	351.179	415.33	234.42	1379.83	1013.17	1606.97	323.736	653.967	382.482	1211.18	495.099	562.276	1520.58	713.652	656.776	434.043	195.653	434.043	434.043	295.573	434.043	458.546	282.178	598.295	482.291	484.688	409.539
P50452	Serpin B8	1211.4	1184.27	0	0	0	268.263	2407.93	2407.93	2407.93	2471.1	715.885	530.026	7730.35	658.375	1000.89	960.322	960.322	724.638	960.322	986.049	285.638	889.971	1307.86	1414.04	1226.33	731.981	934.596	484.679	298.695	484.679	643.654	484.679	984.769	424.651	510.814	458.544	0	0	287.241	0	287.241	0	0	0	394.482	686.503	347.318	0
P19623	Spermidine synthase	4735.3	6442.78	2672.61	524.583	1446.75	2030.51	2573.37	1487.64	725.013	4136.4	1731.59	204.243	572.166	623.854	215.668	310.591	569.949	1239.39	569.949	1307.39	569.949	247.411	1467.03	812.806	1155.98	205.907	327.091	0	0	0	0	0	0	643.817	0	181.616	0	0	0	0	469.687	0	0	0	0	0	0	0
P67936	Tropomyosin alpha-4 chain	0	0	0	0	0	0	0	0	0	844.65	0	0	6612.24	0	0	0	0	0	0	0	0	0	0	0	543.894	0	438.973	0	0	0	0	0	0	0	0	0	0	0	0	0	0	0	0	0	0	0	0	0
Q9NZD8	Maspardin	1542.01	763.871	0	0	0	508.678	508.678	287.006	508.678	1076.77	237.252	275.29	275.29	303.283	0	0	0	413.484	0	0	0	2335.77	0	0	0	0	682.534	0	0	0	0	0	0	0	0	0	0	0	0	0	0	0	0	0	0	0	0	0
P29144	Tripeptidyl-peptidase 2	1266.17	723.853	373.185	220.794	367.38	310.961	498.832	1081.67	4276.98	3873.56	982.549	347.607	186.125	2896.52	547.206	1038.48	338.274	1751.39	827.288	663.741	1229.98	654.763	847.332	745.514	483.679	392.886	3365.7	0	479.075	0	0	0	250.243	0	0	0	0	0	0	0	0	0	0	0	0	0	0	0
Q9BYE4	Small proline-rich protein 2G	0	2719.39	0	0	0	0	0	0	0	1859.94	10911.3	10911.3	20882.9	939.787	0	0	0	226.832	1571.89	318.056	0	0	0	333.486	587.035	0	564.837	482.924	482.924	482.924	482.924	232.842	437.426	493.498	1053.79	482.924	359.297	277.105	314.128	359.297	260.485	359.297	634.68	359.297	359.297	1162.84	359.297	413.917
P35270	Sepiapterin reductase	18610	21939.9	3531.1	1205.54	5714.17	6334.59	6427.56	8341.58	1148.89	16909.6	4637.02	1414.05	4068.26	8334.25	1348.46	856.869	822.133	5762.78	1434.72	5427.79	2116.31	5248.02	4255.01	5976.48	641.638	1363.52	5647.17	1480.85	1480.85	390.78	1301.73	305.563	1907.85	1626.01	1480.85	1822.26	516.567	516.567	1901.59	639.798	2287.96	516.567	516.567	286.302	516.567	393.336	516.567	241.759
Q01082	Spectrin beta chain, non-erythrocytic 1	1773.39	1282.51	1074.39	1258.25	1233.98	352.184	399.046	663.424	531.235	973.489	440.503	440.503	277.03	901.389	467.043	685.522	741.702	185.938	685.522	167.762	541.281	685.522	365.847	1095.43	782.44	779.466	1595.46	0	0	0	0	0	0	0	0	0	0	0	0	0	0	0	0	0	0	0	0	256.47
Q9BX66	Sorbin and SH3 domain-containing protein 1	252.699	0	0	0	0	0	0	0	0	0	0	0	0	0	0	0	0	0	0	0	0	0	0	0	0	0	192.472	0	0	0	0	0	0	0	0	0	0	0	0	0	0	0	0	0	0	0	0	0
Q96PN7	Transcriptional-regulating factor 1	384.525	384.525	582.523	384.525	151.517	0	0	0	347.882	363.237	319.564	207.072	455.172	319.564	0	0	0	0	205.659	0	0	0	0	0	260.632	0	0	0	231.334	0	440.815	0	0	0	358.473	0	0	0	0	0	358.843	0	0	0	0	303.131	595.385	491.515
Q8ND04	Protein SMG8	0	0	0	0	0	0	0	0	0	405.846	0	0	444.071	0	0	0	0	0	0	0	0	0	0	0	0	0	0	0	0	0	0	0	0	0	0	0	0	0	0	0	0	0	0	0	0	0	0	0
Q9Y5W9	Sorting nexin-11	1541.07	1063.73	284.321	190.69	674.026	1313.91	1313.91	521.527	1313.91	1558.61	188.588	177.239	199.938	188.588	0	0	249.349	0	0	566.022	0	175.752	459.951	628.082	0	0	0	0	0	0	0	0	219.663	362.491	0	332.001	0	0	0	0	0	0	0	0	0	0	0	0
Q99523	Sortilin	204.611	0	0	0	0	0	0	361.397	262.739	0	0	0	0	0	0	516.389	546.947	0	0	0	366.582	0	0	0	0	0	513.402	0	0	0	0	0	0	0	0	0	0	0	0	0	0	0	0	0	382.889	402.38	0	0
Q12888	TP53-binding protein 1	0	0	0	0	0	0	312.055	0	0	0	2021.18	6289.54	4155.36	4155.36	0	0	0	0	0	0	0	0	0	0	1350.62	0	1647.58	0	0	0	0	0	0	0	0	0	0	0	0	0	0	0	0	0	0	0	0	0
Q13641	Trophoblast glycoprotein	0	0	0	0	0	0	0	317.226	0	877.676	0	0	543.353	0	0	0	0	0	240.497	0	0	0	469.506	0	0	0	642.221	0	0	0	0	0	0	0	0	0	0	0	0	0	0	0	0	0	0	0	0	0
Q7Z392	Trafficking protein particle complex subunit 11	1022.12	1204.3	339.05	335.041	230.154	515.796	338.798	564.456	467.135	1117.98	349.541	348.479	347.417	348.479	0	0	0	0	0	287.174	0	0	0	0	229.204	0	360.301	0	0	0	0	0	0	0	0	0	0	0	0	0	0	0	0	0	0	0	0	248.426
Q9UL33	Trafficking protein particle complex subunit 2-like protein	1166.11	376.859	310.359	343.609	278.966	0	0	0	0	724.157	1017.89	1017.89	470.204	1565.57	0	0	0	250.547	0	270.122	205.798	0	321.91	0	0	0	0	0	0	0	0	0	0	982.978	0	0	0	0	0	0	3544.4	0	0	0	962.962	1821.42	4643.78	1444.16
Q02086	Transcription factor Sp2	19966.3	273.337	0	0	273.337	736.055	736.055	344.896	736.055	1468.57	2464.31	2202.06	2202.06	865.116	529.481	554.04	318.669	681.097	1051.74	1220.3	1201.87	1126.58	3943.74	4010.71	3495.72	3153.55	3596.96	312.568	570.22	948.574	752.48	758.317	735.657	762.099	982.91	565.123	828.919	1383.79	1654.54	512.452	443.293	1383.79	2857.66	3479.37	1615.84	536.426	1492.75	1274.83
Q96P63	Serpin B12	2202.8	9450.76	276.227	1446.78	690.769	986.82	413.563	1773.56	196.334	12772.8	1448.98	1585.9	66047.8	3461.28	996.473	572.317	900.858	915.347	1054.42	762.111	604.773	1112.37	3098.02	2001.89	4738.34	3057.3	7987.41	2741.73	1769.8	1092.91	2809.61	772.425	3518.81	2673.85	4476.16	3492.43	945.752	820.878	1173.99	295.907	2894.28	200.483	2265.1	2498.98	3079.27	7898.74	3331.88	2369.42
P61009	Signal peptidase complex subunit 3	861.619	1198.8	0	0	0	0	0	2128.06	0	0	0	0	0	1114.89	0	0	0	0	0	0	0	0	0	0	791.758	0	476.692	0	0	0	0	0	442.024	902.553	1608.96	937.172	0	0	0	0	1010	0	599.779	0	538.338	0	1621.2	0
Q9Y6A9	Signal peptidase complex subunit 1	0	618.139	0	0	0	0	731.947	0	0	0	0	0	958.278	0	0	0	0	0	0	0	0	0	0	0	0	0	0	0	0	0	0	0	0	0	0	0	0	0	0	0	0	0	0	0	0	0	0	0
Q96EA4	Protein Spindly	3624.84	5427.73	1891.85	1581.78	2928.56	1036.69	1764.05	2450.65	1826.11	4330.82	2077.62	2358.39	667.31	2857.66	340.739	645.373	1462.94	1451.31	404.897	2108.31	660.543	1801.36	2647.16	2213.83	1573.25	1468.65	2119.84	823.822	1028.61	1105.76	947.428	303.076	756.913	823.822	823.822	404.217	274.193	215.954	272.093	218.38	274.193	274.193	358.323	356.293	274.193	274.193	461.521	274.193
O00161	Synaptosomal-associated protein 23	0	486.832	530.98	0	0	297.366	323.98	650.48	487.23	957.04	628.304	227.278	241.209	241.209	0	0	0	0	0	0	0	468.981	426.5	482.701	0	0	192.314	0	0	0	0	0	173.267	0	0	0	0	0	0	0	213.21	0	0	0	0	0	0	0
P09012	U1 small nuclear ribonucleoprotein A	399.728	522.447	0	0	0	0	0	0	0	453.957	0	0	249.262	0	0	0	0	0	0	0	0	0	0	0	0	0	0	0	0	0	0	0	0	0	0	0	0	0	0	0	0	0	0	0	0	0	0	0
Q9NWM0	Spermine oxidase	0	279.031	0	0	0	0	0	0	0	0	0	0	0	0	0	0	0	0	0	0	0	0	0	0	0	0	0	0	0	0	0	0	0	0	0	0	0	0	0	0	0	0	0	0	0	0	347.388	0
P35326	Small proline-rich protein 2A	455.568	611.044	508.039	559.541	798.989	208.715	367.023	208.715	208.715	190.023	450.9	627.676	627.676	1114.28	555.74	555.74	555.74	370.353	600.456	1835.55	555.74	347.397	790.277	301.354	373.589	639.288	555.74	0	0	0	350.567	377.808	0	226.746	0	0	0	0	0	0	0	0	0	0	0	0	182.905	0
P22532	Small proline-rich protein 2D	0	0	0	0	0	0	0	0	0	0	0	0	565.173	0	0	0	0	0	1684.11	0	0	0	0	0	365.889	0	0	0	0	0	0	0	0	0	0	0	0	0	0	0	0	0	0	0	0	0	0	0
Q96RM1	Small proline-rich protein 2F	0	0	0	0	0	0	0	0	0	0	0	0	342.382	0	0	0	0	0	655.788	0	0	0	0	359.863	578.833	306.897	579.219	0	0	0	154.251	0	0	0	0	0	0	0	0	0	15404.6	0	0	0	0	0	0	0
Q9H040	DNA-dependent metalloprotease SPRTN	271.066	190.966	2581.63	1110.9	1022.78	650.993	565.04	650.993	3960.93	650.993	4276.31	5406.06	22154.5	5406.06	1673.54	2850.2	2186.73	316.281	1174.52	1930.13	526.783	628.922	9887.99	5472.14	214.876	6685.5	8585.73	600.304	1811.14	720.619	633.686	720.619	720.619	43187.9	720.619	720.619	417.969	1111.7	1930.85	313.639	925.618	1930.85	2054.23	2164.49	9932.39	1807.46	2850.2	2652.5
Q9UBC9	Small proline-rich protein 3	0	0	0	0	0	0	0	0	0	3818.2	749.154	749.154	1301.17	197.137	0	0	0	0	0	0	0	0	0	0	10614.9	0	0	0	0	0	281.185	0	0	0	0	0	0	0	0	0	0	0	0	0	0	0	0	0
A0A1B0GTR4	Putative small proline-rich protein 5	0	390.417	0	0	0	0	0	360.472	513.919	0	1525.32	991.171	1570.9	1525.32	330.2	334.755	948.946	0	349.531	0	0	0	591.975	0	0	0	4088.81	0	0	0	0	0	0	0	0	0	0	0	0	0	620.335	0	0	0	0	0	0	0
P49903	Selenide, water dikinase 1	1547.51	1314.79	173.792	334.005	649.014	886.311	658.401	755.914	1016.71	1512.9	751.729	271.922	685.335	1015.7	348.515	348.515	257.156	315.553	348.515	359.462	281.74	360.324	752.527	338.298	348.515	348.515	702.871	0	0	0	0	0	0	0	0	0	0	0	0	0	0	0	0	0	0	0	0	0
Q96N06	Spermatogenesis-associated protein 33	481.469	511.485	499.376	490.422	314.716	0	0	0	278.021	560.393	0	0	0	0	0	0	0	0	0	0	0	0	0	0	0	0	0	0	0	0	0	0	0	0	0	0	0	0	0	0	0	0	0	0	0	0	0	0
O00267	Transcription elongation factor SPT5	0	0	0	0	0	0	0	0	0	0	0	0	367.577	0	0	0	0	0	0	0	0	0	0	0	0	0	0	0	0	0	0	0	0	0	0	0	0	0	0	0	0	0	0	453.21	0	0	0	0
Q7Z572	Spermatogenesis-associated protein 21	1101.54	714.232	1101.54	1101.54	2720.2	1604.61	1686.02	1604.61	1604.61	526.469	638.807	370.197	626.471	626.471	0	0	0	0	459.584	902.846	1623.19	0	448.586	0	0	624.582	1194.39	0	0	0	1721.15	0	0	984.886	0	0	4030.43	1129.88	489.472	711.426	1129.88	1129.88	889.066	1129.88	1918.1	1129.88	1370.69	1129.88
Q9UBN6	Tumor necrosis factor receptor superfamily member 10D	0	0	0	0	346.577	0	0	0	0	0	0	0	0	0	0	0	0	0	0	0	0	0	0	0	2059.64	0	0	0	0	0	0	0	0	0	0	0	0	0	0	0	0	0	0	0	0	0	0	0
Q9UI30	Multifunctional methyltransferase subunit TRM112-like protein	2758.5	2922.3	771.106	1962.27	1166.05	520.084	692.894	347.275	169.689	814.081	971.733	545.271	545.271	482.129	381.054	396.895	396.895	741.584	304.831	396.895	396.895	421.613	329.239	396.895	396.895	396.895	842.624	0	0	0	0	0	0	0	0	0	0	0	0	0	0	0	0	0	0	0	0	0
Q9Y2W1	Thyroid hormone receptor-associated protein 3	0	0	0	0	0	0	0	0	0	0	0	0	0	0	0	0	0	0	0	0	0	0	0	0	0	0	0	0	0	0	0	0	0	0	0	0	0	0	0	0	0	0	0	0	0	0	0	0
Q969Z4	Tumor necrosis factor receptor superfamily member 19L	986.563	0	0	0	0	1265.5	1265.5	1265.5	194.856	1270.98	192.08	564.882	1892.95	564.882	1239.75	0	0	244.779	0	0	1046.1	0	0	0	502.595	193.749	468.507	441.972	189.018	501.006	441.972	441.972	382.939	356.715	594.626	951.422	0	0	0	0	735.365	0	0	0	261.349	332.546	1576.86	681.018
P0CI26	Tripartite motif-containing protein 49C	0	0	118.885	0	0	295.459	295.459	235.332	295.459	512.234	184.071	395.4	606.729	395.4	0	0	0	0	0	0	0	0	159.576	381.801	0	0	0	0	0	0	0	0	0	0	0	0	0	0	0	0	0	0	0	0	0	0	0	0
Q9BVS5	tRNA (adenine(58)-N(1))-methyltransferase, mitochondrial	0	201.491	0	0	0	259.906	400.233	373.628	623.566	426.839	294.759	208.559	794.699	294.759	0	0	0	264.289	353.982	321.626	373.058	0	0	340.395	0	0	0	0	0	0	0	0	0	700.068	898.769	224.73	0	0	0	0	0	0	0	0	0	0	0	0
P62995	Transformer-2 protein homolog beta	15244.1	18449.5	1487.06	10061.7	1474.68	1170.48	1443.42	10933.6	4529.99	1451.08	5094.55	3524.72	14204.7	5094.55	9003.81	2331.67	25033	1817.76	1117.65	6122.42	3995.03	2348.92	5442.43	3076.02	3171.55	8519.07	7399.54	869.49	5043.39	3683.52	7373.8	326.615	13276.6	9880.41	6050.92	14847.2	3826.18	2076.13	374.024	1423.76	5648.61	5458.65	15289.7	6301.63	13710.7	4344.41	5458.65	6528.13
Q9P2R7	Succinate--CoA ligase [ADP-forming] subunit beta, mitochondrial	12839.2	12925.8	4958.16	2260.21	2766.85	3259.4	1992.44	5394.66	6080.28	8568.71	5071.58	1135.89	210.867	4025.69	2148.7	1490.36	1962.8	3029.37	2430.85	3151.69	1590.43	2345.78	3117.6	5021.38	1332.47	402.72	4098.46	1107.29	1107.29	1107.29	1195.55	560.989	1407.57	815.318	1382.87	1021.96	0	0	1489.22	1006.41	1993.39	228.354	0	228.354	0	0	0	455.902
Q9P0V9	Septin-10	1136.72	858.44	7400.98	1581.66	1359.19	1607.03	3037.12	607.825	426.578	799.989	6209.07	5691.12	5691.12	559.434	530.434	555.542	414.88	863.141	578.874	838.317	2073	723.022	7804.5	5109	5721.13	6228.32	6553.4	279.104	919.363	763.126	638.178	414.316	889.16	213.971	1061.7	504.485	271.338	171.682	271.338	228.536	292.787	390.754	476.883	271.338	458.129	224.18	271.338	249.888
Q13435	Splicing factor 3B subunit 2	0	0	0	0	0	418.368	566.119	0	0	0	528.902	687.345	608.123	608.123	0	0	0	0	0	0	0	0	439.138	652.482	0	0	288.947	0	0	0	0	0	0	0	0	0	0	0	0	0	0	0	0	575.83	0	0	0	0
O43765	Small glutamine-rich tetratricopeptide repeat-containing protein alpha	13270	14108.2	9142.04	3522.1	4080.5	5796.85	4805.1	10377.8	15261	12984.4	10490.6	3712.95	2849.29	12150.6	6623.96	5555.82	7378.8	10006	7697.17	13891.3	8794.01	11634.3	9485.07	10796.1	4047.89	4245.7	9800.29	1543.53	3359.37	4809.06	5273.31	4167.19	5373.82	5297.25	5373.47	6623.75	1975.21	3329.28	3352.47	5239.37	5958.22	2542.75	1041.16	1068.19	1798.17	2120.85	1292.47	1035.48
Q96B97	SH3 domain-containing kinase-binding protein 1	1392.42	2958.19	2179.18	909.471	944.398	788.459	1694.09	1839.1	1527.3	3260.93	1824.54	1390.55	773.301	1390.55	488.293	470.974	386.382	1456.73	354.505	1567.7	321.304	601.174	317.666	470.974	470.974	464.408	1498.43	0	450.51	0	0	0	0	0	0	0	0	0	0	0	0	0	0	0	0	0	0	0
Q14493	Histone RNA hairpin-binding protein	564.032	356.338	0	0	0	0	0	165.322	0	1649.15	0	0	0	0	0	0	0	0	0	0	0	0	0	0	0	0	0	0	0	0	0	0	0	0	0	0	0	0	0	0	0	0	0	0	0	0	0	0
P62318	Small nuclear ribonucleoprotein Sm D3	1383.23	1119.29	892.723	1006.01	786.633	0	0	744.938	0	1703.61	605.293	729.963	729.963	854.633	404.328	404.328	255.907	408.997	421.854	399.659	404.328	358.191	463.957	479.583	279.54	234.399	492.004	0	0	0	0	0	0	0	0	0	0	0	234.56	218.929	765.096	0	0	0	0	0	0	0
Q68CJ6	Nuclear GTPase SLIP-GC	376.311	334.561	0	0	0	0	0	0	0	0	0	0	1336.22	0	0	0	0	0	0	0	0	0	0	0	0	0	0	0	0	0	0	0	0	0	0	0	0	0	0	0	0	0	0	0	0	0	0	0
Q9NRG4	N-lysine methyltransferase SMYD2	460.442	1078.18	446.771	314.648	433.099	464.168	388.235	190.831	388.235	388.235	259.891	511.857	3920.8	511.857	415.054	504.645	1089.87	434.509	920.947	308.137	378.719	504.645	306.849	592.646	504.645	647.156	574.78	0	0	0	0	0	0	0	800.254	0	0	0	0	0	588.663	0	0	1031.42	588.663	1036.43	0	0
P53814	Smoothelin	0	0	0	0	0	0	0	0	202.231	298.935	0	0	0	625.333	0	348.142	1466.36	392.419	0	281.925	0	0	0	0	0	0	0	0	531.491	932.855	0	0	0	1885.25	0	0	0	0	0	0	359.704	0	212.504	0	524.413	0	369.05	562.091
Q8IYR2	SET and MYND domain-containing protein 4	372.85	186.516	0	0	0	374.086	374.086	573.069	374.086	250.654	347.838	342.755	337.673	342.755	235.951	0	0	0	0	456.507	558.463	0	455.801	0	202.399	0	475.966	0	249.232	0	0	0	469.169	0	0	0	0	0	0	0	391.884	0	0	0	0	0	0	0
O43761	Synaptogyrin-3	0	0	0	0	0	0	0	0	527.454	0	0	0	0	0	0	0	0	0	0	0	0	0	0	0	0	0	0	0	0	0	0	0	0	0	0	0	0	0	0	0	0	0	0	0	0	0	0	0
A1X283	SH3 and PX domain-containing protein 2B	0	0	450.23	0	0	0	0	399.992	0	0	623.448	701.76	545.136	623.448	0	0	0	0	0	2610.58	1861.99	0	0	0	524.579	586.76	612.114	0	0	0	0	0	0	0	0	0	0	0	0	0	0	0	0	0	0	0	0	0
P48594	Serpin B4	0	0	0	0	0	0	0	0	0	171.618	369.741	249.403	490.079	369.741	0	0	0	0	0	0	0	0	0	478.379	0	0	1508.95	0	0	0	499.705	0	0	0	0	0	0	0	0	0	0	0	0	0	0	0	0	0
P09493	Tropomyosin alpha-1 chain	5129.2	6916.91	967.192	3289.36	1449.51	1853.69	894.225	2871.45	2362.57	6722.64	1180.33	410.746	2049.61	2539.54	866.81	344.338	225.039	1196.18	866.81	693.518	357.13	1296.13	1156.63	1168.62	866.81	334.488	1946.48	0	0	0	0	0	0	379.612	0	448.451	0	0	0	0	485.95	0	0	0	0	0	0	0
Q15772	Striated muscle preferentially expressed protein kinase	446.937	393.406	407.153	407.153	407.153	322.552	1227.81	1021.1	1434.52	1860.76	351.088	2355.44	2355.44	4359.8	1865.78	2994.39	1334.64	3530.77	4522.06	1919.45	3257.82	2890.7	410.485	464.611	384.631	373.593	291.601	228.649	464.78	840.621	837.282	872.622	604.317	720.799	720.799	720.799	0	0	258.26	483.794	0	0	0	339.905	258.26	0	0	0
O14773	Tripeptidyl-peptidase 1	772.945	819.045	606.662	440.38	435.337	282.273	655.297	614.026	801.077	696.568	204.644	509.356	1804.95	837.666	991.203	436.269	2032.88	1023.85	1007.53	1030.75	891.948	199.782	1414.77	923.007	1308.73	278.141	1291.94	533.237	879.828	442.615	277.83	533.237	533.237	633.353	294.016	623.859	655.615	544.24	655.615	387.301	1374.96	655.615	655.615	675.098	1160.79	655.615	655.615	530.102
Q2M3C7	A-kinase anchor protein SPHKAP	308.876	589.762	0	0	0	792.199	4034.19	0	0	0	0	0	0	0	0	0	0	0	0	0	0	0	0	0	0	388.212	0	0	0	0	604.952	0	0	0	0	0	0	0	0	0	0	0	0	515.467	0	0	0	0
Q9Y5R8	Trafficking protein particle complex subunit 1	500.29	428.083	500.29	500.29	513.766	426.722	236.952	446.098	436.41	1417.05	375.329	375.329	172.735	1205.61	402.101	402.101	402.101	402.101	310.87	279.018	176.515	421.218	402.101	636.931	688.086	169.442	619.889	0	0	0	341.158	938.932	0	483.321	0	340.922	355.474	327.759	0	6803.2	1478.67	0	0	0	1681.26	0	327.759	0
Q96Q05	Trafficking protein particle complex subunit 9	391.695	277.469	334.582	204.968	514.37	294.847	566.126	708.258	858.976	423.993	683.423	1368.35	297.936	683.423	280.222	551.815	434.85	514.137	514.137	514.137	865.24	514.137	292.774	721.776	514.137	811.693	221.377	0	324.687	0	0	0	280.187	270.253	0	388.755	0	224.803	0	0	509.906	0	0	633.899	0	224.803	0	1558.2
Q7Z7L1	Schlafen family member 11	0	0	0	0	0	0	541.253	0	0	234.927	0	0	0	2011.55	0	0	0	0	0	427.969	0	0	0	8395.31	0	0	388.115	0	0	0	0	0	0	0	0	0	0	0	0	0	0	0	0	0	0	0	0	0
P55000	Secreted Ly-6/uPAR-related protein 1	795.07	0	0	0	0	0	0	0	0	0	0	0	7100.25	0	0	0	0	0	0	0	0	0	0	0	0	0	0	0	0	0	0	0	0	0	0	0	0	0	0	0	0	0	0	0	0	0	0	0
O75094	Slit homolog 3 protein	2211.24	2234.31	3980.06	1794.46	2510.91	3660.19	2927.85	1425.7	371.907	1899.8	2427.8	3053.06	842.412	2095.32	2504.42	3721.14	1563.14	2406.24	2561.54	2580.42	2537.91	2987.36	2190.29	2748.54	1861.33	2708.63	1869.95	2368.06	2608.16	3124.35	2859.27	2300.44	2261.42	1746.4	2435.67	1225.41	3230.94	1222.61	2246.61	1638.85	2309.11	855.846	3624.31	3499.22	2286.35	1859.56	2553.08	2672.93
O00193	Small acidic protein	1147.52	515.721	770.758	658.792	546.826	0	0	0	0	0	0	0	0	0	0	0	0	0	0	0	0	0	0	0	0	0	0	0	0	0	0	0	0	0	0	0	0	0	0	0	0	0	0	0	0	0	0	0
Q96Q15	Serine/threonine-protein kinase SMG1	0	0	0	0	0	0	0	0	0	979.15	0	0	0	0	0	0	0	0	2941.97	0	0	0	0	767.723	1438.32	769.526	0	0	0	0	1289.71	0	0	0	834.952	0	0	0	0	0	1032.01	0	515.562	0	0	2580.97	1563.62	0
O60264	SWI/SNF-related matrix-associated actin-dependent regulator of chromatin subfamily A member 5	0	685.923	0	0	0	0	0	0	420.828	242.615	248.457	202.317	248.457	722.155	266.459	266.459	266.459	266.459	283.123	249.795	203.832	327.208	352.979	283.53	240.913	266.459	206.735	0	0	0	0	0	209.35	0	0	0	0	0	0	0	0	0	0	829.976	0	0	0	0
Q99717	Mothers against decapentaplegic homolog 5	215.595	235.481	228.941	228.941	228.941	798.511	935.45	236.478	661.572	3326.26	306.869	295.802	301.336	301.336	343.614	343.614	343.614	333.309	343.614	2046.68	343.614	225.266	332.635	353.92	310.058	359.909	397.876	0	0	0	0	0	0	0	0	0	0	0	0	0	320.804	0	0	0	0	0	0	0
Q9H115	Beta-soluble NSF attachment protein	2484.34	2085.38	1567.09	864.845	646.331	2012.8	1680.59	1454.11	2442.59	2345.01	826.381	440.678	232.585	2072.09	676.57	476.166	878.461	1214.73	834.886	866.932	458.491	747.974	834.886	1078	834.886	746.749	1049.14	0	0	0	0	0	0	695.458	309.241	295.642	222.627	0	0	0	222.627	0	0	0	0	435.762	0	608.478
O60749	Sorting nexin-2	3549.02	10445.4	618.367	437.739	1354.63	542.04	1444.93	1966.87	1705.9	13204.1	2082.13	8526.65	29565	8526.65	570.871	1205.29	251.401	1675.72	5175.77	1231.77	290.937	1178.81	929.196	716.776	3315.29	2874.68	3199.96	0	0	0	385.752	0	464.409	0	648.804	385.752	953.366	953.366	258.269	953.366	5150.62	953.366	953.366	953.366	1037.63	5480.53	869.099	401.769
O14657	Torsin-1B	0	550.269	0	0	0	0	0	0	0	296.106	0	0	0	0	0	0	0	0	0	0	0	0	0	0	516.731	0	0	0	0	0	0	0	0	0	0	0	0	0	0	0	310.312	0	0	0	0	0	0	0
O94964	Protein SOGA1	0	0	0	0	0	0	0	260.543	0	0	0	0	0	0	0	0	0	0	0	0	0	0	861.393	320.156	0	0	0	0	0	0	0	0	0	0	0	0	0	0	0	0	0	0	0	0	0	0	0	0
O00570	Transcription factor SOX-1	0	0	0	0	0	0	0	0	0	0	0	0	463.977	0	0	0	0	0	0	0	0	0	0	322.833	0	0	0	0	0	0	0	0	0	0	0	0	0	0	0	0	0	0	0	0	0	0	0	0
O60248	Protein SOX-15	0	0	0	0	0	372.716	372.716	306.031	431.364	372.716	368.233	368.233	743.426	289.026	0	0	0	0	0	0	0	0	0	0	0	0	0	0	0	0	0	0	0	388.543	190.903	0	0	0	0	0	0	0	0	0	0	0	0	0
Q86SZ2	Trafficking protein particle complex subunit 6B	537.465	343.161	0	0	0	0	0	147.161	0	297.848	399.691	1013.73	399.691	367.776	545.377	472.241	496.792	583.508	521.449	512.012	595.639	474.841	616.818	530.886	484.366	504.205	680.863	254.355	155.472	319.664	319.664	319.664	361.173	315.109	342.694	324.219	322.965	310.451	293.818	195.502	264.215	277.186	293.818	293.818	293.818	293.818	293.818	413.029
P55327	Tumor protein D52	2272.13	3215.68	2554.29	1453.87	2433.71	668.23	1250.05	1447.55	804.651	2476.56	629.926	629.926	680.074	579.779	298.735	397.955	582.991	789.731	1496.56	1089.91	417.429	525.186	274.311	610.587	1086.87	596.789	1040.65	0	0	0	0	0	315.419	0	0	0	0	0	0	0	0	0	0	0	0	0	0	0
O43399	Tumor protein D54	5090.45	4615.1	3979.95	1572.14	3602.73	3234.78	3438.1	2877.4	2157.72	3566.03	1205.32	906.093	1205.32	2259.5	971.754	930.509	822.328	1229.67	1006.26	1857.66	1449.71	1564.98	998.154	488.865	405.412	382.989	1807.03	392.435	392.435	0	0	0	429.945	743.927	0	665.59	453.34	453.34	638.203	381.765	503.022	537.089	231.544	453.34	453.34	453.34	161.873	453.34
P23497	Nuclear autoantigen Sp-100	2429.44	2371.1	0	0	0	0	0	0	0	2446.19	995.837	995.837	925.239	1066.44	0	0	0	201.857	0	276.774	0	0	145.597	0	0	0	0	0	0	0	0	0	0	525.114	0	0	0	0	0	0	0	0	0	0	0	0	0	3307.95
Q9H0E3	Histone deacetylase complex subunit SAP130	1251.99	1016.91	1521.29	3549.63	3137.97	1587.08	3695	1501.79	1416.5	639.767	804.481	805.836	688.513	488.215	657.316	693.704	566.574	601.403	674.919	684.005	748.563	607.282	740.228	2432.87	665.833	579.862	1547.31	1698.33	723.578	670.513	689.36	577.956	539.075	708.206	1196.44	493.03	563.462	817.851	608.766	910.812	961.221	826.433	759.256	912.985	399.623	675.536	1019.38	798.847
Q8IW75	Serpin A12	1348.37	2878.44	1688.64	1688.64	1688.64	1249.87	409.958	1249.87	1249.87	5524.27	1015.77	1139.93	13673.7	5031.98	1371.87	1371.87	1371.87	902.252	1063.42	645.859	400.705	1009.7	2121.16	2106.52	3138	1680.32	3078.13	1973.59	1973.59	1973.59	1973.59	1973.59	1499.98	2258.83	1913.72	2762.03	2064.63	2064.63	474.919	2064.63	623.12	2064.63	2241.48	1158.16	1979.2	3582.43	2777.73	2150.07
P0C7P3	Protein SLFN14	385.694	499.821	385.694	353.717	385.694	0	0	0	1449.51	0	448.245	0	0	0	668.08	951.993	1136.25	856.34	856.34	856.34	1156.26	856.34	600.702	856.34	856.34	699.483	856.34	1305.72	1583.89	916.873	1008.06	487.533	1150.15	1008.06	930.181	1008.06	1423.66	992.737	1423.66	1423.66	1988.83	1423.66	2210.5	1423.66	1692.42	741.377	1423.66	393.052
P62316	Small nuclear ribonucleoprotein Sm D2	1158.98	1179.3	744.568	951.773	369.54	242.702	353.022	353.022	353.022	694.516	0	0	0	0	0	0	406.411	0	0	326.202	0	0	0	0	0	387.545	0	0	402.531	0	0	0	0	0	0	0	282.262	0	0	0	0	0	297.522	747.313	0	0	0	0
O95343	Homeobox protein SIX3	0	0	0	0	0	0	0	0	0	0	0	0	295.903	0	0	0	0	0	0	0	0	0	0	0	0	0	0	0	0	0	0	0	0	0	0	0	0	0	0	0	0	0	0	0	0	0	0	0
Q8NDV3	Structural maintenance of chromosomes protein 1B	187.431	613.862	0	0	0	0	0	0	0	153.946	0	0	565.27	0	0	0	0	0	0	0	0	0	319.464	0	502.864	0	995.66	0	0	0	269.68	0	0	428.918	486.576	0	0	0	0	0	0	0	0	0	0	0	352.479	0
O95295	SNARE-associated protein Snapin	473.604	278.011	216.01	278.011	278.011	880.404	880.404	543.548	880.404	881.16	725.334	160.756	522.819	522.819	240.361	241.617	285.129	264.805	250.373	250.373	250.373	202.379	250.373	250.373	250.373	250.373	402.432	0	0	0	0	0	0	0	0	0	0	0	0	0	0	0	0	0	0	0	0	0
Q13596	Sorting nexin-1	1851.25	2716.19	1021.25	413.376	1153.31	825.831	543.998	1107.66	408.067	2364.53	664.69	664.69	280.798	1188.86	0	0	0	357.746	0	147.598	0	217.299	0	0	0	0	569.115	0	0	0	0	0	0	0	0	0	0	0	0	0	0	0	0	0	0	0	0	0
P30626	Sorcin	3046.2	3767.89	2847.91	1833.33	1683.5	292.319	1432.65	710.264	2157.45	1399.82	1854.47	754.793	750.461	754.793	825.174	879.092	1085.69	1356.19	669.284	1469.45	684.789	1250.57	468.617	1407.13	1003.72	675.216	1439.05	333.086	487.271	806.802	739.763	487.271	487.271	487.271	487.271	417.506	247.997	247.997	544.083	0	0	0	0	0	371.167	328.783	0	0
Q92673	Sortilin-related receptor	0	0	0	0	0	0	268.844	0	0	0	0	0	0	0	0	0	0	0	0	0	0	0	0	0	0	0	0	0	0	0	0	0	0	0	0	0	0	0	467.795	0	0	0	0	0	0	0	0	0
Q8TEL6	Short transient receptor potential channel 4-associated protein	0	0	0	0	366.936	0	0	309.48	0	0	0	229.348	0	0	440.02	790.018	189.818	0	0	0	308.123	1426.65	0	0	0	362.707	0	0	0	0	0	0	0	505.067	249.748	0	489.729	0	0	0	454.393	0	0	0	0	0	0	185.941
P48595	Serpin B10	0	0	0	0	0	0	0	0	0	0	0	0	0	0	0	0	0	0	0	0	0	0	0	0	0	0	0	0	0	0	0	0	0	0	263.733	258.879	0	0	0	0	0	0	0	0	0	0	0	0
Q9UIV8	Serpin B13	0	0	0	0	0	0	0	0	0	0	0	0	4209.88	0	0	0	0	0	0	0	0	0	0	0	0	0	0	0	0	0	0	0	0	0	0	0	0	0	0	0	0	0	0	0	0	0	0	0
Q15005	Signal peptidase complex subunit 2	1842.21	4336.22	551.376	1842.21	1842.21	402.787	149.867	596.756	499.771	2380.01	1281.68	413.545	3737.27	1281.68	611.194	611.194	611.194	531.105	611.194	611.194	611.194	155.673	649.63	1094.85	3432.61	496.901	611.194	0	519.194	0	0	0	0	0	0	380.681	0	0	394.02	0	797.077	0	0	0	0	0	0	0
P60174	Triosephosphate isomerase	39217.4	41245.9	59329.4	45677	58947.3	2564.83	38145.8	38000.3	54770.2	53790.6	40361.7	17503.3	4687.27	38173.2	20722.1	15274	22867.7	28329.6	18633.3	27471.6	19544.3	26580.1	20519.6	26622.2	5471.29	16919.1	34601.6	4485.52	8480.85	13280.3	12489.9	9914.96	11861.5	10418.2	4002.38	17615.4	3870.93	5115.69	13116.1	13373.8	15778.8	8271.41	2322.06	4829.05	7223.83	9086.59	6225	4276.39
P29508	Serpin B3	538.904	893.766	0	538.904	0	1275.9	1275.9	1275.9	254.214	3040.1	874.892	273.495	5175.67	3082.69	1581.5	1581.5	1581.5	626.967	2146.89	1581.5	1581.5	1618.83	1639.59	1544.16	2564.96	832.299	869.005	1676.82	1676.82	189.426	1564.41	268.163	1676.82	2343.75	3683.52	2390.32	810.804	810.804	237.225	810.804	872.376	810.804	1363.19	586.084	364.231	2003.93	2790.45	749.232
P07951	Tropomyosin beta chain	0	0	0	0	0	0	0	554.325	0	1003.12	444.203	0	0	0	1000.04	0	0	1089.65	0	1594.82	0	1426.76	0	0	0	0	0	0	367.555	0	473.608	0	0	349.186	0	0	0	0	0	0	0	0	0	0	0	0	0	0
P06753	Tropomyosin alpha-3 chain	9936.04	11070.9	1163.32	4082.96	1521.43	3238.62	9258.06	9427.87	9088.25	18749	3154.43	1040.79	14913.1	10220.4	2053.99	1606.2	1468.96	2155.49	4648.73	3210.13	1776.18	2310.7	5989.1	6886.43	570.591	263.85	7897.65	730.295	1223.19	2556.71	1901.01	1830.76	2455.01	2368.37	1318.57	2779.86	275.591	380.886	1347.61	1015.8	3121.15	383.432	872.268	872.268	1440.71	800.499	3246.29	612.858
Q9UQ90	Paraplegin	1469.17	1734.06	962.05	1469.17	1469.17	196.351	439.076	439.076	439.076	960.045	300.235	354.407	327.321	327.321	0	0	0	0	0	0	0	124.678	236.336	314.272	0	373.803	225.721	0	0	0	0	0	0	0	0	0	0	0	0	0	0	0	0	0	0	0	0	0
Q5W111	SPRY domain-containing protein 7	361.815	348.008	490.328	621.498	1630.71	1754.77	1576.92	1576.92	1576.92	597.297	362.783	362.783	267.898	616.22	0	0	0	763.115	0	217.485	0	599.463	413.748	727.379	0	0	362.16	0	0	0	0	0	0	0	294.562	0	0	0	0	0	0	0	358.52	0	0	0	0	0
Q8WW59	SPRY domain-containing protein 4	618.892	531.386	315.369	210.433	242.389	231.671	311.455	386.044	460.634	1473.81	540.465	540.465	1842.62	398.808	240.52	240.52	302.327	300.447	240.52	358.393	191.053	214.766	234.404	240.52	240.52	240.52	240.52	0	0	0	0	0	0	0	0	0	0	0	0	0	0	0	0	0	0	0	0	0
Q99611	Selenide, water dikinase 2	1413.85	1563.33	915.571	867.588	1124.83	1243.05	1054.18	1028.66	2702.2	1431.93	1034.64	312.481	415.449	1061.48	334.837	373.526	451.238	411.572	290.42	1064.72	306.573	447.949	429.761	537.164	429.761	429.761	694.747	0	0	0	0	0	0	0	0	0	0	0	0	0	0	0	0	0	0	0	0	0
Q8ND83	SLAIN motif-containing protein 1	1017.81	895.756	895.756	0	0	980.703	980.703	1003.38	708.314	980.703	1182.01	995.467	1483.98	952.294	1029.13	1029.13	1638.89	1029.13	3963.52	1029.13	556.704	1029.13	1029.13	709.421	261.501	1029.13	1310.55	1116.87	804.089	1134.87	4178.36	1134.87	1463.35	1134.87	1395.05	528.912	1050.95	837.988	1430.84	1180.21	688.266	983.22	501.173	983.22	983.22	375.227	1126.03	983.22
O43291	Kunitz-type protease inhibitor 2	2209.42	2400.38	414.096	2209.42	2209.42	440.154	0	0	0	948.711	0	0	0	0	0	0	0	0	0	0	0	0	0	0	0	225.211	0	0	0	0	0	0	0	0	0	0	0	0	0	0	0	0	0	0	0	0	0	0
Q8IUR0	Trafficking protein particle complex subunit 5	370.881	379.915	0	0	0	0	0	0	0	0	0	0	0	0	0	0	0	0	0	0	0	0	0	0	0	0	0	0	0	0	0	0	0	0	0	0	0	0	0	0	0	0	0	0	0	0	0	0
Q9Y2L5	Trafficking protein particle complex subunit 8	675.917	1388.99	261.765	675.917	675.917	437.946	391.863	793.066	389.451	2174.36	317.873	398.063	398.063	399.985	0	0	0	0	288.15	255.69	0	0	252.792	542.965	370.866	0	765.468	0	0	0	0	0	0	0	0	0	0	0	0	0	0	0	0	0	0	0	0	471.877
Q9NZQ3	NCK-interacting protein with SH3 domain	386.806	0	436.979	0	0	460.213	469.888	479.562	555.295	183.268	0	0	926.567	0	524.39	379.008	0	0	0	469.333	0	0	0	0	396.039	413.194	194.659	0	0	0	348.586	0	733.086	316.279	0	0	0	0	0	0	0	0	0	0	0	0	0	0
Q9BUA3	Spindlin interactor and repressor of chromatin-binding protein	1823.57	14055.4	542.203	1182.89	297.115	3072.94	3072.94	2736.26	3072.94	13352.9	2519.63	1634.25	10208.9	4971.3	3733.45	2388.76	4449.2	1031.54	12614.3	2632.03	3028.66	2379.85	2997.37	2995.75	5064.42	4093.71	9430.94	2864.08	3239.64	2179.16	7882.68	854.885	4122.4	15922.1	10858.3	7583.21	1757.74	2581.41	1523.57	961.201	2656.96	285.504	1676.11	1459.96	4779.57	6363.62	5084.61	1768.13
O94811	Tubulin polymerization-promoting protein	431.849	458.974	431.849	431.849	414.9	225.833	212.574	225.833	225.833	597.905	378.279	377.191	377.191	235.168	264.937	403.275	353.026	393.639	403.275	403.275	359.176	472.557	439.55	412.911	403.275	441.225	403.275	301.719	0	0	0	0	0	135.857	0	0	0	0	0	0	0	0	0	0	0	0	0	0
Q9H2V7	Protein spinster homolog 1	324.689	418.586	0	0	0	436.35	436.35	436.35	399.336	774.2	308.291	402.324	402.324	496.356	0	0	0	0	0	0	0	0	409.147	0	0	0	0	0	0	0	0	0	0	0	0	0	0	0	0	0	0	0	0	0	0	0	0	0
P35321	Cornifin-A	0	590.753	235.442	0	0	0	0	0	172.279	3112.53	280.622	16614.8	32948.9	16614.8	0	0	749.929	0	2727.83	0	0	0	0	0	1088.87	405.805	0	328.627	264.049	328.627	484.503	328.627	328.627	232.805	1270.83	328.627	0	0	0	0	461.071	0	0	478.218	806.845	1653.08	467.792	0
P22528	Cornifin-B	810.429	0	0	0	0	0	0	0	0	234.994	379.557	399.64	419.723	399.64	172.961	0	249.065	0	0	0	0	0	0	0	0	0	0	0	0	0	0	0	0	0	0	0	0	0	0	0	0	0	0	0	0	228.119	0	0
Q8TB22	Spermatogenesis-associated protein 20	995.365	0	925.345	0	925.345	1156.38	1156.38	1156.38	1603.27	716.851	338.231	992.741	253.463	1952.79	1473.82	1471.57	1367.38	773.885	749.937	534.863	466.291	715.144	734.76	2684.77	927.341	971.53	747.963	1774.78	1713.05	1289.14	2182.14	1462.29	1927.45	1837.52	1320.14	211.664	937.965	1059.75	937.965	937.965	937.965	434.767	1002.63	844.691	738.273	4153.28	4693.25	873.303
P10124	Serglycin	18112.2	12094.7	6367.47	3922.06	3156.84	3754.07	1520.15	10974.4	4676.66	2499.71	1591.36	5262.15	5549.41	4877.61	11553.6	4937.26	16151	2740.79	2419.01	3177.76	7403.54	3258.86	9520.01	2295.98	4178.75	3777.09	12048.8	2087.89	11973.1	10798.7	3870	2422.77	7241.11	10819.4	5291.65	4577.57	3715.81	8802.38	331.333	3086.57	19503.6	565.468	9254.6	9605.84	9969.81	3214.37	5875.21	9654.81
P51649	Succinate-semialdehyde dehydrogenase, mitochondrial	730.555	873.177	360.072	545.313	329.259	483.543	337.198	511.823	457.31	266.049	560.305	0	0	0	289.534	289.534	324.553	195.304	288.627	246.063	222.568	290.44	380.282	471.137	179.419	289.534	326.538	0	0	0	0	0	0	487.066	0	0	0	0	0	0	0	0	0	0	0	0	282.11	0
P27105	Stomatin	5795.32	5124.8	411.083	5124.8	5124.8	6358.66	1844.58	1273.96	331.594	2012.59	566.659	1832.06	1832.06	2323.15	0	0	0	0	0	233.819	261.964	0	0	325.387	0	0	291.927	0	0	0	0	0	0	0	0	697.972	0	0	0	0	0	0	0	0	0	0	0	0
P16949	Stathmin	0	0	0	0	283.945	906.25	3581.03	1227.16	264.274	585.336	240.586	605.123	605.123	615.896	0	0	0	300.454	0	0	0	382.995	324.834	330.262	0	0	708.817	0	0	0	0	0	0	0	0	0	0	0	303.769	0	378.826	0	0	298.872	331.861	0	0	0
Q6ZVD7	Storkhead-box protein 1	0	0	290.131	0	0	0	0	0	0	0	0	0	1962.42	0	0	0	0	0	0	0	0	0	0	0	0	0	0	0	0	0	0	0	0	0	0	0	0	0	0	0	368.763	0	0	0	0	0	0	0
O15400	Syntaxin-7	1005.92	1044.1	639.504	872.651	739.385	1646.31	1646.31	1646.31	1174.22	3174.11	1133	1471.54	4048.74	1471.54	558.281	558.281	415.398	538.639	347.7	1099.44	313.272	577.922	778.161	480.386	920.982	558.281	780.721	0	0	0	0	0	0	0	0	0	0	0	0	0	0	0	0	0	0	0	0	0
P08621	U1 small nuclear ribonucleoprotein 70 kDa	465.01	0	0	0	0	0	0	287.211	0	477.699	354.628	363.933	354.628	345.324	0	0	0	0	0	0	0	0	0	0	174	261.064	0	0	0	0	0	0	0	0	0	0	0	0	0	0	0	0	0	0	0	0	0	0
Q9Y6A5	Transforming acidic coiled-coil-containing protein 3	6693.68	9363.86	4583.86	674.381	3503.17	1469.97	2638.77	4581.1	2926.3	8776.68	3104.09	386.056	2182.34	4415.88	1289.74	1684.88	1477.42	2822.61	1016.41	2647.95	1186.12	2379.99	1559.18	2535.87	507.907	252.783	3305.6	0	0	0	0	0	0	1923.23	688.836	688.836	0	0	673.168	257.97	439.724	0	0	257.97	0	0	0	0
P37837	Transaldolase	5587.09	5996.09	5008.62	687.557	4774.65	1413.53	2902.34	4730.86	2479.2	5525.46	2145.99	1584.37	4345.87	6453.08	1139.44	955.531	982.395	2358.71	2630.72	6914.27	4763.22	2086.08	2849.02	1421.79	1924.19	2009.62	4121	1156.12	1044.82	807.5	2007.78	1357.4	4761.12	1150.64	356.025	1161.61	676.851	676.851	758.665	492.465	942.469	676.851	676.851	676.851	1668.3	595.036	356.311	676.851
P60903	Protein S100-A10	0	0	0	0	0	0	0	0	0	378.602	3218.71	3218.71	6125.64	311.781	0	0	0	0	0	0	0	0	0	0	173.561	0	0	0	0	0	0	0	0	0	0	0	0	0	0	0	0	0	0	0	0	0	0	0
O15027	Protein transport protein Sec16A	1155.86	2003.33	1086.5	318.387	1121.18	347.015	1270.39	1298.48	1636.66	1242.3	827.464	741.728	414.378	1417.64	580.628	580.628	580.628	338.574	263.193	580.628	462.51	580.628	1662	621.442	1022.52	539.814	893.572	0	0	283.796	674.73	0	1028.15	0	428.704	283.796	0	224.703	224.703	0	507.003	0	0	0	269.341	315.668	301.516	0
Q96JE7	Protein transport protein Sec16B	699.957	1263.06	699.957	699.957	332.749	249.847	758.2	1076.04	758.2	758.2	352.927	252.017	352.927	547.047	207.062	656.052	0	0	0	0	320.486	0	258.166	354.66	0	0	325.637	0	0	0	0	0	0	0	0	0	0	0	0	0	0	0	0	0	0	0	0	0
Q7RTU7	Basic helix-loop-helix transcription factor scleraxis	445.306	445.306	699.03	412.997	445.306	502.992	283.697	393.345	773.541	241.767	0	0	0	0	393.411	413.59	393.411	393.411	207.09	434.27	393.411	367.057	781.871	373.232	196.057	393.411	1022.2	0	0	0	0	0	0	0	0	0	0	0	0	0	0	0	0	0	0	0	0	0
O00560	Syntenin-1	864.426	477.329	0	0	0	0	0	648.009	0	1690.83	399.879	472.327	472.327	544.775	0	0	0	288.947	0	233.49	0	0	0	206.671	0	0	450.863	0	0	0	0	0	0	0	0	0	0	0	0	0	0	0	0	0	0	0	0	0
[truncated: 3,900 more rows]
[truncated: 10 more columns]
