# Supplementary material for: Functional profiling of stage-specific proteome and translational transition across human pre-implantation embryo development at a single-cell resolution
Source: Cell Discov. 2023 Jan 24;9:10. doi: 10.1038/s41421-022-00491-2 (PMC9873803; doi:10.1038/s41421-022-00491-2)
Supplement: Supplementary file 3 — Supplementary Table S2 [file 41421_2022_491_MOESM3_ESM.xls]

## Sheet: normalized_normalize
Supplementary Table 2. Normalized data of 58 samples
Uniprot ID	Protein name	oocyte-#1	oocyte-#2	oocyte-#3	oocyte-#4	oocyte-#5	zygote-#1	zygote-#2	zygote-#3	zygote-#4	zygote-#5	2cell-#1-c1	2cell-#1-c2	2cell-#2-c1	2cell-#2-c2	4cell-#1-c1	4cell-#1-c2	4cell-#1-c3	4cell-#1-c4	4cell-#2-c1	4cell-#2-c2	4cell-#2-c3	4cell-#2-c4	4cell-#3-c1	4cell-#3-c2	4cell-#3-c3	4cell-#3-c4	4cell-#3-c5	8cell-#1-c1	8cell-#1-c2	8cell-#1-c3	8cell-#1-c4	8cell-#1-c5	8cell-#1-c6	8cell-#1-c7	8cell-#1-c8	8cell-#1-c9	Morula-c1	Morula-c2	Morula-c3	Morula-c4	Morula-c5	Morula-c6	Morula-c7	Morula-c8	Morula-c9	Morula-c10	Morula-c11	Morula-c12
P42681	Tyrosine-protein kinase TXK	-5.2805	-1.31334	-11.9938	-11.9938	-11.9938	-11.9938	-11.9938	-11.9938	-11.9938	-1.47865	-1.96351	-1.43424	-2.03696	-2.86249	-11.9938	-11.9938	-11.9938	-11.9938	-2.39311	-11.9938	-11.9938	-11.9938	-3.1893	-11.9938	-11.9938	-11.9938	-1.97105	-11.9938	-11.9938	-11.9938	-11.9938	-11.9938	-11.9938	-11.9938	-1.88577	-3.65061	-11.9938	-11.9938	-11.9938	-11.9938	-2.7686	-11.9938	-11.9938	-11.9938	-1.67782	-1.06539	-2.32913	-11.9938
Q86VQ3	Thioredoxin domain-containing protein 2	-2.23543	-4.58393	-4.61253	-3.23685	-4.59482	-4.24039	-3.8204	-3.07499	-2.27103	-5.7691	-5.30996	-3.70629	-4.3915	-2.09191	-1.53009	-1.6653	-1.96605	-1.83875	-1.27414	-3.26996	-1.78053	-2.2087	-3.83149	-4.534	-3.84188	-3.92604	-3.40566	-2.35655	-1.92144	-1.65068	-2.35476	-1.92519	-2.27462	-1.38235	-1.74647	-1.75476	-1.7771	-2.53299	-2.87322	-2.75583	-0.337368	-1.61604	-1.46199	-2.18491	-2.98682	-1.2204	-2.16073	-0.638923
Q8NBS9	Thioredoxin domain-containing protein 5	0.825754	0.0515124	1.04935	0.349285	0.876817	1.53481	0.261817	0.389129	0.505759	-0.0900033	-0.905622	-0.211608	-2.48459	-0.314338	-1.21373	-1.38199	-1.05387	-0.490821	-1.77687	0.31772	-0.883327	-0.135541	0.508799	0.374949	-1.42891	-0.920684	0.280886	-2.98865	-3.50028	-0.818644	-0.380677	-0.250639	-0.766201	-0.663873	-0.822092	-0.779794	-2.31039	-2.14893	0.017887	0.441807	0.225871	-1.12264	-1.84257	-1.80663	-1.76831	-1.895	-3.5888	-1.4447
O14530	Thioredoxin domain-containing protein 9	-4.8005	-4.52727	-11.9938	-11.9938	-11.9938	-11.9938	-11.9938	-5.12252	-11.9938	-4.34957	-11.9938	-11.9938	-11.9938	-4.86125	-11.9938	-11.9938	-11.9938	-11.9938	-11.9938	-11.9938	-11.9938	-11.9938	-11.9938	-11.9938	-11.9938	-11.9938	-11.9938	-11.9938	-11.9938	-11.9938	-11.9938	-11.9938	-11.9938	-11.9938	-11.9938	-11.9938	-11.9938	-11.9938	-11.9938	-11.9938	-11.9938	-11.9938	-11.9938	-11.9938	-11.9938	-11.9938	-11.9938	-11.9938
O43396	Thioredoxin-like protein 1	-1.80496	-1.94091	-1.58478	-2.61017	-1.83157	-4.47563	-1.7196	-2.77596	-1.19997	-3.15587	-2.32204	-1.98915	-2.877	-1.76554	-2.71648	-2.1912	-2.69719	-2.52508	-1.58962	-1.94811	-2.1657	-1.60927	-1.89761	-1.14109	-2.70181	-1.24266	-1.68431	-2.1137	-2.64359	-3.3048	-1.95745	-3.06108	-3.33072	-2.63866	-3.92387	-2.85086	-2.07789	-2.10325	-2.65283	-2.36238	-3.5247	-2.63706	-1.48241	-2.02376	-3.1707	-4.21956	-3.41773	-2.54383
Q16563	Synaptophysin-like protein 1	-0.814305	-1.012	-1.52684	-1.97761	-0.347193	0.0766172	-0.51878	-0.873844	-0.440015	-1.17478	-1.65822	-2.91744	-2.65226	-1.33384	-2.62066	-3.03119	-3.10394	-1.19015	-1.8085	-1.62574	-2.09897	-0.966859	-1.524	-1.2337	-1.72151	-1.81581	-0.496864	-0.743169	-2.55004	-3.35741	-1.80994	-0.92834	-1.87532	-2.89948	-1.55137	-0.75028	-0.578543	-0.0540825	-1.45282	-2.5524	-2.54818	-0.0615116	-0.342712	-0.0921333	-0.810131	-0.0761884	-0.0640012	-0.398574
P04818	Thymidylate synthase	-11.9938	-11.9938	-11.9938	-11.9938	-11.9938	-11.9938	-11.9938	-11.9938	-11.9938	-11.9938	-11.9938	-11.9938	-11.9938	-11.9938	-11.9938	-11.9938	-11.9938	-11.9938	-11.9938	-11.9938	-11.9938	-11.9938	-11.9938	-11.9938	-11.9938	-11.9938	-11.9938	-11.9938	-11.9938	-11.9938	-11.9938	-11.9938	-11.9938	-11.9938	-11.9938	-11.9938	-11.9938	-11.9938	-11.9938	-11.9938	-11.9938	-11.9938	-11.9938	-11.9938	-11.9938	-11.9938	-11.9938	-11.9938
P47897	Glutamine--tRNA ligase	-2.80423	-3.22214	-4.69695	-1.41062	-1.93186	-2.34278	-2.57564	-3.09588	-3.07943	-3.72703	-3.6156	-5.01337	-3.84568	-3.07637	-3.87558	-4.22984	-4.49653	-3.1921	-3.98476	-2.83347	-4.16733	-3.46656	-4.95557	-4.57584	-5.05856	-3.89825	-4.64433	-11.9938	-11.9938	-11.9938	-11.9938	-11.9938	-11.9938	-11.9938	-11.9938	-11.9938	-11.9938	-11.9938	-11.9938	-11.9938	-11.9938	-11.9938	-11.9938	-11.9938	-11.9938	-11.9938	-11.9938	-11.9938
P54136	Arginine--tRNA ligase, cytoplasmic	-1.74854	-1.49609	-2.83525	-2.54018	-2.26547	-3.37909	-1.93563	-1.84559	-1.95728	-1.73718	-2.09343	-1.41134	-2.32512	-2.25848	-2.56548	-2.58544	-2.45286	-2.31415	-2.64038	-2.53419	-3.05364	-3.84055	-3.0921	-2.51134	-3.97068	-4.84282	-1.99357	-11.9938	-11.9938	-11.9938	-3.70151	-11.9938	-11.9938	-3.97338	-11.9938	-3.64984	-11.9938	-11.9938	-2.40934	-11.9938	-3.81088	-11.9938	-2.78947	-11.9938	-11.9938	-3.26979	-11.9938	-11.9938
P62837	Ubiquitin-conjugating enzyme E2 D2	-11.9938	-11.9938	-4.77106	-11.9938	-11.9938	-11.9938	-5.13173	-11.9938	-11.9938	-4.60891	-3.25631	-3.43701	-5.80764	-4.46813	-11.9938	-11.9938	-11.9938	-11.9938	-11.9938	-11.9938	-11.9938	-4.37204	-11.9938	-5.14193	-4.66253	-11.9938	-11.9938	-11.9938	-11.9938	-11.9938	-11.9938	-11.9938	-11.9938	-11.9938	-11.9938	-11.9938	-11.9938	-11.9938	-11.9938	-11.9938	-11.9938	-11.9938	-11.9938	-11.9938	-11.9938	-2.17685	-11.9938	-11.9938
P61077	Ubiquitin-conjugating enzyme E2 D3	-3.33861	-2.6134	-1.35783	-3.01332	0.013459	-1.34532	0.333633	-1.71555	-1.24559	-2.18703	-1.49671	-3.23333	-3.76475	-2.03286	-1.87613	-1.86367	-1.83127	-2.9932	-1.98531	-2.5905	-3.65899	-2.32946	-2.17935	-2.69935	-4.33277	-1.8988	-1.90784	-11.9938	-11.9938	-11.9938	-11.9938	-11.9938	-3.16276	-11.9938	-11.9938	-3.32422	-11.9938	-11.9938	-11.9938	-11.9938	-1.69789	-11.9938	-11.9938	-11.9938	-11.9938	-11.9938	-11.9938	-11.9938
P62253	Ubiquitin-conjugating enzyme E2 G1	-4.43692	-4.54678	-11.9938	-11.9938	-11.9938	-11.9938	-5.22005	-11.9938	-11.9938	-4.83299	-4.80575	-11.9938	-11.9938	-11.9938	-11.9938	-11.9938	-11.9938	-11.9938	-11.9938	-5.23569	-11.9938	-11.9938	-11.9938	-11.9938	-11.9938	-11.9938	-11.9938	-11.9938	-11.9938	-11.9938	-11.9938	-11.9938	-11.9938	-11.9938	-11.9938	-11.9938	-11.9938	-11.9938	-11.9938	-11.9938	-11.9938	-11.9938	-11.9938	-11.9938	-11.9938	-11.9938	-11.9938	-11.9938
P68036	Ubiquitin-conjugating enzyme E2 L3	-3.25148	-2.90357	-4.81746	-2.28296	-4.18225	-2.30632	-2.53917	-3.05941	-3.48376	-2.04889	-3.93573	-2.91811	-3.83188	-2.48204	-2.61701	-2.60456	-2.57216	-3.29099	-3.19456	-2.8451	-3.69117	-2.96988	-3.60391	-3.35715	-2.69182	-2.63968	-3.3044	-11.9938	-11.9938	-11.9938	-3.26928	-11.9938	-11.9938	-4.05302	-11.9938	-3.17934	-11.9938	-11.9938	-3.00465	-11.9938	-11.9938	-11.9938	-11.9938	-11.9938	-11.9938	-11.9938	-11.9938	-11.9938
Q712K3	Ubiquitin-conjugating enzyme E2 R2	-5.74105	-3.50509	-5.45557	-4.38437	-5.55071	-5.22215	-5.61035	-5.60741	-5.71936	-6.63807	-4.83494	-4.41809	-4.6198	-5.33675	-4.52019	-3.57997	-4.25168	-4.88231	-4.40571	-4.99637	-4.96078	-4.66901	-5.00011	-5.11969	-4.37133	-4.46283	-4.19063	-11.9938	-3.75006	-11.9938	-11.9938	-11.9938	-11.9938	-3.52234	-11.9938	-3.87498	-11.9938	-11.9938	-11.9938	-11.9938	-11.9938	-11.9938	-11.9938	-11.9938	-11.9938	-11.9938	-11.9938	-11.9938
Q5T6F2	Ubiquitin-associated protein 2	-3.267	-4.30241	-4.27693	-2.93833	-4.14288	-11.9938	-11.9938	-5.57007	-11.9938	-3.79132	-5.22091	-3.68676	-4.60051	-4.4867	-11.9938	-11.9938	-11.9938	-5.77986	-11.9938	-5.15846	-11.9938	-4.32286	-11.9938	-11.9938	-11.9938	-4.94495	-11.9938	-11.9938	-11.9938	-11.9938	-11.9938	-11.9938	-11.9938	-11.9938	-11.9938	-11.9938	-11.9938	-11.9938	-11.9938	-11.9938	-11.9938	-11.9938	-11.9938	-11.9938	-11.9938	-11.9938	-11.9938	-11.9938
P49591	Serine--tRNA ligase, cytoplasmic	-2.59704	-2.34598	-2.17209	-3.43118	-2.71057	-1.87228	-3.00751	-2.16348	-2.97712	-2.40192	-3.27586	-2.16714	-3.08092	-2.38564	-4.02482	-4.00547	-2.8433	-3.52859	-2.99733	-3.02739	-3.12328	-2.95489	-3.39725	-3.65873	-2.96295	-3.35119	-3.22135	-11.9938	-11.9938	-11.9938	-11.9938	-11.9938	-11.9938	-11.9938	-11.9938	-11.9938	-11.9938	-11.9938	-11.9938	-11.9938	-11.9938	-11.9938	-11.9938	-11.9938	-11.9938	-2.88056	-11.9938	-11.9938
P49459	Ubiquitin-conjugating enzyme E2 A	-4.99865	-5.39708	-5.10065	-3.82332	-4.62917	-4.62208	-11.9938	-11.9938	-11.9938	-5.42317	-11.9938	-11.9938	-11.9938	-11.9938	-11.9938	-11.9938	-11.9938	-11.9938	-11.9938	-11.9938	-11.9938	-11.9938	-11.9938	-4.12674	-11.9938	-11.9938	-11.9938	-11.9938	-11.9938	-11.9938	-11.9938	-11.9938	-11.9938	-11.9938	-11.9938	-11.9938	-11.9938	-11.9938	-11.9938	-11.9938	-11.9938	-11.9938	-11.9938	-11.9938	-11.9938	-11.9938	-11.9938	-11.9938
P61088	Ubiquitin-conjugating enzyme E2 N	-2.70143	-2.93134	-5.56863	-1.11981	-1.64106	-11.9938	-11.9938	-11.9938	-11.9938	-5.80308	-4.96574	-2.6952	-2.84268	-3.72634	-11.9938	-11.9938	-11.9938	-11.9938	-11.9938	-11.9938	-11.9938	-11.9938	-11.9938	-11.9938	-11.9938	-11.9938	-11.9938	-11.9938	-11.9938	-11.9938	-11.9938	-11.9938	-11.9938	-11.9938	-11.9938	-11.9938	-11.9938	-11.9938	-11.9938	-11.9938	-11.9938	-11.9938	-11.9938	-11.9938	-11.9938	-11.9938	-11.9938	-11.9938
Q16763	Ubiquitin-conjugating enzyme E2 S	-6.02023	-5.07143	-11.9938	-11.9938	-11.9938	-11.9938	-11.9938	-5.06214	-11.9938	-5.21829	-4.09195	-3.83867	-5.05936	-4.86976	-4.04712	-4.03467	-4.00228	-4.03477	-4.15631	-4.76146	-4.46511	-4.02163	-4.73609	-4.40696	-4.12193	-4.38649	-5.37705	-11.9938	-11.9938	-11.9938	-11.9938	-11.9938	-11.9938	-11.9938	-11.9938	-11.9938	-11.9938	-11.9938	-11.9938	-11.9938	-11.9938	-11.9938	-11.9938	-11.9938	-11.9938	-11.9938	-11.9938	-11.9938
Q9NPD8	Ubiquitin-conjugating enzyme E2 T	-4.94781	-4.27632	-4.41375	-3.28758	-3.80881	-4.17093	-2.65069	-3.07492	-2.94201	-2.64275	-3.91356	-2.3619	-3.27568	-2.59619	-3.57654	-2.86989	-3.21566	-3.5759	-4.70082	-3.65086	-4.18073	-3.43575	-4.62215	-5.37097	-3.4847	-5.03447	-3.90239	-2.5945	-2.48016	-2.11654	-2.90173	-2.13171	-3.37774	-3.01458	-2.94604	-4.40581	-11.9938	-11.9938	-11.9938	-11.9938	-11.9938	-11.9938	-11.9938	-11.9938	-2.89449	-11.9938	-11.9938	-11.9938
Q9H832	Ubiquitin-conjugating enzyme E2 Z	-1.63356	-1.70021	-2.18762	-1.14437	-3.77158	-1.5791	-2.60761	-4.09416	-1.03878	-2.5581	-3.72838	-3.14687	-4.06064	-2.61077	-2.80153	-1.77515	-2.09639	-2.74721	-1.80859	-2.46465	-3.85443	-3.21675	-4.29811	-3.17623	-2.32883	-2.2767	-3.26215	-11.9938	-11.9938	-11.9938	-11.9938	-11.9938	-11.9938	-11.9938	-3.48798	-11.9938	-11.9938	-11.9938	-3.16258	-11.9938	-11.9938	-11.9938	-11.9938	-11.9938	-11.9938	-11.9938	-11.9938	-3.55341
Q05086	Ubiquitin-protein ligase E3A	-5.92895	-5.67762	-4.91169	-4.22509	-4.74631	-11.9938	-11.9938	-11.9938	-5.30112	-11.9938	-11.9938	-11.9938	-11.9938	-11.9938	-11.9938	-11.9938	-11.9938	-11.9938	-11.9938	-11.9938	-11.9938	-11.9938	-11.9938	-11.9938	-11.9938	-11.9938	-11.9938	-11.9938	-11.9938	-11.9938	-11.9938	-11.9938	-11.9938	-11.9938	-11.9938	-11.9938	-11.9938	-11.9938	-11.9938	-11.9938	-11.9938	-11.9938	-11.9938	-11.9938	-11.9938	-11.9938	-11.9938	-11.9938
Q15386	Ubiquitin-protein ligase E3C	-3.37048	-3.12668	-4.58759	-3.45881	-4.85057	-0.17837	-3.03675	-1.40597	-0.243225	-1.14933	-4.78939	-2.49122	-5.07355	-2.19889	-1.51075	-2.92637	-2.61313	-1.12327	-1.42594	-1.02793	-1.08784	-1.60872	-2.30214	-2.21246	-3.25406	-3.98124	-1.93756	-1.37326	-1.90316	-1.87878	-2.26997	-1.6223	-2.35626	-2.59548	-2.36904	-4.63035	-2.35746	-2.44707	-1.30719	-1.71027	-4.41782	-2.39024	-3.00205	-3.81273	-2.74991	-3.33726	-3.1064	-2.82339
P17480	Nucleolar transcription factor 1	-6.1086	-5.28326	-5.77744	-4.34949	-4.77791	-4.35645	-5.03868	-5.10949	-4.77775	-4.82716	-1.97516	-1.44589	-1.99508	-4.59214	-4.44203	-5.16387	-3.74252	-5.33805	-5.07378	-4.50172	-3.94473	-5.01655	-2.74169	-2.8852	-1.92695	-1.18788	-3.05057	-11.9938	-11.9938	-11.9938	-11.9938	-11.9938	-11.9938	-11.9938	-11.9938	-11.9938	-11.9938	-11.9938	-11.9938	-11.9938	-11.9938	-11.9938	-11.9938	-3.71449	-11.9938	-11.9938	-11.9938	-11.9938
O14562	Ubiquitin domain-containing protein UBFD1	-1.39319	-1.78611	-3.23142	-4.29934	-1.49431	-1.76841	-2.0418	-2.48209	-3.26824	-2.52202	-2.66101	-2.62926	-4.89239	-3.66039	-4.34441	-3.6352	-2.9535	-3.18394	-3.10754	-3.0852	-4.40594	-3.04429	-4.1223	-3.50107	-3.48582	-3.02103	-3.25082	-11.9938	-11.9938	-11.9938	-4.6096	-11.9938	-4.75985	-11.9938	-3.38258	-4.26423	-11.9938	-11.9938	-11.9938	-11.9938	-3.77491	-11.9938	-11.9938	-11.9938	-11.9938	-2.37531	-2.54603	-2.79404
Q13277	Syntaxin-3	-3.5423	-3.24045	-3.79635	-3.07379	-2.87943	-2.45215	-3.50437	-2.84055	-1.69014	-2.71317	-2.68178	-3.7312	-5.44874	-3.27646	-3.13606	-2.59332	-2.72316	-2.73976	-2.90949	-2.27441	-3.00482	-2.57236	-3.28037	-2.93575	-2.67336	-4.72879	-3.44733	-2.81823	-3.34812	-11.9938	-3.65746	-11.9938	-3.72677	-11.9938	-11.9938	-11.9938	-2.53954	-11.9938	-11.9938	-3.14554	-3.76726	-11.9938	-11.9938	-11.9938	-11.9938	-3.02497	-11.9938	-11.9938
Q12846	Syntaxin-4	-2.7882	-2.86742	-4.11299	-1.61809	-2.88749	-3.5072	-2.67301	-2.45757	-3.88286	-2.56283	-4.34318	-2.93466	-3.84843	-3.42344	-3.64109	-3.62864	-3.59624	-2.62403	-5.37406	-3.58328	-3.79845	-4.12937	-4.33007	-4.77638	-3.82588	-3.66376	-4.43691	-11.9938	-11.9938	-11.9938	-11.9938	-11.9938	-11.9938	-11.9938	-11.9938	-11.9938	-11.9938	-11.9938	-11.9938	-11.9938	-4.06519	-2.64468	-11.9938	-11.9938	-2.75824	-11.9938	-11.9938	-11.9938
P02766	Transthyretin	1.3577	0.282344	-0.810643	-1.31223	1.47797	2.37382	1.55549	-1.22627	-1.61803	-1.77459	-0.407493	-0.833975	-0.81403	0.163031	0.331076	0.813952	0.872797	1.19427	0.677538	-0.0785171	0.412197	1.04258	-0.053448	0.0674207	1.39695	0.901257	0.0165102	-0.859558	-0.822421	-0.114944	-0.545086	-0.0272657	0.0537968	0.444944	0.950742	0.41675	0.772607	-0.626579	0.00261548	-0.49387	-0.622393	-0.257155	0.374762	-0.266078	-0.382091	-0.0954444	-0.0931149	-0.33459
P41252	Isoleucine--tRNA ligase, cytoplasmic	-3.13732	-3.47129	-5.20303	-1.65976	-2.18101	-2.98936	-5.39154	-3.74245	-3.41068	-3.4832	-4.2067	-3.56329	-6.67891	-4.70855	-11.9938	-11.9938	-11.9938	-4.49683	-11.9938	-5.44726	-11.9938	-11.9938	-5.56527	-11.9938	-4.6738	-11.9938	-3.79552	-11.9938	-11.9938	-11.9938	-11.9938	-11.9938	-11.9938	-11.9938	-3.38155	-11.9938	-11.9938	-11.9938	-11.9938	-11.9938	-11.9938	-11.9938	-11.9938	-11.9938	-11.9938	-11.9938	-11.9938	-11.9938
Q8NF91	Nesprin-1	-5.06552	-5.21673	-3.60519	-4.11562	-3.92654	-4.65878	-4.25259	-5.45206	-5.08006	-6.14727	-3.08151	-2.3708	-3.01164	-4.87473	-2.82231	-3.30412	-4.88687	-3.40812	-2.9315	-3.53668	-3.11598	-3.3106	-2.29928	-3.64285	-2.8998	-2.10044	-2.76935	-11.9938	-11.9938	-11.9938	-11.9938	-11.9938	-3.64441	-3.15364	-11.9938	0.220426	-11.9938	-11.9938	-11.9938	-11.9938	-11.9938	-11.9938	-11.9938	-11.9938	-0.650329	-11.9938	-11.9938	-11.9938
Q6ZMZ3	Nesprin-3	-6.25291	-6.56332	-11.9938	-11.9938	-11.9938	-2.81052	-3.04338	-3.56362	-3.24004	-3.62871	-3.77964	-2.94014	-4.16414	-4.67723	-1.80397	-3.40049	-1.11107	-11.9938	-11.9938	-11.9938	-2.66992	-11.9938	-11.9938	-11.9938	-4.39303	-11.9938	-2.33014	-11.9938	-2.2583	-11.9938	-11.9938	-11.9938	-11.9938	-1.03684	-2.80683	-2.97372	-11.9938	-11.9938	-11.9938	-11.9938	-11.9938	-11.9938	-11.9938	-11.9938	-1.05324	-11.9938	-11.9938	2.47906
Q9UMS6	Synaptopodin-2	-11.9938	-3.82397	-4.57194	-11.9938	-11.9938	-11.9938	-5.36024	-11.9938	-4.16078	-11.9938	-0.437226	0.0920455	0.0111202	-3.13149	-11.9938	-11.9938	-11.9938	-11.9938	-2.81511	-11.9938	-11.9938	-11.9938	-5.41458	-3.20922	-11.9938	-3.29562	-2.86054	-1.99433	-3.35288	-11.9938	-11.9938	-11.9938	-11.9938	-11.9938	-11.9938	-11.9938	-11.9938	-11.9938	-11.9938	-11.9938	-2.36786	-11.9938	-11.9938	-11.9938	-11.9938	-2.3098	-11.9938	-11.9938
Q9UMZ2	Synergin gamma	-4.36504	-2.41246	-2.80481	-2.11817	-2.63941	-11.9938	-1.3608	-11.9938	-11.9938	-4.95994	-11.9938	-11.9938	-11.9938	-11.9938	-11.9938	-11.9938	-11.9938	-11.9938	-11.9938	-11.9938	-11.9938	-11.9938	-11.9938	-11.9938	-11.9938	-11.9938	-11.9938	-11.9938	-11.9938	-11.9938	-11.9938	-11.9938	-11.9938	-11.9938	-11.9938	-11.9938	-11.9938	-11.9938	-11.9938	-11.9938	-11.9938	-11.9938	-11.9938	-11.9938	-11.9938	-11.9938	-11.9938	-11.9938
Q7L3T8	Probable proline--tRNA ligase, mitochondrial	-4.18043	-4.86324	-3.73841	-3.05178	-4.64932	-11.9938	-11.9938	-11.9938	-4.19646	-11.9938	-4.84993	-11.9938	-11.9938	-11.9938	-11.9938	-11.9938	-11.9938	-11.9938	-11.9938	-11.9938	-11.9938	-11.9938	-11.9938	-11.9938	-11.9938	-11.9938	-5.32814	-11.9938	-11.9938	-11.9938	-11.9938	-11.9938	-11.9938	-11.9938	-11.9938	-11.9938	-11.9938	-11.9938	-11.9938	-11.9938	-11.9938	-11.9938	-11.9938	-11.9938	-11.9938	-11.9938	-11.9938	-11.9938
Q53H54	tRNA wybutosine-synthesizing protein 2 homolog	-11.9938	-5.37111	-11.9938	-11.9938	-11.9938	-11.9938	-11.9938	-4.61993	-11.9938	-4.218	-11.9938	-11.9938	0.555905	-11.9938	-11.9938	-11.9938	-11.9938	-11.9938	-2.76793	-11.9938	-11.9938	-11.9938	-11.9938	-3.12615	-4.11041	-4.79466	-11.9938	-11.9938	-11.9938	-11.9938	-11.9938	-11.9938	-2.63969	-11.9938	-3.43467	-11.9938	-11.9938	-11.9938	-11.9938	-11.9938	-11.9938	-11.9938	-11.9938	-11.9938	-11.9938	-11.9938	-11.9938	-11.9938
A2RUC4	tRNA wybutosine-synthesizing protein 5	-4.30265	-4.42599	-4.13191	-2.98868	-5.03007	-3.7468	-3.97965	-4.49987	-4.77307	-4.16017	-3.97469	-4.28193	-4.7524	-4.05288	-4.10839	-4.08646	-4.93259	-3.8375	-4.2081	-3.95543	-4.25628	-4.58719	-4.8495	-4.92209	-4.29393	-3.78611	-3.97743	-11.9938	-11.9938	-11.9938	-11.9938	-11.9938	-11.9938	-11.9938	-11.9938	-11.9938	-11.9938	-11.9938	-11.9938	-11.9938	-11.9938	-11.9938	-11.9938	-11.9938	-11.9938	-11.9938	-11.9938	-11.9938
Q13404	Ubiquitin-conjugating enzyme E2 variant 1	-2.96005	-4.03694	-2.3881	-3.26779	-2.86164	-2.55872	-2.80944	-3.29416	-3.68001	-3.14049	-2.97788	-3.85124	-3.62255	-3.73992	-2.05899	-4.08891	-3.7946	-5.09584	-3.31264	-4.25844	-2.32456	-3.04516	-3.89245	-3.48945	-3.27826	-3.22613	-4.21157	-1.57135	-2.10125	-2.33126	-2.63811	-2.13951	-2.00752	-2.63566	-2.56712	-1.76411	-3.38992	-2.3701	-3.63379	-2.74944	-2.75692	-2.37753	-2.94245	-2.99485	-3.02319	-3.25046	-3.1552	-2.81068
Q15819	Ubiquitin-conjugating enzyme E2 variant 2	-2.94362	-2.9886	-0.58755	-0.946988	-0.547099	-3.52391	-1.22058	-2.40739	-2.4863	-2.76888	-2.67885	-4.42077	-6.08049	-4.06007	-3.19108	-2.66881	-2.22871	-2.88656	-4.38174	-2.78492	-3.77205	-3.26527	-3.89035	-3.1183	-3.16554	-3.64648	-2.98775	-2.52494	-3.04121	-3.09162	-3.30778	-2.71011	-3.75572	-3.86451	-3.73115	-3.07899	-11.9938	-11.9938	-3.78979	-3.07504	-3.55807	-11.9938	-3.3882	-11.9938	-11.9938	-2.68446	-11.9938	-11.9938
P22314	Ubiquitin-like modifier-activating enzyme 1	-0.146694	-0.690631	-1.55871	-0.998165	-0.100126	-2.70802	-0.154856	-0.587428	-0.935087	0.0757181	-0.419055	-2.1405	-2.1096	-0.452533	-1.99134	-2.39728	-1.69138	-1.15315	-1.25818	-0.784709	-1.30419	-1.24144	-0.952749	-0.840901	-4.10899	-1.2485	-1.43255	-0.603046	-4.02579	-1.43191	-1.37255	-2.53515	-1.66166	1.25191	-1.77681	-1.5064	-0.467979	-0.493335	-1.26227	-2.0527	-1.17296	-2.2465	-0.433504	-1.06963	-1.42519	-1.62567	-1.27844	-0.402657
Q8TBC4	NEDD8-activating enzyme E1 catalytic subunit	-4.76837	-4.90252	-5.15919	-4.02826	-3.33731	-3.00538	-4.00916	-3.42471	-3.86167	-3.23883	-3.01784	-2.3787	-3.29248	-3.30775	-4.1045	-3.91481	-4.38394	-3.12334	-4.03645	-4.64161	-4.5166	-3.89555	-4.77666	-4.46867	-4.00207	-3.94994	-4.79098	-11.9938	-11.9938	-11.9938	-11.9938	-11.9938	-11.9938	-11.9938	-11.9938	-11.9938	-11.9938	-11.9938	-11.9938	-11.9938	-11.9938	-11.9938	-11.9938	-11.9938	-11.9938	-11.9938	-11.9938	-11.9938
Q9GZZ9	Ubiquitin-like modifier-activating enzyme 5	-2.62641	-2.28752	-4.62685	-3.90242	-3.7947	-3.8393	-4.07215	-5.26149	-4.26061	-3.60094	-4.15345	-3.62419	-1.75626	-4.99644	-4.30747	-3.82575	-11.9938	-4.68354	-11.9938	-4.73868	-11.9938	-11.9938	-11.9938	-11.9938	-11.9938	-11.9938	-4.44254	-11.9938	-11.9938	-11.9938	-11.9938	-11.9938	-11.9938	-11.9938	-11.9938	-11.9938	-11.9938	-11.9938	-11.9938	-11.9938	-11.9938	-11.9938	-11.9938	-11.9938	-11.9938	-11.9938	-11.9938	-11.9938
O00204	Sulfotransferase 2B1	-6.25241	-11.9938	-11.9938	-11.9938	-11.9938	-11.9938	-5.49813	-11.9938	-11.9938	-6.70824	-11.9938	-11.9938	-2.01628	-11.9938	-11.9938	-11.9938	-11.9938	-11.9938	-11.9938	-11.9938	-11.9938	-11.9938	-11.9938	-5.68009	-11.9938	-11.9938	-5.43267	-11.9938	-11.9938	-11.9938	-11.9938	-11.9938	-11.9938	-11.9938	-11.9938	-11.9938	-11.9938	-11.9938	-11.9938	-11.9938	-11.9938	-11.9938	-11.9938	-11.9938	-11.9938	-11.9938	-11.9938	-11.9938
Q6IMI4	Sulfotransferase 6B1	-11.9938	-11.9938	-11.9938	-11.9938	-11.9938	-11.9938	-11.9938	-11.9938	-11.9938	-11.9938	-5.86998	-11.9938	-11.9938	-11.9938	-11.9938	-11.9938	-11.9938	-11.9938	-11.9938	-11.9938	-11.9938	-11.9938	-11.9938	-11.9938	-11.9938	-11.9938	-11.9938	-11.9938	-11.9938	-11.9938	-11.9938	-11.9938	-11.9938	-11.9938	-11.9938	-11.9938	-11.9938	-11.9938	-11.9938	-11.9938	-11.9938	-11.9938	-11.9938	-11.9938	-11.9938	-11.9938	-11.9938	-2.03076
Q5VT97	Rho GTPase-activating protein SYDE2	-3.97696	-3.41959	-2.69585	-1.81262	-1.97821	-1.70998	-2.05685	-4.39239	-1.81199	-4.67587	-1.50127	-0.706524	-1.62031	-1.72174	-1.30267	-1.5701	-2.52885	-1.55058	-1.13808	-2.07988	-1.14272	-1.64293	-1.55074	-2.27002	-1.65075	-1.67217	-1.87793	-0.228124	-1.89433	-0.820071	-0.680531	-1.04742	-1.09564	-1.31771	-1.24917	-3.31924	-0.116461	-2.0156	-1.33077	-1.92285	-1.25549	0.158539	-0.126717	-0.303867	-0.105188	-0.829344	0.0563507	0.0769894
Q9Y285	Phenylalanine--tRNA ligase alpha subunit	-2.72685	-2.35781	-3.33273	-2.98646	-3.45108	-3.55656	-2.36821	-2.38725	-2.09633	-3.01339	-2.27291	-2.95514	-4.15924	-2.6783	-2.67391	-2.59333	-3.70087	-2.2959	-4.52032	-3.10029	-2.54068	-1.92498	-2.7766	-2.68379	-4.51301	-2.40729	-3.23405	-11.9938	-11.9938	-11.9938	-3.86005	-11.9938	-3.49416	-3.29048	-3.78906	-2.3984	-11.9938	-3.10425	-2.91234	-3.68489	-3.0867	-11.9938	-11.9938	-11.9938	-11.9938	-11.9938	-2.3488	-11.9938
P49815	Tuberin	-11.9938	-11.9938	-11.9938	-11.9938	-11.9938	-11.9938	-11.9938	-11.9938	-11.9938	-5.85786	-5.02596	-4.49673	-5.35449	-5.58591	-11.9938	-11.9938	-11.9938	-11.9938	-11.9938	-11.9938	-11.9938	-11.9938	-11.9938	-11.9938	-11.9938	-11.9938	-11.9938	-11.9938	-11.9938	-11.9938	-11.9938	-11.9938	-11.9938	-11.9938	-11.9938	-11.9938	-11.9938	-11.9938	-11.9938	-11.9938	-11.9938	-11.9938	-11.9938	-11.9938	-11.9938	-11.9938	-11.9938	-11.9938
Q99598	Translin-associated protein X	-3.01135	-2.72431	-4.12066	-3.87036	-2.98664	-3.97332	-3.88717	-3.23298	-3.32602	-4.04317	-5.11166	-4.1029	-5.01662	-3.66997	-4.62279	-4.70006	-4.25615	-4.88677	-4.41018	-5.01531	-4.45836	-4.78926	-4.89825	-5.12415	-3.89673	-4.0723	-6.00713	-11.9938	-11.9938	-11.9938	-11.9938	-11.9938	-4.67707	-11.9938	-11.9938	-11.9938	-11.9938	-11.9938	-11.9938	-11.9938	-11.9938	-11.9938	-11.9938	-11.9938	-11.9938	-11.9938	-11.9938	-11.9938
Q9NSD9	Phenylalanine--tRNA ligase beta subunit	-1.925	-1.64542	-4.08472	-1.0691	-3.56982	-3.10757	-2.97041	-3.28964	-3.62062	-2.29169	-2.33175	-5.47914	-3.74633	-2.60486	-2.64222	-2.62977	-4.00717	-3.06265	-4.33946	-3.54343	-2.79959	-2.81773	-2.97744	-2.81591	-4.89536	-4.26445	-2.73862	-11.9938	-11.9938	-11.9938	-11.9938	-11.9938	-11.9938	-11.9938	-11.9938	-2.79501	-11.9938	-11.9938	-3.97922	-11.9938	-3.90842	-11.9938	-11.9938	-11.9938	-11.9938	-11.9938	-11.9938	-11.9938
A8MYJ7	Tetratricopeptide repeat protein 34	-3.30972	-5.69531	-4.12331	-4.44792	-3.61698	-3.11093	-2.10064	-3.90195	-3.49529	-5.75117	-11.9938	-11.9938	-11.9938	-4.48089	-4.27401	-3.82822	-4.12527	-3.99009	-3.51949	-3.25142	-2.07433	-4.41182	-4.46506	-4.73147	-3.91547	-3.86334	-5.11056	-11.9938	-11.9938	-11.9938	-11.9938	-11.9938	-11.9938	-11.9938	-11.9938	-11.9938	-11.9938	-11.9938	-11.9938	-11.9938	-11.9938	-11.9938	-11.9938	-11.9938	-11.9938	-11.9938	-11.9938	-11.9938
Q6PGP7	Tetratricopeptide repeat protein 37	-6.05163	-5.793	-11.9938	-11.9938	-11.9938	-4.65211	-5.54858	-5.02315	-4.76959	-6.52567	-5.02979	-4.50057	-5.6466	-5.33149	-11.9938	-11.9938	-11.9938	-11.9938	-4.54123	-11.9938	-11.9938	-11.9938	-5.0881	-11.9938	-11.9938	-11.9938	-5.2675	-11.9938	-11.9938	-11.9938	-11.9938	-11.9938	-11.9938	-11.9938	-11.9938	-11.9938	-11.9938	-11.9938	-11.9938	-11.9938	-11.9938	-11.9938	-11.9938	-11.9938	-11.9938	-11.9938	-11.9938	-11.9938
Q96PV0	Ras/Rap GTPase-activating protein SynGAP	-11.9938	-11.9938	-11.9938	-11.9938	-11.9938	-11.9938	-11.9938	-4.43664	-11.9938	-11.9938	-11.9938	-11.9938	-2.42877	-11.9938	-11.9938	-11.9938	-11.9938	-11.9938	-11.9938	-11.9938	-11.9938	-11.9938	-11.9938	-11.9938	-11.9938	-11.9938	-11.9938	-11.9938	-11.9938	-11.9938	-11.9938	-11.9938	-11.9938	-11.9938	-11.9938	-11.9938	-11.9938	-11.9938	-11.9938	-11.9938	-11.9938	-11.9938	-11.9938	-11.9938	-11.9938	-11.9938	-11.9938	-11.9938
P51571	Translocon-associated protein subunit delta	-6.33415	-5.96402	-4.3673	-4.10677	-4.58339	-4.01502	-4.3226	-6.08553	-4.47321	-4.84455	-11.9938	-11.9938	-11.9938	-5.03988	-11.9938	-11.9938	-11.9938	-11.9938	-11.9938	-5.17025	-11.9938	-11.9938	-4.91677	-11.9938	-4.67886	-4.48445	-4.52035	-11.9938	-11.9938	-11.9938	-11.9938	-11.9938	-11.9938	-11.9938	-11.9938	-11.9938	-2.69395	-11.9938	-11.9938	-11.9938	-11.9938	-11.9938	-11.9938	-11.9938	-11.9938	-4.148	-11.9938	-11.9938
Q86UX6	Serine/threonine-protein kinase 32C	-11.9938	-11.9938	-4.6874	-11.9938	-3.14045	-4.3301	-2.69665	-4.44748	-4.30815	-5.01344	-4.90398	-4.85472	-6.49226	-5.88564	-11.9938	-11.9938	-11.9938	-11.9938	-11.9938	-11.9938	-11.9938	-11.9938	-5.28351	-5.2551	-5.28076	-4.78649	-11.9938	-11.9938	-11.9938	-11.9938	-11.9938	-11.9938	-11.9938	-11.9938	-11.9938	-11.9938	-11.9938	-11.9938	-11.9938	-11.9938	-11.9938	-11.9938	-11.9938	-11.9938	-11.9938	-11.9938	-11.9938	-11.9938
Q9Y2H1	Serine/threonine-protein kinase 38-like	-3.13291	-2.68383	-4.68896	-2.03708	-3.49852	-1.30238	-4.13372	-2.05548	-1.7237	-2.0012	-4.06431	-2.82345	-3.73722	-3.0632	-2.52976	-2.51731	-2.48491	-3.55491	-3.97555	-3.92735	-2.68713	-2.36314	-2.80584	-3.35298	-2.60457	-2.55243	-3.50076	-11.9938	-11.9938	-11.9938	-11.9938	-11.9938	-11.9938	-11.9938	-11.9938	-11.9938	-11.9938	-11.9938	-11.9938	-11.9938	-11.9938	-11.9938	-11.9938	-11.9938	-11.9938	-11.9938	-11.9938	-11.9938
Q15833	Syntaxin-binding protein 2	-0.455496	-0.260141	-0.645407	-1.21136	-1.26447	-0.655413	-3.43858	-0.409585	-0.0507313	-0.716483	-0.478308	-2.0562	-1.23465	-0.870276	-0.717044	-0.036868	-0.411923	-0.600019	-0.250507	-0.772031	-1.05489	-0.851542	-1.67396	-1.19861	-2.18604	-1.5436	-1.21321	-0.58964	-2.65681	-2.67538	-1.25201	-2.7879	-1.45014	-1.65396	-1.58542	-0.907974	-1.81831	-2.19955	-0.98166	-0.527914	-1.26616	-2.34534	-2.56274	-2.64215	-2.88524	-3.86264	-3.94266	-2.50643
Q9BZW7	Testis-specific gene 10 protein	-11.9938	-11.9938	-11.9938	-3.18803	-11.9938	-1.59921	-1.83207	-2.35231	-1.86723	-5.9806	-2.97531	-3.42958	-3.35982	-2.89775	0.791024	0.477528	-0.362575	-4.91269	-2.82695	-2.50297	-0.785669	-4.17064	-3.52434	-3.54098	-2.99989	-4.08079	-3.72589	-0.362519	1.32084	1.39115	-1.1518	-2.19161	-0.0486559	-1.75264	-1.31522	-2.2421	-0.150943	1.2541	0.150393	-0.753744	-0.892748	1.1638	0.854559	0.607575	0.540244	-3.06352	0.573514	0.717898
P41732	Tetraspanin-7	-3.61049	-4.79519	-3.85344	-3.43639	-3.63181	-3.30503	-4.12774	-5.06531	-5.08493	-4.13941	-11.9938	-11.9938	-11.9938	-11.9938	-11.9938	-11.9938	-11.9938	-11.9938	-11.9938	-11.9938	-3.9124	-11.9938	-11.9938	-11.9938	-11.9938	-11.9938	-11.9938	-11.9938	-11.9938	-11.9938	-11.9938	-11.9938	-11.9938	-11.9938	-11.9938	-11.9938	-11.9938	-11.9938	-11.9938	-11.9938	-11.9938	-11.9938	-11.9938	-11.9938	-2.62331	-11.9938	-11.9938	-11.9938
Q15631	Translin	-0.349129	-0.0267044	-1.67696	-2.90281	-1.23254	-1.85615	-1.95478	-0.26582	-0.478677	0.111862	-1.26768	-3.14506	-0.359269	-0.891841	-1.85809	-2.08352	-1.55293	-0.990825	-1.94016	-1.33352	-2.10839	-0.68523	-1.39108	-1.28899	-2.54119	-1.72851	-0.726945	-1.18192	-2.73829	-1.91299	-1.2654	-2.23293	-2.0181	-2.24624	-2.1777	-1.75404	-2.57493	-2.39895	-1.13834	-2.07695	-1.28378	-1.5327	-2.29892	-2.25597	-3.55467	-2.73298	-2.46478	-2.12026
P07996	Thrombospondin-1	-11.9938	-11.9938	-11.9938	-11.9938	-11.9938	-11.9938	-11.9938	-11.9938	-11.9938	-11.9938	-11.9938	-11.9938	-11.9938	-11.9938	-11.9938	-11.9938	-11.9938	-11.9938	-11.9938	-11.9938	-11.9938	-11.9938	-11.9938	-11.9938	-11.9938	-11.9938	-11.9938	-11.9938	-11.9938	-11.9938	-11.9938	-11.9938	-11.9938	-11.9938	-11.9938	-11.9938	-11.9938	-11.9938	-11.9938	-11.9938	-11.9938	-11.9938	-11.9938	-2.39926	-11.9938	-11.9938	-11.9938	-11.9938
Q5TCY1	Tau-tubulin kinase 1	-11.9938	-11.9938	-11.9938	-11.9938	-11.9938	-11.9938	-11.9938	-11.9938	-11.9938	-11.9938	-11.9938	-11.9938	-11.9938	-11.9938	-11.9938	-11.9938	-11.9938	-11.9938	-11.9938	-11.9938	-11.9938	-11.9938	-4.9436	-11.9938	-11.9938	-11.9938	-11.9938	-11.9938	-11.9938	-11.9938	-11.9938	-11.9938	-11.9938	-11.9938	-11.9938	-11.9938	-11.9938	-11.9938	-11.9938	-11.9938	-11.9938	-11.9938	-11.9938	-1.73231	-11.9938	-11.9938	-11.9938	-11.9938
Q96AE7	Tetratricopeptide repeat protein 17	-3.74238	-2.96386	-3.42314	-4.70395	-4.1987	-2.53254	-3.90689	-2.88729	-3.27996	-4.76947	-3.85839	-3.20536	-2.98495	-3.77593	-2.99327	-2.98081	-2.94842	-3.57908	-4.51522	-2.62527	-3.15063	-3.42797	-3.91566	-2.74993	-3.15701	-2.74594	-4.05703	-11.9938	-11.9938	-11.9938	-11.9938	-11.9938	-3.90916	-11.9938	-11.9938	-11.9938	-11.9938	-11.9938	-11.9938	-11.9938	-11.9938	-11.9938	-11.9938	-11.9938	-3.70226	-11.9938	-11.9938	-11.9938
O95363	Phenylalanine--tRNA ligase, mitochondrial	-5.01071	-5.02525	-11.9938	-11.9938	-11.9938	-3.44791	-3.68076	-4.20099	-4.5158	-4.74525	-5.29599	-4.16774	-4.77259	-5.1988	-2.62957	-11.9938	-4.56201	-4.29574	-11.9938	-11.9938	-11.9938	-4.48119	-5.35089	-5.38974	-11.9938	-11.9938	-11.9938	-11.9938	-11.9938	-11.9938	-11.9938	-11.9938	-4.24788	-3.76689	-11.9938	-4.35122	-11.9938	-11.9938	-11.9938	-11.9938	-11.9938	-11.9938	-11.9938	-2.82117	-11.9938	-11.9938	-11.9938	-3.96587
Q96AY4	Tetratricopeptide repeat protein 28	-3.62977	-3.19881	-3.64783	0.0306383	-4.06969	-3.05869	-2.81263	-2.38644	-2.64216	-6.23079	-3.78645	-3.0505	-5.64528	-4.28832	-2.6552	-1.50876	-1.81214	-2.46333	-3.10728	-2.26846	-3.25845	-2.88383	-4.24323	-4.28293	-0.895354	-1.61588	-3.12152	-2.24612	1.02478	0.480338	-1.04546	-1.73908	-1.87294	-0.407302	-1.65548	-3.50272	-0.827895	-0.853251	-1.87409	-1.59595	-4.55724	-1.77182	0.802338	-1.42955	-3.16436	-1.43946	-1.04845	-0.446805
Q9Y6I9	Testis-expressed protein 264	-3.51642	-3.20624	-4.13624	-2.44322	-5.03353	-3.20065	-3.45433	-3.9957	-3.2	-4.73609	-2.60434	-3.69168	-4.60542	-4.73314	-3.30316	-2.59561	-3.00539	-3.69163	-3.40225	-3.55327	-2.96073	-3.48042	-4.57422	-3.96407	-2.73211	-4.49591	-3.69693	-2.88096	-3.41085	-3.63768	-3.40153	-3.06613	-4.09797	-4.11452	-3.17522	-4.02206	-11.9938	-11.9938	-11.9938	-11.9938	-11.9938	-11.9938	-11.9938	-11.9938	-11.9938	-11.9938	-3.41163	-11.9938
P56192	Methionine--tRNA ligase, cytoplasmic	-2.98418	-3.08042	-4.09627	-4.22933	-2.67161	-3.29513	-3.05045	-3.82831	-2.64787	-2.77275	-3.26738	-1.86416	-4.14134	-2.64228	-4.18989	-3.90111	-2.64624	-2.73255	-2.80027	-3.22207	-2.84845	-3.40552	-4.38064	-2.76431	-1.62134	-3.28249	-2.45147	-2.34248	-2.87237	-2.90915	-3.08359	-2.52765	-4.23519	-1.2171	-4.24818	-3.48359	-11.9938	-11.9938	-4.39479	-11.9938	-3.41235	-11.9938	-3.99321	-11.9938	-3.74057	-11.9938	-3.52773	-11.9938
Q92797	Symplekin	-4.49537	-5.5428	-2.55545	-1.93876	-2.83965	-4.53436	-4.7672	-5.28737	-2.77681	-6.21083	-2.42052	-1.55979	-4.85287	-2.92239	-1.84041	-1.52796	-0.740265	-2.50631	-1.98908	-3.83341	-3.30659	-2.5273	-2.41056	-2.70312	-1.9547	-1.7927	-5.20405	-0.684001	-0.710522	-0.350568	-2.00902	-0.744747	-3.02482	-2.35218	-1.80313	-4.00847	-1.08125	-1.32856	-1.93158	-0.989255	-3.69875	-1.09208	-1.29123	-0.620778	-0.57423	-1.55235	-1.36666	-0.59932
O43776	Asparagine--tRNA ligase, cytoplasmic	-11.9938	-3.62816	-11.9938	-11.9938	-11.9938	-11.9938	-11.9938	-11.9938	-11.9938	-3.63392	-11.9938	-11.9938	-5.3706	-11.9938	-11.9938	-11.9938	-11.9938	-4.80757	-11.9938	-11.9938	-11.9938	-11.9938	-11.9938	-11.9938	-11.9938	-11.9938	-11.9938	-11.9938	-11.9938	-11.9938	-11.9938	-11.9938	-11.9938	-11.9938	-11.9938	-11.9938	-11.9938	-11.9938	-11.9938	-11.9938	-11.9938	-11.9938	-11.9938	-11.9938	-11.9938	-11.9938	-11.9938	-11.9938
A6NDD5	Synapse differentiation-inducing gene protein 1-like	-5.6519	-4.98816	-0.682528	-0.962712	-3.78431	-2.12014	-1.811	-2.59084	-4.23707	-4.14639	-1.70608	0.610913	-4.41246	-4.25492	-2.48671	-2.69992	-2.85288	-2.8347	-2.23134	-5.33201	-1.05034	-2.84645	-3.71679	-5.39336	0.498224	0.886198	-5.59217	-1.27367	-1.64071	-2.00677	-1.36399	-1.77314	-2.36269	-2.06396	-2.49188	-2.47693	-2.71022	-2.97014	-3.61621	-2.24721	-2.40824	-1.95916	-2.4929	-2.8979	-2.45572	-2.52551	-3.47527	-2.53705
Q96I59	Probable asparagine--tRNA ligase, mitochondrial	-3.30812	-2.77149	-11.9938	-11.9938	-11.9938	-11.9938	-11.9938	-11.9938	-5.06991	-4.74821	-4.79077	-4.26153	-4.51841	-5.75747	-11.9938	-11.9938	-4.49197	-5.12546	-11.9938	-11.9938	-11.9938	-11.9938	-11.9938	-5.32134	-4.36071	-4.59656	-4.76637	-11.9938	-11.9938	-11.9938	-11.9938	-11.9938	-11.9938	-11.9938	-11.9938	-11.9938	-11.9938	-11.9938	-11.9938	-11.9938	-11.9938	-11.9938	-11.9938	-11.9938	-11.9938	-11.9938	-11.9938	-11.9938
P53597	Succinate--CoA ligase [ADP/GDP-forming] subunit alpha, mitochondrial	-2.38062	-2.86948	-1.24781	-1.62574	-1.04101	-0.464083	-1.41165	-1.27515	-3.66488	-1.37519	-1.63006	-3.31472	-2.86919	-1.85246	-2.63509	-3.16092	-3.84879	-2.80524	-3.11973	-2.84708	-3.74542	-2.82647	-2.54575	-1.87393	-3.98114	-2.95217	-2.54319	-11.9938	-3.63001	-3.66679	-2.62408	-11.9938	-11.9938	-11.9938	-3.47124	-2.12195	-11.9938	-11.9938	-2.62817	-1.71817	-1.89109	-11.9938	-3.75202	-11.9938	-11.9938	-11.9938	-11.9938	-3.57336
Q9Y6J8	Serine/threonine/tyrosine-interacting-like protein 1	-3.37999	-3.97133	-4.6912	-2.15982	-2.68106	-11.9938	-11.9938	-5.24189	-11.9938	-5.30381	-11.9938	-11.9938	-11.9938	-11.9938	-11.9938	-11.9938	-11.9938	-11.9938	-11.9938	-11.9938	-11.9938	-11.9938	-11.9938	-11.9938	-11.9938	-11.9938	-11.9938	-11.9938	-11.9938	-11.9938	-11.9938	-11.9938	-11.9938	-11.9938	-11.9938	-11.9938	-11.9938	-11.9938	-11.9938	-11.9938	-11.9938	-11.9938	-11.9938	-11.9938	-11.9938	-11.9938	-11.9938	-11.9938
Q9P2W9	Syntaxin-18	-11.9938	-11.9938	-11.9938	-11.9938	-11.9938	-11.9938	-11.9938	-11.9938	-11.9938	-5.23524	-11.9938	-11.9938	-4.97423	-11.9938	-11.9938	-11.9938	-11.9938	-11.9938	-11.9938	-11.9938	-11.9938	-11.9938	-11.9938	-11.9938	-11.9938	-11.9938	-11.9938	-11.9938	-11.9938	-11.9938	-11.9938	-11.9938	-11.9938	-11.9938	-11.9938	-11.9938	-11.9938	-11.9938	-11.9938	-11.9938	-11.9938	-11.9938	-11.9938	-11.9938	-11.9938	-11.9938	-11.9938	-11.9938
Q96I99	Succinate--CoA ligase [GDP-forming] subunit beta, mitochondrial	-11.9938	-6.00904	-11.9938	-11.9938	-11.9938	-11.9938	-11.9938	-4.49415	-11.9938	-5.33158	-3.47037	-2.9411	-3.18251	-5.27148	-11.9938	-11.9938	-11.9938	-11.9938	-11.9938	-11.9938	-11.9938	-11.9938	-11.9938	-11.9938	-11.9938	-11.9938	-11.9938	-11.9938	-11.9938	-11.9938	-11.9938	-11.9938	-11.9938	-11.9938	-3.52159	-11.9938	-11.9938	-11.9938	-11.9938	-11.9938	-11.9938	-11.9938	-11.9938	-11.9938	-11.9938	-3.2425	-11.9938	-11.9938
Q9NSE4	Isoleucine--tRNA ligase, mitochondrial	-1.3843	-0.703027	-1.54207	-1.10532	-1.5579	-0.553923	-1.78249	-0.916628	-1.97091	-0.362177	-1.72627	-3.69885	-0.712129	-1.20802	-3.53737	-3.79098	-3.40451	-1.56865	-1.45068	-2.02779	-1.34221	-1.5551	-1.19883	-0.947963	-1.25965	-1.20752	-1.17186	-1.72522	-2.25512	-2.2919	-3.30154	-1.91039	-1.86129	-3.44926	-1.89954	-2.86634	-11.9938	-3.04737	-3.63776	-2.78503	-1.11576	-11.9938	-11.9938	-11.9938	-11.9938	-3.92773	-11.9938	-11.9938
P25490	Transcriptional repressor protein YY1	-5.89576	-11.9938	-11.9938	-11.9938	-11.9938	-11.9938	-11.9938	-4.30205	-2.83819	-11.9938	-3.00672	-2.13052	-3.39123	-3.96629	-2.33705	-3.39653	-3.36413	-3.99479	-3.51817	-4.37671	-4.19705	-3.89727	-2.7844	-3.69245	-3.48379	-3.43165	-5.72914	-11.9938	-11.9938	-11.9938	-11.9938	-11.9938	-4.43229	-11.9938	-11.9938	-11.9938	-11.9938	-11.9938	-11.9938	-11.9938	-11.9938	-11.9938	-2.67419	-2.46144	-2.75632	-3.64489	-11.9938	-2.2263
Q5T160	Probable arginine--tRNA ligase, mitochondrial	-3.58823	-2.99975	-2.03766	-3.33776	-3.37881	-3.53833	-2.19661	-2.6609	-2.44329	-2.58212	-1.38294	-2.13591	-3.04969	-3.2357	-2.46991	-2.45745	-2.42506	-2.42894	-4.68961	-2.85241	-4.2997	-3.30869	-2.87714	-2.26799	-4.164	-4.27246	-2.84386	-11.9938	-11.9938	-11.9938	-11.9938	-11.9938	-4.06926	-11.9938	-11.9938	-11.9938	-11.9938	-11.9938	-11.9938	-11.9938	-4.45662	-11.9938	-11.9938	-11.9938	-11.9938	-11.9938	-3.13428	-11.9938
O75643	U5 small nuclear ribonucleoprotein 200 kDa helicase	-4.28835	-4.29293	-11.9938	-11.9938	-11.9938	-4.57599	-4.58505	-5.62617	-5.26224	-4.33895	-3.63452	-3.48244	-5.57051	-4.51356	-4.23552	-4.21403	-4.00515	-3.67648	-3.45212	-3.83976	-5.01132	-3.36549	-4.03193	-3.57143	-3.41774	-4.72719	-4.22339	-11.9938	-11.9938	-11.9938	-4.50635	-11.9938	-11.9938	-11.9938	-11.9938	-3.96207	-11.9938	-11.9938	-11.9938	-11.9938	-11.9938	-11.9938	-11.9938	-11.9938	-11.9938	-11.9938	-11.9938	-11.9938
Q15029	116 kDa U5 small nuclear ribonucleoprotein component	-4.93595	-3.84474	-11.9938	-11.9938	-11.9938	-11.9938	-11.9938	-4.05817	-11.9938	-5.25036	-11.9938	-11.9938	-11.9938	-11.9938	-11.9938	-11.9938	-11.9938	-11.9938	-11.9938	-11.9938	-11.9938	-11.9938	-11.9938	-11.9938	-11.9938	-11.9938	-11.9938	-11.9938	-11.9938	-11.9938	-11.9938	-11.9938	-11.9938	-11.9938	-11.9938	-11.9938	-11.9938	-11.9938	-11.9938	-11.9938	-11.9938	-11.9938	-11.9938	-11.9938	-11.9938	-11.9938	-11.9938	-11.9938
Q8WVN8	Ubiquitin-conjugating enzyme E2 Q2	-5.22592	-5.00711	-11.9938	-11.9938	-11.9938	-4.31099	-5.02696	-5.06403	-4.73229	-4.08105	-3.31476	-2.78549	-3.36503	-4.25241	-11.9938	-11.9938	-11.9938	-11.9938	-11.9938	-11.9938	-11.9938	-11.9938	-11.9938	-11.9938	-11.9938	-11.9938	-11.9938	-11.9938	-11.9938	-11.9938	-11.9938	-11.9938	-11.9938	-11.9938	-11.9938	-11.9938	-11.9938	-11.9938	-11.9938	-11.9938	-11.9938	-11.9938	-11.9938	-11.9938	-11.9938	-11.9938	-11.9938	-11.9938
P49427	Ubiquitin-conjugating enzyme E2 R1	-5.14731	-5.13683	-4.17373	-4.45453	-4.00834	-4.19218	-4.42269	-4.87786	-5.04881	-5.68319	-5.41291	-4.89732	-5.79732	-5.5104	-2.84315	-2.90131	-2.75502	-2.88908	-2.98721	-2.61964	-4.25625	-3.36631	-3.74195	-3.29317	-5.07491	-2.9007	-5.16261	-11.9938	-11.9938	-11.9938	-11.9938	-11.9938	-11.9938	-4.31738	-11.9938	-11.9938	-11.9938	-11.9938	-11.9938	-11.9938	-11.9938	-11.9938	-11.9938	-11.9938	-11.9938	-11.9938	-11.9938	-11.9938
Q8NBM4	Ubiquitin-associated domain-containing protein 2	-4.77751	-4.32572	-11.9938	-11.9938	-11.9938	-11.9938	-11.9938	-11.9938	-11.9938	-11.9938	-11.9938	-11.9938	-11.9938	-11.9938	-11.9938	-11.9938	-11.9938	-11.9938	-11.9938	-5.45629	-11.9938	-11.9938	-5.43002	-5.99067	-11.9938	-11.9938	-5.63964	-11.9938	-11.9938	-11.9938	-11.9938	-11.9938	-11.9938	-11.9938	-11.9938	-11.9938	-11.9938	-11.9938	-11.9938	-11.9938	-11.9938	-11.9938	-11.9938	-11.9938	-11.9938	-11.9938	-11.9938	-11.9938
P61081	NEDD8-conjugating enzyme Ubc12	-2.53216	-2.53536	-3.20752	-1.47257	-3.4788	-4.60568	-4.83851	-5.35868	-5.1376	-4.44194	-3.75137	-3.96201	-2.75542	-4.30539	-2.54468	-2.53223	-4.90236	-2.86784	-2.65387	-2.93305	-4.20758	-2.96183	-3.30852	-3.13889	-2.61949	-2.56735	-3.76182	-11.9938	-11.9938	-11.9938	-11.9938	-11.9938	-11.9938	-11.9938	-11.9938	-11.9938	-11.9938	-11.9938	-11.9938	-11.9938	-11.9938	-11.9938	-11.9938	-11.9938	-11.9938	-11.9938	-11.9938	-11.9938
O00762	Ubiquitin-conjugating enzyme E2 C	-2.3015	-2.422	-3.31771	-2.87536	-2.71202	-2.43419	-2.67119	-3.18644	-2.85636	-3.12119	-3.45613	-3.25639	-5.30911	-4.28752	-3.62616	-4.91055	-3.58307	-4.12181	-3.7371	-4.34404	-3.78528	-5.09277	-4.24847	-4.54749	-3.70273	-3.65059	-4.43989	-11.9938	-11.9938	-11.9938	-11.9938	-11.9938	-4.38809	-11.9938	-11.9938	-11.9938	-11.9938	-11.9938	-2.004	-1.8983	-2.66655	-11.9938	-11.9938	-11.9938	-11.9938	-11.9938	-11.9938	-11.9938
Q969M7	NEDD8-conjugating enzyme UBE2F	-4.95535	-5.28198	-3.95277	-4.27651	-3.66423	-3.90828	-4.14113	-4.66134	-4.72029	-4.80555	-4.08097	-3.51522	-4.39338	-4.54633	-11.9938	-11.9938	-11.9938	-11.9938	-11.9938	-4.6907	-11.9938	-11.9938	-11.9938	-11.9938	-11.9938	-11.9938	-11.9938	-11.9938	-11.9938	-11.9938	-11.9938	-11.9938	-11.9938	-11.9938	-4.03182	-11.9938	-11.9938	-11.9938	-11.9938	-11.9938	-11.9938	-11.9938	-1.34415	-11.9938	-11.9938	-11.9938	-11.9938	-11.9938
P62256	Ubiquitin-conjugating enzyme E2 H	-4.63092	-11.9938	-11.9938	-11.9938	-11.9938	-11.9938	-11.9938	-11.9938	-11.9938	-5.01536	-5.42871	-4.27668	-5.19039	-4.87416	-11.9938	-11.9938	-3.75771	-11.9938	-11.9938	-3.50418	-11.9938	-4.25846	-11.9938	-11.9938	-11.9938	-11.9938	-4.32435	-11.9938	-11.9938	-11.9938	-11.9938	-11.9938	-11.9938	-11.9938	-11.9938	-11.9938	-11.9938	-11.9938	-11.9938	-11.9938	-11.9938	-11.9938	-11.9938	-11.9938	-11.9938	-11.9938	-11.9938	-11.9938
Q9C0C9	(E3-independent) E2 ubiquitin-conjugating enzyme	-3.54172	-2.83652	-3.78146	-1.73799	-3.64632	-2.72214	-2.76777	-3.93938	-3.35867	-3.90378	-4.44922	-4.695	-4.36909	-4.56422	-11.9938	-11.9938	-11.9938	-3.95769	-11.9938	-4.56214	-11.9938	-4.3167	-11.9938	-4.91588	-11.9938	-11.9938	-3.50856	-11.9938	-3.41868	-11.9938	-11.9938	-11.9938	-11.9938	-11.9938	-11.9938	-4.02473	-11.9938	-11.9938	-11.9938	-11.9938	-11.9938	-11.9938	-11.9938	-11.9938	-11.9938	-11.9938	-11.9938	-2.76034
Q86Y82	Syntaxin-12	-3.7157	-4.72769	-3.11458	-3.03078	-3.09338	-3.53463	-2.49754	-2.71269	-3.07342	-3.08756	-4.51778	-3.98853	-5.1747	-3.27712	-11.9938	-11.9938	-11.9938	-11.9938	-11.9938	-11.9938	-11.9938	-11.9938	-11.9938	-11.9938	-11.9938	-11.9938	-5.47724	-11.9938	-11.9938	-11.9938	-11.9938	-11.9938	-11.9938	-11.9938	-11.9938	-11.9938	-11.9938	-11.9938	-11.9938	-11.9938	-11.9938	-11.9938	-11.9938	-11.9938	-11.9938	-11.9938	-11.9938	-11.9938
Q8NFX7	Syntaxin-binding protein 6	-5.64531	-5.369	-11.9938	-11.9938	-11.9938	-11.9938	-11.9938	-5.15447	-11.9938	-5.12372	-2.55039	-2.02112	-2.14978	-4.9055	-11.9938	-4.71693	-11.9938	-11.9938	-11.9938	-4.28293	-11.9938	-11.9938	-11.9938	-11.9938	-11.9938	-11.9938	-4.97275	-11.9938	-11.9938	-2.64546	-11.9938	-11.9938	-11.9938	-11.9938	-11.9938	-4.04515	-11.9938	-11.9938	-11.9938	-11.9938	-11.9938	-11.9938	-11.9938	-11.9938	-11.9938	-11.9938	-11.9938	-11.9938
P61956	Small ubiquitin-related modifier 2	-5.01703	-5.32763	-4.59546	-3.51622	-4.03746	-4.52558	-4.75842	-5.41608	-4.94686	-5.88105	-4.24835	-4.11424	-4.81691	-4.93427	-11.9938	-11.9938	-11.9938	-3.79955	-11.9938	-11.9938	-11.9938	-11.9938	-11.9938	-3.90987	-3.81687	-3.6194	-4.26687	-11.9938	-11.9938	-11.9938	-11.9938	-11.9938	-11.9938	-11.9938	-11.9938	-11.9938	-11.9938	-11.9938	-11.9938	-11.9938	-11.9938	-11.9938	-11.9938	-11.9938	-11.9938	-11.9938	-11.9938	-11.9938
Q8NBJ7	Inactive C-alpha-formylglycine-generating enzyme 2	-5.02134	-5.37403	-2.77905	-3.45836	-4.26795	-11.9938	-2.95574	-11.9938	-11.9938	-4.93286	-4.80541	-4.27617	-5.01644	-5.50437	-4.42617	-4.41372	-4.38133	-5.32533	-4.53535	-5.65801	-4.58353	-4.25153	-5.50332	-5.24932	-4.50098	-1.40304	-5.3226	-11.9938	-11.9938	-11.9938	-11.9938	-11.9938	-11.9938	-11.9938	-11.9938	-11.9938	-11.9938	-11.9938	-11.9938	-11.9938	-11.9938	-11.9938	-11.9938	-2.75492	-11.9938	-11.9938	-11.9938	-11.9938
O75486	Transcription initiation protein SPT3 homolog	-11.9938	-11.9938	-11.9938	-11.9938	-11.9938	-11.9938	-11.9938	-11.9938	-11.9938	-11.9938	-11.9938	-11.9938	-11.9938	-5.45445	-3.53007	-3.69408	-3.57586	-4.20651	-3.79538	-4.32496	-4.13443	-4.44297	-3.76377	-4.44391	-3.17898	-3.64338	-4.6288	-11.9938	-11.9938	-11.9938	-11.9938	-11.9938	-11.9938	-11.9938	-11.9938	-11.9938	-11.9938	-11.9938	-11.9938	-11.9938	-11.9938	-11.9938	-11.9938	-11.9938	-11.9938	-11.9938	-11.9938	-11.9938
Q9HA77	Probable cysteine--tRNA ligase, mitochondrial	-5.07577	-5.39479	-4.10218	-3.41556	-3.78318	-5.0388	-4.75359	-5.24349	-4.89379	-5.71954	-4.59499	-4.25934	-5.0625	-4.89165	-4.1981	-4.16584	-3.89157	-4.84133	-4.03939	-4.83325	-4.09379	-4.37505	-4.51867	-4.75961	-4.13793	-3.89989	-4.47185	-3.02848	-2.57988	-2.97	-3.61011	-2.72852	-3.72454	-3.60766	-3.57588	-3.85579	-11.9938	-11.9938	-3.73068	-11.9938	-11.9938	-11.9938	-3.32909	-2.894	-3.24489	-3.24404	-11.9938	-3.05
P14868	Aspartate--tRNA ligase, cytoplasmic	-2.1873	-2.48827	-5.05511	-4.73438	-2.09046	-1.32635	-3.6287	-2.73497	-1.25708	-2.36614	-1.72818	-4.57056	-1.55662	-2.90977	-2.38929	-3.30495	-2.29504	-2.24266	-3.58465	-2.54514	-2.34972	-2.22494	-3.08227	-3.23327	-2.43919	-4.57533	-2.11776	-11.9938	-11.9938	-3.60476	-2.96094	-3.22326	-11.9938	-2.356	-11.9938	-4.08196	-11.9938	-3.39166	-11.9938	-11.9938	-3.56357	-11.9938	-11.9938	-2.39648	-11.9938	-11.9938	-2.37562	-3.83223
Q9P2J5	Leucine--tRNA ligase, cytoplasmic	-3.47981	-3.03161	-2.50616	-1.81952	-4.36739	-2.69135	-4.44211	-2.97399	-3.8153	-2.93522	-2.6984	-4.43048	-4.4016	-3.7135	-4.16169	-4.14924	-4.11685	-3.44346	-4.27088	-3.54212	-4.36426	-4.88655	-4.85066	-3.13312	-4.76485	-4.42851	-3.38517	-11.9938	-11.9938	-11.9938	-11.9938	-11.9938	-11.9938	-11.9938	-11.9938	-11.9938	-11.9938	-11.9938	-11.9938	-11.9938	-11.9938	-11.9938	-11.9938	-11.9938	-11.9938	-11.9938	-11.9938	-11.9938
Q9BRA2	Thioredoxin domain-containing protein 17	0.546822	1.48876	1.37009	-0.603765	1.78651	-2.81888	1.49972	0.552367	-1.54868	1.10431	0.0287275	-1.43042	1.09319	0.315799	-1.17887	-1.26672	-1.75458	0.491112	-0.84268	0.0387252	-0.877812	1.03458	0.377179	0.420797	-0.22647	-0.547956	0.893601	-0.336571	-2.39117	-1.65367	-0.912186	-1.34102	-0.376264	-0.514735	-4.34876	0.066343	-1.44249	-1.00908	-0.216849	-1.23486	0.398311	-1.57896	-1.62181	-2.1444	-1.6492	-1.47482	-1.85446	-1.44315
Q9NUQ3	Gamma-taxilin	-11.9938	-5.33178	-11.9938	-11.9938	-11.9938	-11.9938	-11.9938	-11.9938	-11.9938	-5.44009	-4.23097	-3.70172	-4.56063	-4.78981	-11.9938	-3.71911	-11.9938	-11.9938	-11.9938	-11.9938	-11.9938	-11.9938	-11.9938	-11.9938	-11.9938	-4.39923	-5.53675	-1.35428	-11.9938	-11.9938	-11.9938	-11.9938	-11.9938	-11.9938	-3.85616	-11.9938	-11.9938	-11.9938	-11.9938	-11.9938	-11.9938	-11.9938	-11.9938	-11.9938	-11.9938	-4.28386	-11.9938	-11.9938
P53007	Tricarboxylate transport protein, mitochondrial	-1.6963	-1.5771	-1.43944	-4.35307	-3.33912	-2.44866	-3.78229	-2.26692	-2.44477	-2.05352	-4.50218	-3.83264	-3.61516	-2.10052	-2.36455	-2.14994	-2.55461	-2.63749	-3.04906	-1.8651	-2.90282	-2.40591	-2.74201	-1.91459	-4.37265	-2.12934	-2.88212	-1.76501	-1.61208	-2.33169	-2.20217	-1.95018	-3.11811	-2.82932	-3.91311	-2.90613	-1.62803	-1.65338	-2.67422	-3.13111	-2.92383	-1.66081	-2.27262	-2.22968	-2.12706	-2.75489	-1.37813	-2.33341
P63313	Thymosin beta-10	-5.89375	-11.9938	-11.9938	-11.9938	-11.9938	-4.92441	-5.15724	-5.89609	-4.2884	-6.41273	-11.9938	-11.9938	-11.9938	-11.9938	-2.8878	-11.9938	-11.9938	-4.90956	-11.9938	-11.9938	-11.9938	-11.9938	-5.74387	-11.9938	-11.9938	-11.9938	-11.9938	-2.18376	-4.2031	-3.34798	-3.91945	-2.60319	-2.96812	-3.48233	-3.41379	-2.46444	-11.9938	-11.9938	-11.9938	-11.9938	-11.9938	-11.9938	-11.9938	-1.90549	-11.9938	-11.9938	-11.9938	-1.01972
P62328	Thymosin beta-4	0.877385	1.28677	-0.58756	-1.4361	-2.26476	-2.27932	-1.26934	2.71302	1.64264	2.41097	0.706267	1.38586	1.36525	1.98689	1.17739	0.519008	1.00691	1.77818	2.39994	2.82777	2.49963	2.83648	1.23208	1.85886	0.203599	1.27046	1.25763	3.07435	1.5581	2.38792	2.98981	2.38432	1.96788	2.87827	0.676852	2.60287	1.71529	1.36736	2.23044	2.84394	1.78603	2.13768	-0.442746	0.334925	0.643465	1.46429	0.436336	-0.219286
Q2T9J0	Peroxisomal leader peptide-processing protease	-11.9938	-4.91318	-11.9938	-11.9938	-11.9938	-11.9938	-11.9938	-11.9938	-11.9938	-11.9938	-11.9938	-11.9938	-11.9938	-11.9938	-11.9938	-11.9938	-11.9938	-11.9938	-11.9938	-11.9938	-11.9938	-11.9938	-11.9938	-11.9938	-11.9938	-11.9938	-11.9938	-11.9938	-11.9938	-11.9938	-11.9938	-11.9938	-11.9938	-11.9938	-11.9938	-11.9938	-11.9938	-11.9938	-11.9938	-11.9938	-11.9938	-11.9938	-11.9938	-11.9938	-11.9938	-11.9938	-11.9938	-11.9938
Q8WXH0	Nesprin-2	-2.01513	-1.33294	-2.63382	-0.941634	-4.02891	-4.92675	-2.66353	-2.74888	-1.47902	-1.94441	-2.33519	-0.479522	-1.74694	-0.886481	-2.24456	-1.9742	-1.428	-3.36512	0.313388	-1.77532	-3.10409	-2.40207	-0.738435	-1.43701	-0.170121	-1.0275	-1.04601	-0.585908	-0.467533	0.0249103	-0.55936	-2.73302	-0.452284	-0.186137	0.641099	-0.469993	-0.619604	-1.01611	-1.4708	-2.68176	0.0104608	-0.910913	-0.714993	-0.291416	0.372374	1.97792	-0.0623315	-0.281098
O15061	Synemin	-4.94967	-7.02964	-11.9938	-11.9938	-11.9938	-11.9938	-11.9938	-11.9938	-5.032	-6.18486	-11.9938	-11.9938	-3.75889	-11.9938	-11.9938	-3.68069	-11.9938	-4.57691	-11.9938	-11.9938	-11.9938	-11.9938	-11.9938	-3.84707	-4.01505	-11.9938	-4.67109	-11.9938	-11.9938	-11.9938	-3.45899	-11.9938	-3.85044	-11.9938	-11.9938	-11.9938	-11.9938	-11.9938	-11.9938	-11.9938	-11.9938	-11.9938	-11.9938	-11.9938	-11.9938	-2.10907	-11.9938	-11.9938
O43426	Synaptojanin-1	-6.20335	-6.72351	-5.23004	-4.54347	-4.53983	-11.9938	-11.9938	-5.58683	-11.9938	-6.25658	-3.92476	-4.84632	-5.64913	-5.76646	-11.9938	-4.21418	-11.9938	-11.9938	-11.9938	-11.9938	-11.9938	-11.9938	-5.87352	-11.9938	-4.91271	-4.79304	-4.32833	-11.9938	-11.9938	-11.9938	-11.9938	-11.9938	-11.9938	-11.9938	-11.9938	-11.9938	-11.9938	-11.9938	-11.9938	-11.9938	-11.9938	-11.9938	-11.9938	-11.9938	-11.9938	-11.9938	-11.9938	-11.9938
P17600	Synapsin-1	-11.9938	-11.9938	-11.9938	-11.9938	-11.9938	-11.9938	-11.9938	-11.9938	-11.9938	-11.9938	-11.9938	-11.9938	-4.57157	-11.9938	-11.9938	-2.86344	-11.9938	-5.08904	-11.9938	-11.9938	-11.9938	-11.9938	-2.41922	-3.57978	-11.9938	-11.9938	-11.9938	-11.9938	-11.9938	-11.9938	-11.9938	-11.9938	-11.9938	-11.9938	-11.9938	-11.9938	-11.9938	-11.9938	-11.9938	-11.9938	-11.9938	-2.33645	-11.9938	-11.9938	0.356695	-11.9938	-3.4139	-1.60236
Q16143	Beta-synuclein	-5.6074	-5.95993	-4.95923	-4.30318	-4.5558	-11.9938	-11.9938	-5.04276	-4.7117	-11.9938	-11.9938	-11.9938	-11.9938	-11.9938	-11.9938	-11.9938	-11.9938	-11.9938	-11.9938	-5.15306	-4.66352	-11.9938	-11.9938	-11.9938	-11.9938	-11.9938	-11.9938	-11.9938	-11.9938	-11.9938	-11.9938	-11.9938	-11.9938	-11.9938	-11.9938	-11.9938	-11.9938	-11.9938	-11.9938	-11.9938	-11.9938	-11.9938	-11.9938	-11.9938	-11.9938	-11.9938	-11.9938	-11.9938
P23381	Tryptophan--tRNA ligase, cytoplasmic	-2.18977	-1.83179	-2.13892	-3.52658	-1.74887	-4.61943	-0.850319	-0.618657	-0.346796	-0.333736	-1.96001	-1.35678	-1.46795	-0.606667	-1.40136	-2.52783	-1.80382	-0.795444	-1.06542	-0.498449	-1.11246	-0.712423	-1.19617	-0.676891	-2.43694	-1.36543	-1.21397	-1.06218	-3.26403	-3.16354	-1.48637	-2.50964	-1.38506	-2.1265	-2.05796	-0.971768	-11.9938	-2.92652	-0.887254	-2.53854	-1.30886	-2.1651	-11.9938	-11.9938	-11.9938	-3.80688	-11.9938	-11.9938
Q8IYT8	Serine/threonine-protein kinase ULK2	-4.91687	-5.14829	-11.9938	-11.9938	-11.9938	-3.62602	-0.805293	-1.59481	-0.766926	-1.22843	-11.9938	-11.9938	-11.9938	-1.87597	-11.9938	-11.9938	-11.9938	-1.75648	-1.34624	-1.28904	-2.35043	-1.61713	-11.9938	-11.9938	-11.9938	-11.9938	-11.9938	-11.9938	-11.9938	-11.9938	-11.9938	-11.9938	-2.95447	-11.9938	-1.64728	-3.25044	-11.9938	-11.9938	-11.9938	-11.9938	-2.87638	-11.9938	-11.9938	-11.9938	-11.9938	-11.9938	-11.9938	-11.9938
Q9Y2Z4	Tyrosine--tRNA ligase, mitochondrial	-2.49594	-2.14752	-4.97679	-1.57006	-3.66364	-2.05988	-2.86329	-2.94131	-3.42579	-2.05439	-3.76064	-1.61665	-2.53044	-1.90496	-2.76198	-2.74953	-2.71713	-2.26094	-2.87117	-3.04758	-2.91935	-2.53564	-3.45098	-3.66509	-4.23045	-2.78466	-3.93168	-11.9938	-11.9938	-11.9938	-11.9938	-11.9938	-11.9938	-11.9938	-11.9938	-11.9938	-11.9938	-11.9938	-11.9938	-11.9938	-4.23221	-11.9938	-11.9938	-11.9938	-11.9938	-11.9938	-11.9938	-11.9938
Q92581	Sodium/hydrogen exchanger 6	-5.77903	-5.63217	-4.66367	-4.27635	-5.20029	-3.48099	-5.06215	-4.51478	-3.6674	-4.6114	-11.9938	-11.9938	-11.9938	-4.44318	-11.9938	-11.9938	-4.3732	-4.29188	-11.9938	-4.6579	-11.9938	-4.41666	-11.9938	-5.73133	-11.9938	-11.9938	-5.4088	-11.9938	-11.9938	-11.9938	-11.9938	-11.9938	-11.9938	-11.9938	-11.9938	-3.17365	-11.9938	-11.9938	-11.9938	-11.9938	-11.9938	-11.9938	-11.9938	-11.9938	-11.9938	-11.9938	-11.9938	-3.18428
P0DP57	Secreted Ly-6/uPAR domain-containing protein 2	-5.20888	-3.88111	-4.23531	-3.54868	-5.24722	-3.77429	-4.00714	-5.61391	-4.1956	-3.3894	-3.30251	-3.1669	-1.21906	-3.45926	-3.74024	-3.61056	-3.79975	-4.54143	-2.96021	-4.14687	-2.7366	-3.67447	-2.92518	-3.34827	-1.39178	-2.03262	-2.55617	-2.00357	-1.25359	-1.35528	-1.61965	-1.39036	-1.68171	-2.19709	-1.32881	-1.44783	-2.23686	-2.44871	-3.34339	-3.05391	-3.58274	-2.75993	-1.17504	-1.27791	-1.51961	-1.42888	-1.70762	-1.39431
Q9H3U7	SPARC-related modular calcium-binding protein 2	-11.9938	-11.9938	-11.9938	-3.23684	-11.9938	-4.72167	-4.6886	-4.05835	-4.87705	-5.94434	-3.83856	-3.34583	-4.18742	-4.34042	-3.22307	-4.36484	-3.02719	-3.80888	-3.33225	-3.93743	-3.16852	-3.71136	-5.2095	-4.04628	-3.29788	-3.67983	-3.15357	-11.9938	-11.9938	-11.9938	-11.9938	-11.9938	-3.95063	-3.88184	-3.61916	-4.34351	-1.53993	-1.56529	-2.58612	-2.14593	-2.93832	-1.57272	-1.69812	-2.1811	-2.05989	-4.08091	-2.35039	-2.77321
Q9Y5X1	Sorting nexin-9	-3.91136	-4.05143	-3.93796	-2.6662	-4.33049	-1.89087	-2.81411	-2.64396	-2.31219	-2.84889	-3.36049	-4.23261	-3.50566	-4.79651	-3.75164	-4.0578	-3.80134	-4.98818	-3.86082	-3.96696	-3.909	-3.49578	-4.29025	-4.57483	-3.82645	-4.35638	-3.4884	-11.9938	-11.9938	-11.9938	-11.9938	-11.9938	-11.9938	-3.89528	-11.9938	-11.9938	-11.9938	-11.9938	-11.9938	-11.9938	-11.9938	-11.9938	-11.9938	-11.9938	-11.9938	-11.9938	-11.9938	-11.9938
Q9Y5X3	Sorting nexin-5	-1.08721	-2.82602	-1.02561	-0.919101	-1.21785	-1.53382	-1.82676	-2.00725	-2.10164	-1.94355	-1.84636	-2.63561	-2.30165	-2.30779	-2.40161	-2.27288	-4.16898	-2.7671	-2.43262	-2.15533	-1.90329	-2.58235	-2.22784	-1.81212	-4.00579	-2.61793	-2.1558	-2.90459	-11.9938	-11.9938	-3.46336	-11.9938	-11.9938	-3.93943	-11.9938	-4.04569	-11.9938	-1.38178	-11.9938	-2.61107	-3.44684	-11.9938	-11.9938	-11.9938	-0.655131	-1.77355	-11.9938	-2.47101
Q5VWJ9	Sorting nexin-30	-2.95804	-2.98877	-11.9938	-11.9938	-11.9938	-4.41341	-1.82563	-2.17713	-2.20523	-1.84541	-4.29933	-3.39601	-5.89503	-2.39785	-3.67092	-3.55794	-3.1841	-2.63305	-3.701	-3.65482	-3.66801	-3.4076	-1.94495	-3.47503	-3.00465	-2.4329	-2.41743	-11.9938	-3.52056	-11.9938	-11.9938	-11.9938	-4.23898	-11.9938	-11.9938	-11.9938	-11.9938	-11.9938	-4.344	-11.9938	-11.9938	-11.9938	-11.9938	-3.89947	-1.8304	-11.9938	-2.75042	-2.62727
Q9UNH7	Sorting nexin-6	-11.9938	-11.9938	-11.9938	-11.9938	-11.9938	-11.9938	-11.9938	-11.9938	-11.9938	-11.9938	-11.9938	-11.9938	-11.9938	-11.9938	-11.9938	-11.9938	-11.9938	-11.9938	-11.9938	-11.9938	-11.9938	-11.9938	-11.9938	-11.9938	-11.9938	-11.9938	-11.9938	-11.9938	-11.9938	-11.9938	-11.9938	-11.9938	-11.9938	-11.9938	-11.9938	-11.9938	-11.9938	-11.9938	-11.9938	-11.9938	-11.9938	-11.9938	-11.9938	-2.38927	-11.9938	-11.9938	-11.9938	-11.9938
P00441	Superoxide dismutase [Cu-Zn]	0.839012	0.894267	2.59218	1.15553e-05	2.39141	-1.58796	1.9841	1.09939	-1.18352	0.645331	0.803107	-0.625632	0.76799	0.802874	-0.0777191	-0.360201	-0.180446	1.57475	-3.59022	0.626645	-0.0313037	0.981243	0.573446	0.542937	-0.431142	0.562132	0.886312	-2.53478	-1.23673	-1.1185	0.224303	-0.0644524	0.314628	0.271764	-1.83203	0.585636	-0.285521	-0.159024	0.773027	0.0376128	0.503762	-0.389672	-1.16844	-0.607736	-0.723548	-0.454929	-0.624295	-0.839615
Q9C0H9	SRC kinase signaling inhibitor 1	-5.51017	-4.98509	-3.86027	-2.59967	-3.69488	-11.9938	-11.9938	-4.06345	-11.9938	-3.36805	-3.53927	-3.13165	-3.81159	-4.04114	-3.70915	-2.97033	-2.16476	-3.56859	-3.70206	-3.69715	-3.14015	-3.47107	-4.99428	-3.80599	-2.04615	-2.50743	-3.9909	-11.9938	-2.4364	-11.9938	-11.9938	-11.9938	-1.82544	-2.35635	-11.9938	-2.6252	-1.1417	-0.915172	-1.93601	-1.49582	-3.84394	-0.922601	-1.39838	-1.24365	-1.53024	-1.79554	-1.73933	-1.35575
Q9NP77	RNA polymerase II subunit A C-terminal domain phosphatase SSU72	-11.9938	-5.95455	-11.9938	-11.9938	-11.9938	-11.9938	-11.9938	-11.9938	-11.9938	-11.9938	-11.9938	-11.9938	-5.71537	-11.9938	-11.9938	-11.9938	-11.9938	-11.9938	-11.9938	-11.9938	-4.4777	-11.9938	-11.9938	-4.52077	-3.51562	-11.9938	-11.9938	-11.9938	-11.9938	-11.9938	-11.9938	-11.9938	-11.9938	-11.9938	-11.9938	-11.9938	-11.9938	-11.9938	-11.9938	-11.9938	-11.9938	-11.9938	-11.9938	-11.9938	-11.9938	-11.9938	-11.9938	-11.9938
Q9UMX1	Suppressor of fused homolog	-11.9938	-3.27714	-11.9938	-11.9938	-11.9938	-11.9938	-11.9938	-5.51056	-11.9938	-2.72073	-3.80627	-5.25872	-6.38884	-2.56465	-4.66225	-3.73772	-3.70533	-4.26235	-4.1636	-4.46452	-3.90754	-4.23845	-4.95886	-4.59549	-2.46193	-1.90334	-3.25563	-2.07483	-3.57437	-1.64498	-3.0643	-2.26	-3.29186	-3.22081	-1.44054	-3.30334	-11.9938	-11.9938	-11.9938	-11.9938	-3.58121	-11.9938	-11.9938	-11.9938	-2.84298	-11.9938	-11.9938	-11.9938
Q8IYB8	ATP-dependent RNA helicase SUPV3L1, mitochondrial	-2.81971	-2.49203	-2.54362	-2.99446	-1.86434	-1.90021	-3.59177	-2.63109	-2.69807	-2.55394	-2.64338	-2.96672	-4.73897	-2.60387	-2.60669	-2.48714	-2.23957	-1.93873	-3.54797	-2.88152	-3.44256	-2.33792	-1.44012	-2.4994	-2.24196	-2.18982	-2.77215	-11.9938	-11.9938	-3.27619	-4.60812	-11.9938	-2.77612	-4.60567	-3.39903	-11.9938	-3.17341	-2.32439	-3.34522	-2.11902	-2.54225	-2.33182	-4.39112	-3.70536	-2.97749	-3.20475	-3.1095	-0.408936
Q8NHG7	Small VCP/p97-interacting protein	-6.34555	-6.76147	-4.8954	-4.68445	-5.20827	-11.9938	-11.9938	-11.9938	-11.9938	-6.11875	-5.1425	-4.57736	-5.45596	-5.60835	-11.9938	-11.9938	-11.9938	-11.9938	-11.9938	-11.9938	-11.9938	-11.9938	-11.9938	-11.9938	-11.9938	-11.9938	-11.9938	-11.9938	-11.9938	-11.9938	-11.9938	-11.9938	-11.9938	-11.9938	-11.9938	-11.9938	-11.9938	-11.9938	-11.9938	-11.9938	-11.9938	-11.9938	-11.9938	-11.9938	-11.9938	-11.9938	-3.83823	-11.9938
P49588	Alanine--tRNA ligase, cytoplasmic	-1.90521	-1.99953	-3.91532	-4.04023	-3.71885	-1.71804	-2.20218	-2.2572	-2.54201	-2.07013	-2.90533	-4.38382	-3.6318	-3.23261	-4.00016	-3.46836	-3.43596	-4.56489	-3.59	-3.56278	-5.1922	-3.48289	-2.98514	-4.05146	-3.86199	-3.90648	-2.89331	-11.9938	-11.9938	-11.9938	-3.76885	-3.67486	-11.9938	-11.9938	-11.9938	-11.9938	-11.9938	-11.9938	-11.9938	-11.9938	-11.9938	-11.9938	-11.9938	-11.9938	-11.9938	-4.43108	-11.9938	-11.9938
O00186	Syntaxin-binding protein 3	-3.27302	-5.47687	-3.73394	-3.32354	-4.86781	-3.59475	-3.78852	-4.14562	-2.26496	-2.9623	-2.42343	-2.26674	-5.41061	-3.64612	-3.77461	-3.00857	-3.77395	-3.03345	-3.13021	-4.0141	-3.17839	-4.50529	-1.86548	-3.13226	-1.8804	-3.07275	-2.29502	-11.9938	-11.9938	-11.9938	-11.9938	-11.9938	-2.83071	-3.58173	-2.95479	-3.65853	-11.9938	-3.16599	-3.10574	-11.9938	-2.73999	-11.9938	-11.9938	-2.41122	-2.73941	-11.9938	-11.9938	-3.60656
Q9UH99	SUN domain-containing protein 2	-5.53339	-11.9938	-11.9938	-11.9938	-11.9938	-11.9938	-11.9938	-11.9938	-11.9938	-11.9938	-4.60092	-4.07167	-4.79118	-5.32722	-11.9938	-11.9938	-11.9938	-11.9938	-11.9938	-11.9938	-11.9938	-11.9938	-11.9938	-11.9938	-11.9938	-11.9938	-11.9938	-11.9938	-11.9938	-11.9938	-11.9938	-11.9938	-11.9938	-1.14621	-11.9938	-11.9938	-11.9938	-11.9938	-11.9938	-11.9938	-11.9938	-11.9938	-11.9938	-11.9938	-2.01788	-11.9938	-11.9938	-11.9938
Q8TAQ9	SUN domain-containing protein 3	-11.9938	-11.9938	-11.9938	-11.9938	-11.9938	-2.8856	-3.11845	-3.63869	-2.65102	-4.84305	-11.9938	-11.9938	-11.9938	-11.9938	-11.9938	-11.9938	-11.9938	-11.9938	-11.9938	-11.9938	-11.9938	-11.9938	-11.9938	-11.9938	-11.9938	-11.9938	-3.88653	-11.9938	-11.9938	-11.9938	-11.9938	-11.9938	-11.9938	-11.9938	-11.9938	-11.9938	-11.9938	-11.9938	-11.9938	-11.9938	-11.9938	-11.9938	-11.9938	-11.9938	-11.9938	-11.9938	-11.9938	-11.9938
Q8NHH1	Tubulin polyglutamylase TTLL11	-5.29794	-11.9938	-4.25994	-11.9938	-11.9938	-11.9938	-11.9938	-11.9938	-11.9938	-11.9938	-11.9938	-3.49005	-11.9938	-11.9938	-4.36657	-11.9938	-11.9938	-11.9938	-11.9938	-11.9938	-11.9938	-11.9938	-4.95004	-4.30761	-3.71627	-3.76986	-11.9938	-11.9938	-11.9938	-11.9938	-11.9938	-11.9938	-11.9938	-11.9938	-11.9938	-11.9938	-11.9938	-11.9938	-11.9938	-11.9938	-11.9938	-11.9938	-11.9938	-11.9938	-11.9938	-11.9938	-2.57656	-2.64058
Q14166	Tubulin--tyrosine ligase-like protein 12	-0.587605	-0.793649	-0.605229	-0.511928	-0.749901	-2.62913	-1.30656	-0.208232	0.651859	0.0913453	-2.8277	-1.79492	-0.747767	-0.275403	-0.464072	-0.0787275	-0.131774	-0.310102	-0.495155	-0.241434	-0.559455	-0.348714	-1.61261	-1.20543	-2.93946	-1.83594	-1.12121	-0.832866	-2.45291	-1.05283	-0.909763	-1.47535	-1.50016	-2.44566	-3.4188	-1.26031	-2.29127	-0.905578	-0.546314	-0.500679	-1.02333	-1.26007	-1.52482	-1.48187	-1.27913	-3.61541	-1.69068	-3.21052
A6PVC2	Protein monoglycylase TTLL8	-11.9938	-11.9938	-11.9938	-11.9938	-11.9938	-11.9938	-11.9938	-4.85394	-11.9938	-7.28792	-11.9938	-11.9938	-1.27718	-11.9938	-11.9938	-11.9938	-11.9938	-11.9938	-11.9938	-11.9938	-11.9938	-11.9938	-11.9938	-4.87697	-11.9938	-11.9938	-11.9938	-11.9938	-11.9938	-11.9938	-11.9938	-11.9938	-11.9938	-11.9938	-11.9938	-11.9938	-11.9938	-11.9938	-11.9938	-11.9938	-11.9938	-11.9938	-11.9938	-11.9938	-11.9938	-11.9938	-11.9938	-11.9938
P12081	Histidine--tRNA ligase, cytoplasmic	-1.74877	-0.927035	-2.56727	-2.69661	-2.29916	-0.499485	-2.41366	-1.15404	-1.02658	-0.754304	-1.34247	-2.97426	-3.47221	-1.42784	-2.21598	-2.45364	-2.32805	-1.64788	-1.39491	-1.28467	-1.58603	-1.75515	-2.16109	-1.72847	-2.53464	-2.58127	-1.85573	-2.46447	-3.31308	-2.77026	-2.64944	-3.04798	-4.45272	-2.52997	-3.97629	-2.3163	-2.33204	-2.3574	-1.36271	-1.89242	-1.20726	-2.36483	-2.97663	-2.93369	-3.99633	-3.23776	-4.25117	-2.81833
Q9NNX1	Tuftelin	-5.93245	-4.53205	-4.65425	-4.13191	-4.56866	-3.49861	-3.40449	-5.97974	-4.34341	-3.54781	-2.88878	-2.20344	-2.39005	-4.32289	-3.2608	-3.10563	-4.00102	-3.8466	-3.4904	-2.82645	-4.52401	-3.74908	-4.22783	-4.73251	-2.0464	-1.53468	-3.16224	-2.60976	-11.9938	-11.9938	-3.30017	-11.9938	-11.9938	-2.94413	-11.9938	-3.75087	-11.9938	-11.9938	-11.9938	-11.9938	-11.9938	-11.9938	-11.9938	-11.9938	-2.96514	-3.5145	-11.9938	-3.07472
O00294	Tubby-related protein 1	-1.49755	-1.73233	-0.607444	-11.9938	-11.9938	-2.16733	-2.40019	-2.92043	-0.876057	-4.18131	-0.622899	-0.77825	-3.83867	-1.04255	-0.738685	0.408963	-0.907838	-0.307565	0.510662	-0.308943	0.297346	-0.135944	-0.95477	-0.437283	-2.55367	-0.429627	-3.07363	-0.795318	-0.300909	-0.080268	-0.140149	-0.172016	-0.543292	-1.30846	-0.178084	-1.11063	0.922376	-1.16082	-1.39245	-0.877364	-2.50637	-0.731932	0.233151	0.422039	-0.745391	-0.834798	-0.548357	-0.442546
O75386	Tubby-related protein 3	-3.67557	-3.43891	-4.71697	-2.69636	-4.63092	-4.49772	-2.98473	-3.84027	-2.07329	-3.96884	-3.39631	-5.77037	-3.11172	-3.89818	-3.85817	-3.84572	-4.55982	-4.71383	-3.96735	-4.34527	-4.01553	-4.34645	-3.52569	-4.97013	-4.25884	-2.30207	-4.43836	-11.9938	-4.15725	-11.9938	-11.9938	-11.9938	-11.9938	-11.9938	-11.9938	-11.9938	-11.9938	-11.9938	-11.9938	-11.9938	-11.9938	-11.9938	-11.9938	-11.9938	-11.9938	-11.9938	-11.9938	-11.9938
Q5VYS8	Terminal uridylyltransferase 7	-0.963398	-0.301609	0.0102633	0.696905	-3.19227	-1.86063	-2.29355	-3.04614	-1.85131	-6.06892	-3.33357	-3.8842	-3.71808	-3.10666	-3.14924	-3.13679	-3.10439	-5.1518	-3.25843	-4.19704	-3.30661	-1.765	-4.09008	-0.21784	-1.35194	-3.28046	-3.87443	-11.9938	-11.9938	-11.9938	-11.9938	-0.680845	-11.9938	-1.55999	-11.9938	-0.932377	-1.19729	-1.43771	-0.578204	-1.25626	-4.32288	-1.44514	-2.05695	-2.014	-3.1396	-2.31808	-2.22282	-3.15939
O95881	Thioredoxin domain-containing protein 12	-3.23056	-2.37568	-3.76	-1.72868	-2.4279	-2.50339	-3.38787	-4.42761	-3.81284	-5.53362	-6.10718	-4.11673	-3.4213	-5.14779	-4.34031	-11.9938	-11.9938	-11.9938	-11.9938	-11.9938	-11.9938	-4.32422	-3.15007	-4.03119	-4.12857	-11.9938	-4.40732	-11.9938	-11.9938	-11.9938	-11.9938	-11.9938	-11.9938	-11.9938	-11.9938	-11.9938	-11.9938	-11.9938	-11.9938	-11.9938	-11.9938	-11.9938	-11.9938	-11.9938	-11.9938	-11.9938	-11.9938	-11.9938
O14604	Thymosin beta-4, Y-chromosomal	-1.58027	-1.48094	-11.9938	-11.9938	-11.9938	-11.9938	-11.9938	-11.9938	-11.9938	-11.9938	-11.9938	-11.9938	-11.9938	-11.9938	-11.9938	-11.9938	-11.9938	-11.9938	-11.9938	-11.9938	-11.9938	-11.9938	-11.9938	-11.9938	-4.59779	-11.9938	-11.9938	-11.9938	-11.9938	-11.9938	-11.9938	-11.9938	-11.9938	-11.9938	-11.9938	-11.9938	-11.9938	-11.9938	-11.9938	-11.9938	-11.9938	-11.9938	-11.9938	-11.9938	-11.9938	-11.9938	0.465062	-11.9938
P29597	Non-receptor tyrosine-protein kinase TYK2	-11.9938	-5.69079	-4.83228	-11.9938	-11.9938	-11.9938	-11.9938	-11.9938	-11.9938	-6.5318	-11.9938	-11.9938	-11.9938	-11.9938	-11.9938	-11.9938	-11.9938	-11.9938	-11.9938	-11.9938	-11.9938	-11.9938	-11.9938	-5.77074	-11.9938	-11.9938	-11.9938	-11.9938	-11.9938	-11.9938	-11.9938	-11.9938	-11.9938	-11.9938	-11.9938	-3.72542	-11.9938	-11.9938	-11.9938	-11.9938	-11.9938	-11.9938	-11.9938	-11.9938	-11.9938	-11.9938	-11.9938	-11.9938
P19971	Thymidine phosphorylase	-11.9938	-11.9938	-11.9938	-11.9938	-11.9938	-11.9938	-11.9938	-11.9938	-11.9938	-11.9938	-11.9938	-11.9938	-2.30327	-11.9938	-11.9938	-11.9938	-11.9938	-11.9938	-11.9938	-11.9938	-11.9938	-11.9938	-11.9938	-11.9938	-11.9938	-11.9938	-11.9938	-11.9938	-11.9938	-11.9938	-11.9938	-11.9938	-11.9938	-11.9938	-11.9938	-11.9938	-11.9938	-11.9938	-11.9938	-11.9938	-11.9938	-11.9938	-11.9938	-11.9938	-11.9938	-11.9938	-11.9938	-11.9938
Q9H1A3	Protein-L-histidine N-pros-methyltransferase	-11.9938	-5.80609	-11.9938	-11.9938	-11.9938	-11.9938	-4.55188	-11.9938	-4.63485	-11.9938	-4.22372	-3.60648	-4.52023	-4.55467	-11.9938	-11.9938	-11.9938	-11.9938	-11.9938	-11.9938	-11.9938	-11.9938	-11.9938	-11.9938	-11.9938	-11.9938	-11.9938	-11.9938	-11.9938	-11.9938	-11.9938	-11.9938	-11.9938	-3.53798	-11.9938	-11.9938	-11.9938	-11.9938	-11.9938	-11.9938	-11.9938	-11.9938	-11.9938	-11.9938	-11.9938	-11.9938	-11.9938	-11.9938
Q9GZY8	Mitochondrial fission factor	-2.55146	-1.37683	-4.56345	-1.71964	-4.74249	-4.84018	-11.9938	-11.9938	-11.9938	-3.25407	-5.04874	-4.13066	-3.04168	-5.16172	-11.9938	-11.9938	-11.9938	-11.9938	-11.9938	-11.9938	-11.9938	-11.9938	-11.9938	-5.04311	-11.9938	-11.9938	-4.80359	-11.9938	-11.9938	-11.9938	-11.9938	-11.9938	-11.9938	-4.37433	-11.9938	-4.03065	-11.9938	-11.9938	-11.9938	-1.83657	-11.9938	-11.9938	-11.9938	-11.9938	-11.9938	-11.9938	-11.9938	-11.9938
Q8IWI9	MAX gene-associated protein	-4.93332	-5.14382	-3.90278	-2.03582	-4.01479	-3.14082	-3.28997	-2.47643	-2.52348	-3.99087	-2.93433	-2.2379	-3.31883	-3.62529	0.866947	0.217337	0.141086	-2.04937	-1.50495	-2.17722	0.241536	-2.15412	-2.08477	-2.21899	-1.24767	-2.96635	-5.30022	-0.822991	1.50526	0.244848	-0.19179	0.0519749	0.315676	-1.20063	-0.842481	-2.88248	-0.592125	1.13138	0.110539	0.689752	0.441206	-0.93579	0.876518	0.869017	0.353872	-1.42857	-2.81735	0.805318
Q99733	Nucleosome assembly protein 1-like 4	-2.89761	-2.29917	-2.51801	-1.71801	-1.87561	-2.95517	-1.75639	-0.192165	0.166747	-0.286055	-1.36536	-2.14869	-2.09404	-1.29604	-1.49642	-3.19471	-1.3136	-0.990375	-1.77119	-0.713157	-1.43471	-0.362987	-1.52178	-1.5378	-1.98278	-1.6261	-0.607605	-2.69313	-2.4789	-1.49112	-3.11862	-1.68173	-1.56647	-2.4378	-2.42948	-1.37968	-1.78437	-2.47815	-2.83056	-1.42764	-1.46103	-1.2472	-2.42897	-2.38602	-3.48268	-2.69009	-4.29564	-2.25031
Q96EY8	Corrinoid adenosyltransferase	-11.9938	-11.9938	-11.9938	-11.9938	-11.9938	-3.82857	-4.06142	-4.58163	-4.82079	-4.82	-11.9938	-11.9938	-3.76762	-11.9938	-11.9938	-11.9938	-11.9938	-4.86351	-11.9938	-5.11197	-11.9938	-11.9938	-11.9938	-5.48379	-11.9938	-11.9938	-11.9938	-11.9938	-11.9938	-11.9938	-11.9938	-11.9938	-11.9938	-11.9938	-11.9938	-11.9938	-11.9938	-11.9938	-11.9938	-11.9938	-11.9938	-11.9938	-11.9938	-11.9938	-11.9938	-11.9938	-11.9938	-11.9938
A0A0U1RRL7	Protein MMP24OS	-6.10641	-11.9938	-11.9938	-11.9938	-11.9938	-11.9938	-11.9938	-4.8543	-11.9938	-5.00426	-4.82079	-11.9938	-11.9938	-11.9938	-11.9938	-11.9938	-11.9938	-4.92321	-11.9938	-11.9938	-11.9938	-11.9938	-11.9938	-11.9938	-11.9938	-11.9938	-11.9938	-11.9938	-11.9938	-11.9938	-11.9938	-11.9938	-11.9938	-11.9938	-11.9938	-11.9938	-11.9938	-11.9938	-11.9938	-11.9938	-11.9938	-11.9938	-11.9938	-11.9938	-11.9938	-11.9938	-11.9938	-11.9938
Q6ZRQ5	Protein MMS22-like	-5.94001	-2.84185	-11.9938	-11.9938	-11.9938	-11.9938	-11.9938	-11.9938	-11.9938	-5.07444	-11.9938	-11.9938	-11.9938	-4.43442	-11.9938	-11.9938	-11.9938	-11.9938	-2.43452	-11.9938	-11.9938	-11.9938	-3.37963	-11.9938	-1.95522	-2.74014	-0.564323	-11.9938	-11.9938	-11.9938	-1.91896	-11.9938	-11.9938	-11.9938	-11.9938	-11.9938	-11.9938	-11.9938	-3.62773	-11.9938	-2.58644	-11.9938	-11.9938	-11.9938	1.57174	2.47002	2.28439	-11.9938
P08253	72 kDa type IV collagenase	-11.9938	-11.9938	-11.9938	-11.9938	-11.9938	-11.9938	-11.9938	-11.9938	-11.9938	-11.9938	-11.9938	-11.9938	-4.00984	-11.9938	-11.9938	-11.9938	-11.9938	-11.9938	-11.9938	-3.5816	-11.9938	-11.9938	-11.9938	-11.9938	-11.9938	-11.9938	-11.9938	-11.9938	-11.9938	-11.9938	-11.9938	-11.9938	-3.22976	-11.9938	-11.9938	-11.9938	-11.9938	-11.9938	-11.9938	-11.9938	-11.9938	-11.9938	-11.9938	-11.9938	-11.9938	-4.2798	-11.9938	-11.9938
P61970	Nuclear transport factor 2	-2.19321	-1.78235	-2.88745	-1.06458	-2.43682	-4.29361	-2.80921	-5.26339	-4.71491	-5.78225	-11.9938	-11.9938	-3.72954	-11.9938	-11.9938	-11.9938	-11.9938	-11.9938	-11.9938	-11.9938	-11.9938	-11.9938	-11.9938	-11.9938	-11.9938	-4.52298	-4.15127	-11.9938	-11.9938	-11.9938	-11.9938	-11.9938	-11.9938	-11.9938	-11.9938	-11.9938	-11.9938	-11.9938	-11.9938	-11.9938	-11.9938	-11.9938	-11.9938	-11.9938	-11.9938	-11.9938	-11.9938	-11.9938
O15427	Monocarboxylate transporter 4	-11.9938	-6.29309	-11.9938	-5.14912	-11.9938	-3.53677	-4.23237	-5.25312	-4.41096	-5.49817	-11.9938	-11.9938	-11.9938	-11.9938	-11.9938	-11.9938	-11.9938	-11.9938	-11.9938	-11.9938	-11.9938	-11.9938	-5.41354	-11.9938	-4.37137	-11.9938	-11.9938	-11.9938	-11.9938	-11.9938	-11.9938	-11.9938	-11.9938	-11.9938	-11.9938	-11.9938	-11.9938	-11.9938	-11.9938	-11.9938	-11.9938	-11.9938	-11.9938	-11.9938	-11.9938	-11.9938	-11.9938	-11.9938
Q8NDA8	Maestro heat-like repeat-containing protein family member 1	-11.9938	-5.43093	-11.9938	-11.9938	-11.9938	-11.9938	-11.9938	-11.9938	-11.9938	-6.82706	-11.9938	-11.9938	-5.08519	-11.9938	-11.9938	-11.9938	-11.9938	-11.9938	-11.9938	-4.9013	-11.9938	-11.9938	-11.9938	-11.9938	-11.9938	-11.9938	-6.01285	-11.9938	-11.9938	-11.9938	-11.9938	-11.9938	-11.9938	-11.9938	-11.9938	-11.9938	-11.9938	-11.9938	-11.9938	-11.9938	-11.9938	-11.9938	-11.9938	-11.9938	-11.9938	-11.9938	-11.9938	-11.9938
Q8IWA4	Mitofusin-1	0.681489	-2.07424	-4.23377	-4.05844	-3.44637	-2.69952	-3.89615	-2.87993	-4.36408	-2.79289	-2.86605	-2.54064	-3.563	-4.12929	-11.9938	-11.9938	-11.9938	-11.9938	-11.9938	-5.01951	-11.9938	-11.9938	-2.54255	-2.50901	-3.46626	-3.49387	-3.30014	-11.9938	-11.9938	-11.9938	-11.9938	-11.9938	-11.9938	-11.9938	-11.9938	-11.9938	-11.9938	-11.9938	-11.9938	-11.9938	-11.9938	-11.9938	-11.9938	-11.9938	-11.9938	-4.02791	-11.9938	-11.9938
P46531	Neurogenic locus notch homolog protein 1	-11.9938	-11.9938	-11.9938	-11.9938	-11.9938	-11.9938	-11.9938	-11.9938	-11.9938	-11.9938	-11.9938	-11.9938	-0.602575	-11.9938	-11.9938	-11.9938	-11.9938	-11.9938	-11.9938	-11.9938	-11.9938	-11.9938	-11.9938	-11.9938	-11.9938	-11.9938	-11.9938	-11.9938	-11.9938	-11.9938	-11.9938	-11.9938	-11.9938	-11.9938	-11.9938	-11.9938	-11.9938	-11.9938	-11.9938	-11.9938	-11.9938	-11.9938	-11.9938	-11.9938	-11.9938	-11.9938	-11.9938	-11.9938
P16455	Methylated-DNA--protein-cysteine methyltransferase	-2.94288	-3.25532	-11.9938	-11.9938	-11.9938	-4.12362	-4.35646	-4.87667	-4.5535	-4.33311	-5.44272	-4.47368	-5.38735	-5.16812	-11.9938	-11.9938	-11.9938	-11.9938	-11.9938	-11.9938	-11.9938	-11.9938	-11.9938	-11.9938	-11.9938	-11.9938	-11.9938	-11.9938	-11.9938	-11.9938	-11.9938	-11.9938	-11.9938	-11.9938	-11.9938	-11.9938	-11.9938	-11.9938	-11.9938	-11.9938	-11.9938	-11.9938	-11.9938	-11.9938	-11.9938	-11.9938	-11.9938	-11.9938
Q3V5L5	Alpha-1,6-mannosylglycoprotein 6-beta-N-acetylglucosaminyltransferase B	-4.70474	-6.20489	-2.82002	-3.04449	-3.56573	-1.12147	-1.35432	-2.31341	-1.38621	-2.61033	-4.81367	-2.29401	-4.332	-2.00171	-1.3205	-1.16055	-2.77796	-3.47243	-2.9958	-3.8499	-0.355311	-3.3749	-2.00931	-4.45204	-4.69815	-3.48717	-3.96149	-3.0137	-2.72196	-2.46458	-3.00939	-3.84814	-2.71479	-2.9844	-2.75408	-2.69794	-1.48127	-1.50662	-2.52746	-3.68327	-3.02121	-1.51405	-2.78574	-0.96363	-2.07224	-3.59729	-0.777661	-0.506578
Q8N4Q1	Mitochondrial intermembrane space import and assembly protein 40	-3.94507	-4.68293	-11.9938	-11.9938	-11.9938	-3.59338	-3.82623	-4.54502	-4.0147	-3.75633	-11.9938	-11.9938	-11.9938	-4.15555	-11.9938	-11.9938	-11.9938	-11.9938	-11.9938	-4.28603	-11.9938	-11.9938	-11.9938	-11.9938	-11.9938	-11.9938	-11.9938	-11.9938	-11.9938	-11.9938	-11.9938	-11.9938	-11.9938	-11.9938	-11.9938	-11.9938	-11.9938	-11.9938	-11.9938	-11.9938	-11.9938	-11.9938	-11.9938	-11.9938	-11.9938	-11.9938	-11.9938	-11.9938
A9UHW6	MIF4G domain-containing protein	-11.9938	-5.32375	-11.9938	-11.9938	-11.9938	-4.31583	-4.54867	-5.19896	-4.47868	-5.80446	-11.9938	-11.9938	-2.37386	-11.9938	-11.9938	-11.9938	-11.9938	-11.9938	-11.9938	-11.9938	-11.9938	-5.33435	-11.9938	-11.9938	-11.9938	-11.9938	-5.78389	-11.9938	-11.9938	-11.9938	-11.9938	-11.9938	-11.9938	-11.9938	-11.9938	-11.9938	-11.9938	-11.9938	-11.9938	-11.9938	-11.9938	-11.9938	-11.9938	-11.9938	-11.9938	-11.9938	-11.9938	-11.9938
Q96PC5	Melanoma inhibitory activity protein 2	-2.9363	-2.80622	-1.96264	-1.276	-4.53629	-4.7022	-2.82767	-3.10865	-3.3031	-2.28728	-4.31632	-3.78707	-4.91024	-3.74206	-11.9938	-11.9938	-3.90198	-3.48149	-11.9938	-3.88393	-11.9938	-5.10534	-4.95752	-11.9938	-11.9938	-11.9938	-3.54706	-11.9938	-11.9938	-11.9938	-11.9938	-11.9938	-11.9938	-11.9938	-11.9938	-4.46139	-11.9938	-11.9938	-11.9938	-11.9938	-11.9938	-11.9938	-11.9938	-11.9938	-11.9938	-11.9938	-11.9938	-11.9938
P50281	Matrix metalloproteinase-14	-11.9938	-0.75954	-11.9938	-11.9938	-11.9938	-11.9938	-11.9938	-4.0674	-11.9938	-0.949589	-3.8082	-3.92457	0.122043	-1.78221	-1.73893	-1.72648	-1.51717	-2.32475	-0.265262	-4.40202	-1.8963	-2.22722	-2.42301	-3.36122	-0.576277	-1.79153	-2.75199	-1.48911	-1.06334	-11.9938	-0.248059	-11.9938	-2.69539	-11.9938	-11.9938	-11.9938	-2.66624	-11.9938	-11.9938	-11.9938	-2.02997	-11.9938	-11.9938	-3.26789	-1.29144	0.471545	-2.51678	-11.9938
P41218	Myeloid cell nuclear differentiation antigen	-5.64703	-6.25485	-3.86375	-3.98693	-4.50815	-3.90593	-4.13878	-4.45288	-5.90185	-5.39466	-3.49316	-2.69656	-3.87766	-5.75964	-4.43603	-3.92441	-3.89201	-4.52265	-4.04604	-5.88402	-4.09422	-4.42513	-4.97983	-4.01653	-3.17528	-2.89031	-4.94493	-1.83534	-2.3686	-2.39866	-2.94274	-2.18753	-2.23746	-2.35448	-1.80092	-3.0419	-11.9938	-11.9938	-11.9938	-11.9938	-11.9938	-11.9938	-11.9938	-11.9938	-11.9938	-11.9938	-11.9938	-11.9938
Q02252	Methylmalonate-semialdehyde dehydrogenase [acylating], mitochondrial	-1.91441	-1.40645	-2.04768	-2.38661	-3.00006	-1.90402	-2.40673	-2.75453	-1.33946	-1.87612	-1.32363	-2.21297	-4.60268	-2.89329	-1.79485	-2.51882	-1.68697	-1.77381	-1.41296	-0.868424	-1.3747	-1.14992	-1.1532	-0.661613	-4.27009	-2.98334	-1.60496	-2.52967	-3.05957	-3.17824	-1.86351	-2.71484	-2.39077	-3.51649	-3.69495	-4.20159	-0.947647	-0.973004	-0.797599	-0.977469	-1.63041	-1.95441	-1.59224	-1.5493	-1.6261	-4.04412	-1.75811	-3.73584
Q15738	Sterol-4-alpha-carboxylate 3-dehydrogenase, decarboxylating	-11.9938	-11.9938	-11.9938	-11.9938	-11.9938	-11.9938	-11.9938	-11.9938	-11.9938	-11.9938	-4.40108	-3.81065	-4.78557	-6.21477	-3.59336	-3.54725	-3.59562	-4.83095	-3.7579	-4.59461	-4.70022	-4.20829	-4.23919	-4.4802	-3.6775	-3.64881	-5.09789	-11.9938	-11.9938	-11.9938	-11.9938	-11.9938	-11.9938	0.139887	-0.772962	-4.32359	0.157848	1.22993	-11.9938	-0.217897	-0.54984	-11.9938	0.321288	-11.9938	-11.9938	-11.9938	-11.9938	-11.9938
Q9UNZ2	NSFL1 cofactor p47	-1.0371	-0.663501	-0.446743	-2.16077	-1.05598	-4.88711	-0.964861	-1.23956	-0.455429	-0.192572	-1.42738	-4.0799	-2.67186	-0.408757	-1.41356	-1.8513	-1.24455	-0.583323	-0.520379	-0.815219	-1.69276	-0.418697	-1.19709	-0.540587	-1.35699	-3.0347	-1.36896	-0.667589	-4.16222	-1.63107	-1.73436	-3.3073	-1.36764	-1.53822	-1.66337	-0.92373	-11.9938	-2.95142	-1.92523	-2.83761	-0.208305	-1.9232	-11.9938	-11.9938	-11.9938	-3.83178	-11.9938	-11.9938
O60906	Sphingomyelin phosphodiesterase 2	-11.9938	-11.9938	-11.9938	-11.9938	-11.9938	-11.9938	-11.9938	-11.9938	-11.9938	-11.9938	-11.9938	-3.47977	-11.9938	-11.9938	-11.9938	-11.9938	-11.9938	-3.6238	-11.9938	-11.9938	-11.9938	-11.9938	-3.0337	-11.9938	-11.9938	-11.9938	-11.9938	-11.9938	-11.9938	-11.9938	-11.9938	-11.9938	-11.9938	-11.9938	-11.9938	-11.9938	-11.9938	-11.9938	-11.9938	-11.9938	-11.9938	-11.9938	-11.9938	-11.9938	-11.9938	-11.9938	-11.9938	-11.9938
Q8TEA1	tRNA (cytosine(72)-C(5))-methyltransferase NSUN6	-2.92328	-3.67763	-11.9938	-11.9938	-11.9938	-1.72237	-1.95522	-3.01102	-2.04695	-3.21123	-3.58461	-4.74749	-3.96911	-3.02679	-3.57882	-3.49089	-2.68562	-3.0495	-3.90909	-2.70451	-5.19825	-2.77331	-3.41947	-3.55369	-2.80528	-2.75314	-3.47694	-2.49637	-3.02626	-3.25914	-3.56313	-2.68154	-3.19914	-3.56067	-3.43943	-3.92986	-11.9938	-11.9938	-3.46793	-2.73291	-2.90157	-11.9938	-11.9938	-11.9938	-3.13456	-11.9938	-11.9938	-11.9938
Q86UY8	5'-nucleotidase domain-containing protein 3	-3.9442	-3.98269	-4.15496	-2.75785	-4.68611	-3.97086	-1.03789	-2.87952	-3.57656	-3.48282	-3.16853	-1.94195	-2.15138	-3.44072	-1.62499	-1.91258	-2.86305	-3.18961	-2.60469	-3.19764	-1.19543	-3.12296	-3.19548	-2.88714	-1.438	-1.25825	-3.0529	-1.67413	-1.18602	-0.9587	-0.887702	-0.624177	-0.836421	-0.878795	-0.251537	-1.27074	-2.81266	-1.05138	-1.98627	-0.806362	-1.97675	-1.94418	-0.947545	-0.747791	-1.27506	-1.14136	-0.928278	-2.51184
Q08431	Lactadherin	-11.9938	-11.9938	-11.9938	-11.9938	-4.4272	-11.9938	-4.85641	-11.9938	-11.9938	-6.59636	-5.08832	-11.9938	-11.9938	-11.9938	-11.9938	-11.9938	-11.9938	-4.51138	-11.9938	-11.9938	-11.9938	-11.9938	-11.9938	-11.9938	-4.19701	-4.59862	-11.9938	-11.9938	-11.9938	-11.9938	-11.9938	-11.9938	-11.9938	-11.9938	-11.9938	-11.9938	-11.9938	-11.9938	-11.9938	-11.9938	-11.9938	-11.9938	-11.9938	-11.9938	-11.9938	-11.9938	-3.66187	-11.9938
O95140	Mitofusin-2	-4.25289	-4.13431	-11.9938	-11.9938	-11.9938	-11.9938	-11.9938	-4.67771	-11.9938	-6.15539	-11.9938	-11.9938	-3.47999	-11.9938	-11.9938	-11.9938	-11.9938	-11.9938	-11.9938	-11.9938	-11.9938	-11.9938	-5.06734	-11.9938	-3.38803	-11.9938	-11.9938	-11.9938	-11.9938	-11.9938	-11.9938	-11.9938	-4.22917	-11.9938	-11.9938	-11.9938	-11.9938	-11.9938	-11.9938	-11.9938	-11.9938	-11.9938	-11.9938	-11.9938	-11.9938	-11.9938	-11.9938	-11.9938
O60291	E3 ubiquitin-protein ligase MGRN1	-5.68054	-5.82647	-3.99362	-4.45779	-3.86732	-3.57182	-3.86605	-5.40942	-3.01956	-4.45609	-3.93084	-3.22805	-4.14181	-4.1043	-11.9938	-11.9938	-11.9938	-11.9938	-4.67256	-11.9938	-11.9938	-4.65492	-11.9938	-4.92717	-4.36054	-4.56688	-4.22845	-11.9938	-11.9938	-11.9938	-11.9938	-11.9938	-4.4973	-11.9938	-11.9938	-11.9938	-11.9938	-11.9938	-11.9938	-11.9938	-11.9938	-11.9938	-11.9938	-11.9938	-11.9938	-11.9938	-11.9938	-11.9938
Q99735	Microsomal glutathione S-transferase 2	-1.24684	-2.4462	-4.40829	-4.20793	-3.68803	-3.42636	-3.27611	-1.02709	-0.731898	-1.38375	-2.1383	-2.46867	-5.57533	-1.58913	-1.49986	-1.19797	-1.03361	-1.9532	-2.01007	-1.58245	-3.03349	-1.82271	-0.81666	-1.45644	-3.60869	-3.35801	-1.90701	-1.66813	-3.34712	-2.54587	-1.26884	-2.33219	-2.70622	-2.57579	-2.48845	-2.98499	-2.75811	-2.95672	-2.34019	-2.00867	-2.36288	-2.3531	-3.20299	-2.92196	-2.99877	-3.54863	-1.05765	-2.78625
O14880	Microsomal glutathione S-transferase 3	-3.3231	-3.357	-11.9938	-11.9938	-11.9938	-4.33866	-4.5715	-4.17574	-4.75995	-5.99293	-11.9938	-11.9938	-3.40985	-11.9938	-11.9938	-11.9938	-11.9938	-11.9938	-11.9938	-11.9938	-11.9938	-11.9938	-11.9938	-11.9938	-11.9938	-11.9938	-11.9938	-11.9938	-11.9938	-11.9938	-11.9938	-11.9938	-3.95597	-11.9938	-11.9938	-11.9938	-11.9938	-11.9938	-11.9938	-11.9938	-11.9938	-11.9938	-11.9938	-11.9938	-11.9938	-11.9938	-11.9938	-11.9938
O15118	NPC intracellular cholesterol transporter 1	-4.47217	-3.86302	-3.72546	-2.66562	-3.05405	-3.70288	-3.7088	-4.89388	-4.58537	-4.22562	-3.98698	-5.18048	-4.13833	-4.26421	-4.17024	-4.23408	-4.20169	-4.54936	-4.43628	-4.52043	-4.49661	-5.11449	-4.93549	-5.39239	-4.83829	-3.17517	-4.87589	-11.9938	-11.9938	-11.9938	-3.27498	-11.9938	-11.9938	-11.9938	-4.50824	-11.9938	-11.9938	-11.9938	-11.9938	-11.9938	-11.9938	-11.9938	-11.9938	-11.9938	-3.50374	-3.73101	-11.9938	-2.9922
P61916	NPC intracellular cholesterol transporter 2	-1.55591	-1.56139	-1.23613	-1.43106	-1.21633	-0.942909	-0.834565	-2.47907	-1.59269	-2.61984	-1.41062	-1.68106	-3.39112	-2.16269	-3.73791	-2.52437	-2.46943	-3.23599	-2.72579	-2.36213	-2.50035	-2.42454	-1.46973	-1.2662	-0.910648	-0.962463	-2.12854	-0.569241	-0.616065	-1.20914	-1.57701	-1.64964	-1.32499	-2.30428	-1.33299	-1.77187	-0.970368	-3.00896	-1.54274	-2.37078	-2.38862	-1.00315	-1.64411	-1.15146	-1.0774	-2.76557	-2.82489	-0.621595
Q9UHC9	NPC1-like intracellular cholesterol transporter 1	-4.53224	-4.10201	-4.02156	-2.99535	-3.71125	-3.22027	-2.88711	-3.66277	-4.11342	-3.66611	-2.49853	-2.86109	-5.47619	-3.64841	-2.52485	-1.79471	-2.34253	-3.00787	-2.5138	-2.7543	-2.51159	-2.44622	-4.05764	-3.50058	-2.47942	-2.42729	-3.7231	-2.17671	-1.41144	-2.50649	-1.94831	-2.16031	-2.09858	-0.651819	-0.80657	-1.88978	0.855658	1.78978	-0.134452	-0.424676	-1.07847	1.25899	0.137251	1.87577	1.80066	1.22519	0.997569	2.17768
F8W1W9	Nuclear pore complex-interacting protein family member B9	-11.9938	-11.9938	-3.1735	-11.9938	-11.9938	-3.92463	-4.95586	-4.67769	-4.34594	-4.64151	-2.63346	-3.55778	-3.01797	-2.7508	-2.27115	-2.2587	-2.2263	-2.85697	-1.84824	-2.94189	-3.43194	-4.06956	-2.66928	-3.13937	-2.23117	-3.23545	-3.27928	-11.9938	-11.9938	-11.9938	-11.9938	-11.9938	-11.9938	-11.9938	-11.9938	-11.9938	-11.9938	-11.9938	-11.9938	-11.9938	-11.9938	-11.9938	-11.9938	-11.9938	-11.9938	-11.9938	-11.9938	-11.9938
A6NJ64	Putative nuclear pore complex-interacting protein family member B2	-11.9938	-5.88152	-11.9938	-11.9938	-11.9938	-11.9938	-11.9938	-11.9938	-11.9938	-11.9938	-11.9938	-11.9938	-11.9938	-11.9938	-3.38746	-11.9938	-3.43894	-11.9938	-11.9938	-11.9938	-4.60221	-11.9938	-11.9938	-11.9938	-11.9938	-11.9938	-4.89116	-11.9938	-11.9938	-11.9938	-11.9938	-11.9938	-2.73461	-11.9938	-11.9938	-11.9938	-1.7713	-1.7726	-2.81749	-2.37731	-3.76755	-1.80409	-2.17391	-2.62208	-2.23285	-2.67702	-2.97669	-2.23724
O75607	Nucleoplasmin-3	-4.27255	-3.52987	-4.52874	-4.26547	-3.79913	-3.48575	-3.7186	-4.36599	-3.90706	-4.71519	-4.77191	-4.16333	-4.9215	-5.19439	-11.9938	-11.9938	-11.9938	-5.02482	-11.9938	-11.9938	-11.9938	-11.9938	-11.9938	-11.9938	-11.9938	-11.9938	-4.64054	-11.9938	-11.9938	-11.9938	-11.9938	-11.9938	-11.9938	-11.9938	-11.9938	-11.9938	-11.9938	-11.9938	-11.9938	-11.9938	-11.9938	-11.9938	-11.9938	-2.88018	-11.9938	-11.9938	-11.9938	-11.9938
P47972	Neuronal pentraxin-2	-4.503	-4.8411	-11.9938	-11.9938	-11.9938	-11.9938	-11.9938	-11.9938	-11.9938	-5.60777	-11.9938	-11.9938	-11.9938	-11.9938	-11.9938	-11.9938	-11.9938	-11.9938	-11.9938	-11.9938	-11.9938	-11.9938	-11.9938	-11.9938	-11.9938	-11.9938	-11.9938	-11.9938	-11.9938	-11.9938	-11.9938	-11.9938	-11.9938	-11.9938	-11.9938	-11.9938	-11.9938	-11.9938	-11.9938	-11.9938	-11.9938	-11.9938	-11.9938	-11.9938	-11.9938	-11.9938	-11.9938	-11.9938
Q9BUR5	MICOS complex subunit MIC26	-2.1992	-2.47739	-1.87326	-3.0414	-3.71479	-2.09772	-3.68143	-2.24188	-2.82778	-1.61127	-1.57645	-2.75049	-1.11972	-3.11711	-1.54107	-3.53158	-3.31644	-1.89788	-2.25332	-1.38315	-3.9382	-3.70709	-2.24046	-1.71237	-2.21894	-4.0115	-3.15227	-2.5514	-3.0813	-3.38418	-2.99149	-3.78344	-3.30179	-3.61571	-3.82194	-3.46793	-11.9938	-11.9938	-3.24658	-2.91917	-2.52367	-11.9938	-11.9938	-11.9938	-11.9938	-11.9938	-3.12362	-11.9938
P55055	Oxysterols receptor LXR-beta	-5.45579	-5.45428	-11.9938	-11.9938	-11.9938	-3.12093	-3.35378	-3.64534	-3.54224	-5.96672	-3.04471	-4.64629	-2.6041	-3.54658	-11.9938	-11.9938	-11.9938	-3.81342	-11.9938	-11.9938	-3.91041	-11.9938	-11.9938	-11.9938	-11.9938	-11.9938	-11.9938	-11.9938	-11.9938	-11.9938	-3.40417	-11.9938	-11.9938	-11.9938	-11.9938	-11.9938	-11.9938	-11.9938	-11.9938	-11.9938	-11.9938	-11.9938	-11.9938	-11.9938	-11.9938	-11.9938	-11.9938	-11.9938
Q13133	Oxysterols receptor LXR-alpha	-11.9938	-6.05455	-11.9938	-11.9938	-11.9938	-11.9938	-11.9938	-11.9938	1.56726	-11.9938	-11.9938	-11.9938	-11.9938	1.06332	-11.9938	-11.9938	-11.9938	-4.3604	-11.9938	-11.9938	-11.9938	1.47151	-11.9938	-11.9938	-11.9938	1.0267	1.2239	-11.9938	-11.9938	-11.9938	-11.9938	-11.9938	-11.9938	-11.9938	-11.9938	-11.9938	-11.9938	-11.9938	-11.9938	-11.9938	-11.9938	-11.9938	-11.9938	-11.9938	1.75805	-11.9938	-11.9938	-11.9938
Q96T58	Msx2-interacting protein	-3.60402	-3.51017	-5.1762	-2.51005	-3.97676	-3.47395	-3.82643	-4.51582	-3.95384	-3.97102	-3.91464	-11.9938	-11.9938	-11.9938	-11.9938	-11.9938	-11.9938	-3.39745	-3.45616	-11.9938	-11.9938	-4.06487	-4.4438	-3.26951	-11.9938	-11.9938	-11.9938	-11.9938	-11.9938	-11.9938	-11.9938	-11.9938	-11.9938	-11.9938	-11.9938	-11.9938	-11.9938	-11.9938	-11.9938	-11.9938	-11.9938	-11.9938	-11.9938	-11.9938	-11.9938	-11.9938	-11.9938	-11.9938
Q9H8M7	Ubiquitin carboxyl-terminal hydrolase MINDY-3	-2.62075	-1.85236	-3.38646	-3.23455	-3.06735	-2.32168	-2.20298	-3.54058	-4.22112	-3.43404	-2.89095	-2.93376	-3.94443	-3.96489	-3.09731	-3.08486	-4.80222	-3.54956	-3.20649	-3.27114	-4.8387	-3.3125	-3.9335	-2.92457	-4.91359	-4.78546	-3.59774	-11.9938	-11.9938	-11.9938	-11.9938	-11.9938	-4.67474	-11.9938	-11.9938	-11.9938	-11.9938	-11.9938	-11.9938	-11.9938	-3.27697	-11.9938	-11.9938	-11.9938	-11.9938	-11.9938	-11.9938	-11.9938
Q99797	Mitochondrial intermediate peptidase	-11.9938	-11.9938	-11.9938	-11.9938	-11.9938	-4.64332	-11.9938	-11.9938	-11.9938	-11.9938	-11.9938	-11.9938	-11.9938	-5.40783	-11.9938	-11.9938	-11.9938	-11.9938	-11.9938	-11.9938	-11.9938	-11.9938	-11.9938	-11.9938	-11.9938	-11.9938	-11.9938	-11.9938	-11.9938	-11.9938	-11.9938	-11.9938	-11.9938	-11.9938	-11.9938	-11.9938	-11.9938	-11.9938	-11.9938	-11.9938	-11.9938	-11.9938	-11.9938	-11.9938	-11.9938	-11.9938	-11.9938	-11.9938
Q8IXI1	Mitochondrial Rho GTPase 2	-5.30931	-5.62768	-11.9938	-11.9938	-11.9938	-11.9938	-11.9938	-11.9938	-11.9938	-11.9938	-11.9938	-11.9938	-11.9938	-11.9938	-11.9938	-11.9938	-11.9938	-11.9938	-11.9938	-11.9938	-11.9938	-11.9938	-11.9938	-11.9938	-11.9938	-11.9938	-11.9938	-11.9938	-11.9938	-11.9938	-11.9938	-11.9938	-11.9938	-11.9938	-11.9938	-11.9938	-11.9938	-11.9938	-11.9938	-11.9938	-11.9938	-11.9938	-11.9938	-11.9938	-11.9938	-11.9938	-11.9938	-11.9938
O43390	Heterogeneous nuclear ribonucleoprotein R	-6.42768	-5.90765	-11.9938	-11.9938	-11.9938	-3.75133	-5.34338	-4.82746	-4.3504	-5.28583	-5.09666	-11.9938	-11.9938	-11.9938	-4.56247	-4.84629	-4.51762	-5.14822	-4.67164	-5.27676	-4.72591	-5.05071	-4.10298	-5.38559	-4.95349	-4.22372	-4.37853	-11.9938	-11.9938	-11.9938	-11.9938	-11.9938	-11.9938	-11.9938	-11.9938	-11.9938	-11.9938	-11.9938	-11.9938	-11.9938	-11.9938	-11.9938	-11.9938	-1.87012	-11.9938	-11.9938	-11.9938	-11.9938
Q9BUJ2	Heterogeneous nuclear ribonucleoprotein U-like protein 1	-4.87894	-4.05941	-1.28562	-2.2479	-2.76915	-2.56852	-5.11791	-4.91308	-3.97783	-4.62111	-11.9938	-0.166148	-11.9938	-11.9938	-3.43355	-11.9938	-11.9938	-11.9938	-11.9938	-3.66304	-11.9938	-11.9938	-11.9938	-0.655081	0.445378	0.492215	-0.6871	-11.9938	-2.50329	-11.9938	-11.9938	-11.9938	-11.9938	-11.9938	-11.9938	-3.23388	-11.9938	-11.9938	-11.9938	-11.9938	-11.9938	-11.9938	-11.9938	-11.9938	-11.9938	-11.9938	-1.55246	-2.73991
Q86UW8	Hyaluronan and proteoglycan link protein 4	-11.9938	-11.9938	-11.9938	-11.9938	-11.9938	-11.9938	-11.9938	-11.9938	-11.9938	-5.15236	-11.9938	-11.9938	-11.9938	-11.9938	-11.9938	-11.9938	-11.9938	-11.9938	-11.9938	-11.9938	-11.9938	-11.9938	-11.9938	-11.9938	-11.9938	-11.9938	-4.99964	-11.9938	-11.9938	-3.8281	-3.52046	-11.9938	-11.9938	-4.32904	-11.9938	-11.9938	-11.9938	-11.9938	-11.9938	-11.9938	-11.9938	-11.9938	-11.9938	-11.9938	-11.9938	-11.9938	-2.43122	-11.9938
Q3SXM5	Inactive hydroxysteroid dehydrogenase-like protein 1	-2.48216	-1.336	-4.03803	-1.59142	-5.12122	-4.35069	-2.66701	-2.39222	-5.08634	-1.18319	-3.3594	-2.14833	-3.06211	-2.04238	-2.32192	-2.30947	-2.27707	-2.91703	-2.42188	-3.37237	-2.47929	-3.00758	-2.26861	-2.43083	-2.39673	-4.24544	-1.99876	-11.9938	-3.48954	-11.9938	-11.9938	-11.9938	-2.63095	-11.9938	-11.9938	-3.76393	-11.9938	-11.9938	-11.9938	-11.9938	-2.28641	-11.9938	-11.9938	-11.9938	-11.9938	-11.9938	-11.9938	-11.9938
Q58FG1	Putative heat shock protein HSP 90-alpha A4	-3.56035	-4.16923	-11.9938	-11.9938	-11.9938	-11.9938	-11.9938	-11.9938	-11.9938	-11.9938	-11.9938	-11.9938	-11.9938	-11.9938	-11.9938	-11.9938	-11.9938	-11.9938	-11.9938	-11.9938	-11.9938	-11.9938	-11.9938	-11.9938	-11.9938	-11.9938	-11.9938	-11.9938	-11.9938	-11.9938	-11.9938	-11.9938	-11.9938	-11.9938	-11.9938	-11.9938	-11.9938	-11.9938	-11.9938	-11.9938	-11.9938	-11.9938	-11.9938	-11.9938	-11.9938	-11.9938	-11.9938	-11.9938
Q86X29	Lipolysis-stimulated lipoprotein receptor	-11.9938	-11.9938	-11.9938	-11.9938	-11.9938	-11.9938	-11.9938	-4.81898	-11.9938	-4.79408	-11.9938	-11.9938	-5.31047	-11.9938	-11.9938	-11.9938	-11.9938	-11.9938	-11.9938	-11.9938	-11.9938	-11.9938	-11.9938	-11.9938	-11.9938	-11.9938	-5.27813	-11.9938	-11.9938	-11.9938	-11.9938	-11.9938	-2.97668	-11.9938	-11.9938	-11.9938	-11.9938	-11.9938	-11.9938	-11.9938	-11.9938	-11.9938	-11.9938	-11.9938	-11.9938	-11.9938	-11.9938	-11.9938
Q9BVC4	Target of rapamycin complex subunit LST8	-4.86641	-5.05708	-4.53854	-3.46717	-4.25024	-11.9938	-11.9938	-11.9938	-11.9938	-5.44574	-11.9938	-11.9938	-11.9938	-11.9938	-11.9938	-11.9938	-11.9938	-11.9938	-11.9938	-11.9938	-11.9938	-11.9938	-11.9938	-11.9938	-11.9938	-11.9938	-3.76884	-11.9938	-11.9938	-11.9938	-11.9938	-11.9938	-11.9938	-11.9938	-11.9938	-11.9938	-11.9938	-11.9938	-11.9938	-11.9938	-11.9938	-11.9938	-11.9938	-11.9938	-11.9938	-11.9938	-11.9938	-11.9938
Q6P1Q0	LETM1 domain-containing protein 1	-4.02636	-3.85239	-11.9938	-11.9938	-11.9938	-4.10382	-5.13119	-4.85687	-4.52512	-4.16036	-5.08866	-4.61381	-5.52746	-5.70128	-11.9938	-11.9938	-11.9938	-11.9938	-11.9938	-4.81042	-11.9938	-4.86032	-3.81643	-4.35561	-11.9938	-11.9938	-5.16155	-11.9938	-11.9938	-11.9938	-11.9938	-11.9938	-11.9938	-11.9938	-11.9938	-11.9938	-11.9938	-11.9938	-11.9938	-11.9938	-11.9938	-11.9938	-11.9938	-11.9938	-11.9938	-11.9938	-11.9938	-11.9938
O94822	E3 ubiquitin-protein ligase listerin	-11.9938	-11.9938	-11.9938	-11.9938	-4.08601	-4.30952	-4.65446	-11.9938	-11.9938	-11.9938	-11.9938	-11.9938	-11.9938	-11.9938	-11.9938	-11.9938	-11.9938	-11.9938	-11.9938	-4.85937	-11.9938	-4.89513	-4.89534	-5.10924	-11.9938	-11.9938	-5.30609	-11.9938	-11.9938	-11.9938	-11.9938	-11.9938	-11.9938	-11.9938	-11.9938	-11.9938	-11.9938	-11.9938	-11.9938	-11.9938	-11.9938	-11.9938	-3.86349	-11.9938	-11.9938	-11.9938	-11.9938	-11.9938
Q6IAA8	Ragulator complex protein LAMTOR1	-5.35084	-4.39589	-4.18661	-3.59218	-5.2364	-4.45726	-3.60181	-4.12204	-3.79027	-4.06912	-4.93298	-5.10342	-5.31743	-4.96568	-11.9938	-11.9938	-11.9938	-4.55944	-11.9938	-3.3985	-11.9938	-4.92407	-11.9938	-11.9938	-11.9938	-11.9938	-4.59465	-11.9938	-11.9938	-11.9938	-11.9938	-11.9938	-11.9938	-11.9938	-11.9938	-11.9938	-11.9938	-11.9938	-11.9938	-11.9938	-4.78082	-11.9938	-11.9938	-11.9938	-11.9938	-11.9938	-11.9938	-11.9938
Q9Y2Q5	Ragulator complex protein LAMTOR2	-4.41242	-3.08298	-3.43878	-2.75215	-4.95106	-11.9938	-11.9938	-11.9938	-11.9938	-3.18412	-4.47738	-4.49495	-5.40862	-6.41685	-11.9938	-11.9938	-11.9938	-4.9264	-11.9938	-4.58879	-11.9938	-11.9938	-4.61992	-11.9938	-4.50736	-11.9938	-3.96304	-11.9938	-11.9938	-11.9938	-11.9938	-11.9938	-4.64239	-11.9938	-11.9938	-11.9938	-11.9938	-11.9938	-11.9938	-11.9938	-11.9938	-11.9938	-11.9938	-11.9938	-11.9938	-11.9938	-11.9938	-11.9938
Q9UHA4	Ragulator complex protein LAMTOR3	-4.52028	-4.3953	-3.54665	-2.86001	-4.84111	-11.9938	-11.9938	-5.00149	-11.9938	-4.99493	-11.9938	-11.9938	-11.9938	-11.9938	-11.9938	-11.9938	-11.9938	-11.9938	-11.9938	-11.9938	-11.9938	-11.9938	-11.9938	-11.9938	-11.9938	-11.9938	-5.24442	-11.9938	-11.9938	-11.9938	-11.9938	-11.9938	-11.9938	-11.9938	-11.9938	-11.9938	-11.9938	-11.9938	-11.9938	-11.9938	-11.9938	-11.9938	-11.9938	-11.9938	-11.9938	-11.9938	-11.9938	-11.9938
Q0VGL1	Ragulator complex protein LAMTOR4	-5.72224	-5.58136	-3.60054	-3.84847	-4.21684	-4.2812	-11.9938	-11.9938	-4.63568	-11.9938	-11.9938	-11.9938	-11.9938	-11.9938	-11.9938	-11.9938	-4.48569	-11.9938	-11.9938	-4.62188	-11.9938	-11.9938	-5.16076	-4.50902	-11.9938	-11.9938	-5.64994	-11.9938	-11.9938	-11.9938	-11.9938	-11.9938	-11.9938	-11.9938	-11.9938	-11.9938	-11.9938	-11.9938	-11.9938	-11.9938	-11.9938	-11.9938	-11.9938	-11.9938	-11.9938	-11.9938	-11.9938	-11.9938
O43504	Ragulator complex protein LAMTOR5	-3.76969	-3.61993	-11.9938	-11.9938	-11.9938	-11.9938	-11.9938	-5.17065	-11.9938	-4.95015	-11.9938	-11.9938	-5.10281	-11.9938	-11.9938	-11.9938	-11.9938	-11.9938	-11.9938	-11.9938	-11.9938	-11.9938	-11.9938	-11.9938	-11.9938	-11.9938	-11.9938	-11.9938	-11.9938	-11.9938	-11.9938	-11.9938	-11.9938	-11.9938	-11.9938	-11.9938	-11.9938	-11.9938	-11.9938	-11.9938	-11.9938	-11.9938	-11.9938	-11.9938	-11.9938	-11.9938	-11.9938	-11.9938
P51884	Lumican	-2.8649	-4.23076	-5.50561	-2.41926	-2.94051	-11.9938	-11.9938	-11.9938	-3.57843	-6.18552	-4.42963	-3.90038	-5.18131	-4.63903	-11.9938	-11.9938	-11.9938	-11.9938	-11.9938	-11.9938	-11.9938	-11.9938	-11.9938	-11.9938	-11.9938	-11.9938	-11.9938	-11.9938	-11.9938	-11.9938	-11.9938	-11.9938	-11.9938	-11.9938	-11.9938	-11.9938	-11.9938	-11.9938	-11.9938	-11.9938	-11.9938	-11.9938	-11.9938	-11.9938	-11.9938	-11.9938	-11.9938	-11.9938
P01700	Immunoglobulin lambda variable 1-47	-3.98742	-11.9938	-11.9938	-11.9938	-11.9938	-11.9938	-11.9938	-5.68531	-11.9938	-11.9938	-4.47782	-4.885	-4.8623	-4.93517	-11.9938	-11.9938	-11.9938	-11.9938	-4.12506	-4.09829	-3.56843	-3.6509	-4.62666	-11.9938	-11.9938	-11.9938	-4.37216	-2.5047	-3.08627	-3.44753	-3.57146	-2.68987	-3.72172	-2.92771	-3.50047	-3.37686	-11.9938	-11.9938	-11.9938	-11.9938	-11.9938	-11.9938	-11.9938	-11.9938	-3.23449	-11.9938	-11.9938	-11.9938
P01714	Immunoglobulin lambda variable 3-19	-3.13181	-11.9938	-11.9938	-11.9938	-3.93616	-2.72278	-3.237	-4.57195	-3.41004	-4.4484	-4.35773	-3.82848	-4.63721	-4.97282	-2.75069	-2.25407	-0.282794	-4.05239	-2.68626	-3.76945	-4.07206	-3.23898	-3.43969	-3.31083	-2.8255	-3.09328	-3.75881	-11.9938	-1.57658	-11.9938	-1.49696	-11.9938	-1.41002	-11.9938	-11.9938	-11.9938	-11.9938	-11.9938	-11.9938	-11.9938	-11.9938	-11.9938	-3.62621	-11.9938	-11.9938	-11.9938	-11.9938	-11.9938
P80748	Immunoglobulin lambda variable 3-21	-11.9938	-11.9938	-11.9938	-11.9938	-11.9938	-11.9938	-11.9938	-5.71695	-11.9938	-11.9938	-11.9938	-11.9938	-11.9938	-11.9938	-11.9938	-11.9938	-11.9938	-11.9938	-4.61343	-4.65544	-3.58253	-11.9938	-11.9938	-11.9938	-4.3049	-11.9938	-11.9938	-11.9938	-11.9938	-11.9938	-11.9938	-11.9938	-11.9938	-3.69907	-3.80081	-11.9938	-11.9938	-11.9938	-11.9938	-11.9938	-11.9938	-11.9938	-11.9938	-11.9938	-11.9938	-11.9938	0.37173	-11.9938
O75342	Arachidonate 12-lipoxygenase, 12R-type	-5.55196	-5.85331	-11.9938	-11.9938	-11.9938	-11.9938	-11.9938	-11.9938	-11.9938	-1.83543	0.960505	1.48978	1.56687	-5.85121	-2.11586	-2.1034	-2.07101	-3.57376	-1.44527	-2.83023	-2.46445	-2.60415	-5.53305	-2.93908	-2.19066	-2.03435	-1.79721	-0.86399	-1.39389	-1.43067	-2.27423	-0.9335	-2.08103	-3.38201	-1.10546	-2.00511	-11.9938	-11.9938	-11.9938	-11.9938	-4.50155	-11.9938	-11.9938	-11.9938	-1.99284	0.659483	-3.36203	-11.9938
O95867	Lymphocyte antigen 6 complex locus protein G6c	-11.9938	-5.4059	-11.9938	-11.9938	-11.9938	-11.9938	-11.9938	-11.9938	-11.9938	-5.06765	-1.81068	-1.28141	-1.26577	-5.70089	-11.9938	-11.9938	-11.9938	-11.9938	-11.9938	-11.9938	-11.9938	-11.9938	-4.59241	-4.75377	-1.52207	-2.44024	-3.20604	-11.9938	-11.9938	-11.9938	-3.8446	-11.9938	-2.93953	-11.9938	-11.9938	-11.9938	-11.9938	-11.9938	-11.9938	-11.9938	-11.9938	-11.9938	-2.53846	-11.9938	-11.9938	-1.70904	-2.17645	-11.9938
Q14210	Lymphocyte antigen 6D	-11.9938	-11.9938	-11.9938	-11.9938	-4.00226	-11.9938	-11.9938	-11.9938	-11.9938	-11.9938	-11.9938	-11.9938	-11.9938	-11.9938	-11.9938	-11.9938	-11.9938	-11.9938	-11.9938	-11.9938	-11.9938	-11.9938	-11.9938	-11.9938	-2.9679	-11.9938	-11.9938	-11.9938	-2.24	-2.99481	-11.9938	-11.9938	-11.9938	-11.9938	-11.9938	-1.79932	-11.9938	-11.9938	-11.9938	-11.9938	-11.9938	-11.9938	-2.68644	-2.45662	-2.76486	-11.9938	-11.9938	-2.18452
P10253	Lysosomal alpha-glucosidase	-5.71627	-5.72762	-3.18301	-3.03828	-2.77188	-4.84198	-4.28566	-3.2484	-2.17287	-4.18595	-3.06518	-3.94939	-0.439656	-4.12497	-2.30452	-2.29207	-2.25967	-4.71311	-2.94271	-2.54604	-2.57611	-2.76979	-3.24279	-2.34174	-2.05271	-2.35058	-2.80043	-2.70001	-3.2299	-3.53912	-3.18465	-2.88518	-3.91703	-3.82198	-3.69577	-2.94882	-11.9938	-11.9938	-3.23722	-11.9938	-11.9938	-11.9938	-3.11038	-3.51629	-11.9938	-11.9938	-11.9938	-3.38058
Q9NX58	Cell growth-regulating nucleolar protein	-6.38685	-6.18861	-4.92069	-4.3775	-4.89871	-11.9938	-11.9938	-4.84673	-4.75128	-11.9938	-11.9938	-11.9938	-11.9938	-5.337	-4.94248	-4.81582	-4.32198	-4.9526	-4.47601	-5.08114	-4.52418	-4.85508	-4.78524	-5.82095	-3.89902	-3.74054	-5.37485	-11.9938	-11.9938	-11.9938	-11.9938	-11.9938	-11.9938	-4.12228	-11.9938	-11.9938	-11.9938	-11.9938	-11.9938	-11.9938	-11.9938	-11.9938	-11.9938	-11.9938	-11.9938	-11.9938	-11.9938	-3.48208
Q86VF7	Nebulin-related-anchoring protein	-3.36102	-3.48743	-5.1415	-4.13876	-2.97765	-4.19084	-5.2446	-3.11968	-0.987669	-3.76125	-2.12334	-1.33887	-5.22185	-1.75932	0.00809862	-1.1146	-1.03895	-1.36111	-1.00936	-1.21856	-0.893821	-0.863102	-3.50524	-1.79383	-2.81388	-2.74465	-1.94309	-0.266351	-1.87952	-0.442771	-0.653569	0.357879	-2.02003	-2.66209	-2.32683	-0.666836	-1.48538	-1.51073	-0.344241	0.00722626	-1.07289	0.55329	-2.78237	-3.0087	-2.16383	-2.6073	-2.29584	-3.37589
Q9NSY0	Nuclear receptor-binding protein 2	-2.62932	-3.42958	-11.9938	-11.9938	-11.9938	-11.9938	-11.9938	-3.45432	-11.9938	-4.72745	-1.90222	-1.37295	-2.00603	-2.75295	-11.9938	-2.32939	-11.9938	-3.2193	-2.46696	-2.61485	-2.50401	-3.08495	-11.9938	-11.9938	-11.9938	-11.9938	-11.9938	-11.9938	-11.9938	-11.9938	-3.45259	-11.9938	-11.9938	-11.9938	-2.91022	-11.9938	-11.9938	-11.9938	-11.9938	-11.9938	-11.9938	-11.9938	-11.9938	-11.9938	-11.9938	-11.9938	-11.9938	-11.9938
Q9UHY1	Nuclear receptor-binding protein	-6.38292	-6.24178	-5.4097	-11.9938	-11.9938	-5.30931	-5.15922	-5.56925	-5.46687	-5.9739	-4.10324	-3.87988	-5.24682	-5.99972	-3.69205	-3.76485	-3.69204	-4.13874	-3.80452	-4.379	-4.20267	-4.31317	-4.38761	-4.96518	-3.46876	-3.37583	-4.5423	-3.04403	-4.21137	-3.61071	-4.15201	-2.87598	-4.45607	-4.00581	-4.03979	-3.88986	-2.92605	-2.77142	-4.34762	-3.54432	-4.96158	-3.28052	-3.72934	-3.68639	-3.7632	-3.99046	-3.8952	-3.55068
Q92823	Neuronal cell adhesion molecule	-11.9938	-11.9938	-11.9938	-11.9938	-4.66603	-11.9938	-11.9938	-11.9938	-4.40306	-11.9938	-3.82859	-2.98192	-4.21309	-4.73796	-2.73092	-3.08818	-4.36329	-1.14351	-0.411878	-4.70533	-0.023199	-1.30037	-3.42041	-4.62695	-2.95894	-2.03345	-2.30585	-11.9938	-11.9938	-11.9938	-11.9938	-11.9938	-11.9938	-3.55323	-11.9938	-4.45542	-11.9938	-11.9938	-11.9938	-11.9938	-3.8808	-11.9938	-11.9938	-11.9938	-11.9938	-11.9938	-11.9938	-11.9938
O43847	Nardilysin	-11.9938	-4.14491	-11.9938	-11.9938	-11.9938	-11.9938	-11.9938	-2.42148	-11.9938	-11.9938	-11.9938	-11.9938	-11.9938	-11.9938	-11.9938	-11.9938	-11.9938	-11.9938	-3.92283	-11.9938	-11.9938	-11.9938	-11.9938	-11.9938	-11.9938	-11.9938	-11.9938	-11.9938	-11.9938	-11.9938	-11.9938	-11.9938	-11.9938	-11.9938	-11.9938	-11.9938	-11.9938	-11.9938	-11.9938	-11.9938	-3.65522	-11.9938	-11.9938	-11.9938	-11.9938	-11.9938	-3.64061	-11.9938
Q16659	Mitogen-activated protein kinase 6	-5.4526	-11.9938	-11.9938	-11.9938	-3.60229	-2.91326	-3.14611	-3.66635	-3.31084	-5.08241	-2.30649	-2.35133	-2.691	-2.39878	-2.92014	-2.47027	-3.67041	-4.60778	-2.7941	-3.92611	-2.48958	-3.17321	-0.160763	-3.29398	-5.08268	-2.70759	-0.22364	-11.9938	-11.9938	-11.9938	-11.9938	-11.9938	-2.12939	-11.9938	-11.9938	-11.9938	-11.9938	-11.9938	-11.9938	-11.9938	-3.09818	-11.9938	-2.31953	-1.7156	-3.02986	-11.9938	-11.9938	-0.721671
Q15773	Myeloid leukemia factor 2	-3.7431	-3.86721	-4.0014	-3.02331	-3.95765	-2.85397	-2.79028	-3.88425	-2.73289	-3.7901	-4.19056	-3.6613	-2.49681	-4.71355	-4.16608	-3.94681	-3.91441	-4.54505	-4.06844	-4.84072	-3.18509	-4.44753	-4.59658	-4.83371	-4.03406	-3.98193	-3.37639	-11.9938	-11.9938	-11.9938	-11.9938	-11.9938	-11.9938	-11.9938	-3.97824	-11.9938	-11.9938	-11.9938	-11.9938	-11.9938	-11.9938	-11.9938	-11.9938	-11.9938	-11.9938	-11.9938	-11.9938	-11.9938
Q8IVH4	Methylmalonic aciduria type A protein, mitochondrial	-4.10213	-4.33069	-11.9938	-11.9938	-11.9938	-11.9938	-11.9938	-11.9938	-11.9938	-11.9938	-11.9938	-11.9938	-11.9938	-11.9938	-11.9938	-11.9938	-11.9938	-11.9938	-11.9938	-11.9938	-11.9938	-11.9938	-11.9938	-11.9938	-11.9938	-11.9938	-11.9938	-11.9938	-11.9938	-11.9938	-11.9938	-11.9938	-11.9938	-11.9938	-11.9938	-11.9938	-11.9938	-11.9938	-11.9938	-11.9938	-11.9938	-11.9938	-11.9938	-11.9938	-11.9938	-11.9938	-11.9938	-11.9938
Q96L73	Histone-lysine N-methyltransferase, H3 lysine-36 specific	-5.01834	-4.84876	-11.9938	-11.9938	-11.9938	-11.9938	-11.9938	-5.10332	-3.80752	-11.9938	-4.0006	-3.81323	-4.38509	-4.22627	-4.00691	-3.42808	-3.30051	-3.83035	-3.36594	-3.22234	-3.43959	-3.83364	-4.03435	-4.16856	-3.42016	-3.43549	-5.11328	-11.9938	-11.9938	-11.9938	-3.78479	-11.9938	-11.9938	-11.9938	-11.9938	-4.19105	-11.9938	-11.9938	-11.9938	-11.9938	-11.9938	-11.9938	-11.9938	-11.9938	-11.9938	-11.9938	-11.9938	-1.92004
Q9UBU8	Mortality factor 4-like protein 1	-5.30915	-5.37933	-4.19346	-3.56793	-4.08917	-11.9938	-11.9938	-11.9938	-11.9938	-11.9938	-5.34172	-11.9938	-11.9938	-11.9938	-11.9938	-11.9938	-11.9938	-11.9938	-11.9938	-11.9938	-11.9938	-11.9938	-4.38869	-4.30878	-3.6561	-11.9938	-6.50476	-11.9938	-11.9938	-11.9938	-11.9938	-11.9938	-11.9938	-11.9938	-11.9938	-11.9938	-11.9938	-11.9938	-11.9938	-11.9938	-11.9938	-11.9938	-11.9938	-11.9938	-11.9938	-11.9938	-11.9938	-11.9938
Q9BV86	N-terminal Xaa-Pro-Lys N-methyltransferase 1	-5.04797	-5.09561	-11.9938	-11.9938	-11.9938	-11.9938	-5.76369	-11.9938	-11.9938	-5.97322	-5.25844	-11.9938	-11.9938	-11.9938	-11.9938	-11.9938	-11.9938	-11.9938	-11.9938	-11.9938	-11.9938	-11.9938	-5.52095	-11.9938	-11.9938	-11.9938	-11.9938	-11.9938	-11.9938	-11.9938	-11.9938	-11.9938	-11.9938	-11.9938	-11.9938	-11.9938	-11.9938	-11.9938	-11.9938	-11.9938	-11.9938	-11.9938	-11.9938	-11.9938	-11.9938	-11.9938	-11.9938	-11.9938
Q70IA6	MOB kinase activator 2	-6.47008	-11.9938	-11.9938	-11.9938	-11.9938	-11.9938	-11.9938	-11.9938	-2.7225	-3.20891	-11.9938	-11.9938	-11.9938	-4.43439	-4.01363	-11.9938	-11.9938	-11.9938	-11.9938	-11.9938	-3.64715	-3.73194	-11.9938	-11.9938	-11.9938	-11.9938	-11.9938	-11.9938	-11.9938	-11.9938	-4.17571	-11.9938	-11.9938	-11.9938	-11.9938	-11.9938	-11.9938	-11.9938	-11.9938	-11.9938	-3.64282	-11.9938	-11.9938	-11.9938	-11.9938	-11.9938	-11.9938	-11.9938
O96033	Molybdopterin synthase sulfur carrier subunit	-6.33209	-5.29681	-4.14373	-3.4854	-4.00663	-3.64879	-3.88164	-3.76903	-4.0701	-5.45404	-3.95059	-3.30439	-3.68768	-4.33551	-3.4862	-3.50384	-3.63434	-4.1021	-4.28289	-3.78297	-3.67366	-4.03532	-4.58971	-4.18808	-3.5911	-3.53897	-4.20966	-11.9938	-11.9938	-11.9938	-11.9938	-11.9938	-4.37141	-11.9938	-11.9938	-11.9938	-11.9938	-2.16629	-2.94598	-11.9938	-11.9938	-11.9938	-11.9938	-11.9938	-11.9938	-11.9938	-11.9938	-11.9938
Q9UBE8	Serine/threonine-protein kinase NLK	-11.9938	-11.9938	-11.9938	-11.9938	-11.9938	-11.9938	-11.9938	-11.9938	-11.9938	-11.9938	-3.00524	-2.47597	-2.50669	-6.1897	-11.9938	-11.9938	-11.9938	-11.9938	-11.9938	-11.9938	-11.9938	-11.9938	-11.9938	-11.9938	-11.9938	-11.9938	-5.27188	-11.9938	-11.9938	-11.9938	-11.9938	-11.9938	-11.9938	-11.9938	-11.9938	-11.9938	-11.9938	-11.9938	-11.9938	-11.9938	-4.16494	-11.9938	-11.9938	-11.9938	-11.9938	-11.9938	-11.9938	-11.9938
O00567	Nucleolar protein 56	-4.45027	-5.17527	-11.9938	-11.9938	-11.9938	-11.9938	-11.9938	-11.9938	-11.9938	-11.9938	-11.9938	-11.9938	-11.9938	-11.9938	-11.9938	-11.9938	-11.9938	-11.9938	-11.9938	-5.17957	-11.9938	-11.9938	-11.9938	-11.9938	-3.72302	-11.9938	-5.29099	-11.9938	-11.9938	-11.9938	-11.9938	-11.9938	-11.9938	-11.9938	-11.9938	-11.9938	-11.9938	-11.9938	-11.9938	-11.9938	-11.9938	-11.9938	-11.9938	-11.9938	-11.9938	-11.9938	-11.9938	-11.9938
P29475	Nitric oxide synthase, brain	-5.08858	-6.81318	-11.9938	-11.9938	-5.5238	-5.07081	-5.32115	-4.63549	-3.88553	-5.84619	-5.59966	-3.99179	-5.94333	-6.06064	-3.67769	-4.36716	-4.3136	-5.3615	-4.54169	-5.11561	-4.35618	-4.64386	-3.58513	-4.37758	-4.27362	-3.86323	-5.20686	-2.80525	-2.73556	-3.37192	-4.4215	-3.59685	-3.36873	-3.30366	-4.41953	-3.94635	-3.04133	-2.44814	-3.37017	-2.92999	-4.62771	-2.45588	-2.74621	-2.92563	-2.83447	-3.22143	-2.15135	-2.78992
Q7Z494	Nephrocystin-3	-4.87314	-5.05594	-5.34643	-3.84585	-5.26122	-4.7674	-4.47594	-5.59597	-3.74527	-5.30993	-4.77872	-2.66993	-4.26499	-4.48184	-4.37257	-3.73482	-3.40833	-4.3436	-2.80181	-3.92513	-2.24749	-4.44104	-1.5349	-5.10914	-2.80078	-3.76737	-3.6012	-2.42232	-3.15062	-3.0987	-4.32493	-2.52183	-4.11573	-2.03615	-3.56613	-3.80466	-1.73574	-1.7611	-3.68605	-2.34175	-3.80252	-1.76853	-0.826223	-2.9537	-2.51361	-2.27171	-1.54777	-2.10868
O75161	Nephrocystin-4	-11.9938	-11.9938	-3.37035	-11.9938	-4.3865	-4.40048	-4.63332	-6.1137	-4.82178	-5.86699	-2.79392	-2.44485	-3.5646	-3.47599	-11.9938	-11.9938	-11.9938	-11.9938	-11.9938	-11.9938	-11.9938	-4.92823	-2.44182	-3.0724	-11.9938	-11.9938	-2.91743	-11.9938	-11.9938	-11.9938	-11.9938	-11.9938	-11.9938	-11.9938	-11.9938	-11.9938	-11.9938	-11.9938	-11.9938	-11.9938	-11.9938	-11.9938	-11.9938	-11.9938	-11.9938	-11.9938	-11.9938	-11.9938
Q9UFN0	Protein NipSnap homolog 3A	-1.29101	-2.55079	-1.94666	-4.52607	-1.56244	0.0109346	-1.45213	-2.01192	-0.898157	-0.997978	-2.97811	-1.93876	-1.86172	-2.9699	-4.26309	-2.74272	-4.01204	-3.19877	-2.86436	-4.77669	-2.91254	-3.08736	-1.22994	-0.870925	-3.06514	-2.93564	-1.50856	-11.9938	-11.9938	-11.9938	-11.9938	-11.9938	-3.36612	-3.30479	-11.9938	-3.02088	-11.9938	-11.9938	-2.1567	-11.9938	-2.17288	-11.9938	-1.7551	-11.9938	-11.9938	-11.9938	-11.9938	-11.9938
Q6UXV4	MICOS complex subunit MIC27	-4.28131	-4.46581	-3.12744	-4.28629	-3.84754	-2.70261	-3.94608	-3.38215	-3.22641	-2.64919	-2.77889	-3.56512	-2.61848	-3.79008	-2.64787	-4.19783	-5.31841	-3.51639	-3.03976	-3.09081	-2.98315	-3.41887	-3.82857	-2.82485	-4.33381	-4.27058	-3.67395	-11.9938	-11.9938	-3.8031	-11.9938	-3.4216	-4.03289	-11.9938	-4.18233	-11.9938	-11.9938	-3.15557	-3.30654	-3.56137	-3.53416	-3.163	-11.9938	-11.9938	-11.9938	-11.9938	-11.9938	-2.9334
Q86YT6	E3 ubiquitin-protein ligase MIB1	-11.9938	-11.9938	-11.9938	-11.9938	-11.9938	-11.9938	-11.9938	-11.9938	-11.9938	-11.9938	-11.9938	-11.9938	-11.9938	-11.9938	-11.9938	-11.9938	-11.9938	-11.9938	-11.9938	-11.9938	-11.9938	-11.9938	-4.70234	-11.9938	-11.9938	-11.9938	-11.9938	-11.9938	-11.9938	-11.9938	-11.9938	-11.9938	-11.9938	1.17539	-11.9938	-11.9938	-11.9938	-11.9938	-11.9938	-11.9938	-11.9938	-11.9938	-11.9938	-11.9938	-11.9938	-11.9938	-11.9938	-11.9938
Q643R3	Lysophospholipid acyltransferase LPCAT4	-11.9938	-5.81751	-11.9938	-11.9938	-11.9938	-11.9938	-11.9938	-11.9938	-11.9938	-3.19898	0.562891	1.09216	1.12638	-3.75915	-11.9938	-11.9938	-11.9938	-11.9938	-1.74207	-11.9938	-11.9938	-11.9938	-11.9938	-11.9938	-4.91728	-11.9938	-11.9938	-11.9938	-11.9938	-11.9938	-11.9938	-11.9938	-11.9938	-11.9938	-3.17113	-11.9938	-11.9938	-11.9938	-11.9938	-11.9938	-11.9938	-11.9938	-11.9938	-11.9938	-11.9938	-1.40795	-11.9938	-11.9938
Q9NTJ4	Alpha-mannosidase 2C1	-6.05582	-5.67334	-11.9938	-11.9938	-11.9938	-3.85373	-5.17718	-4.27025	-4.71478	-4.93925	-4.39501	-2.80265	-5.06285	-4.89685	-11.9938	-11.9938	-11.9938	-11.9938	-11.9938	-11.9938	-11.9938	-11.9938	-11.9938	-11.9938	-11.9938	-11.9938	-11.9938	-11.9938	-11.9938	-11.9938	-11.9938	-11.9938	-11.9938	-11.9938	-11.9938	-11.9938	-11.9938	-11.9938	-11.9938	-11.9938	-11.9938	-11.9938	-11.9938	-3.96743	-2.80709	-3.26215	-11.9938	-11.9938
O95382	Mitogen-activated protein kinase kinase kinase 6	-4.43374	-5.15473	-3.46391	-4.07183	-2.27557	-2.58743	-4.07167	-3.15765	-2.97455	-4.00867	-3.52563	-2.99949	-3.91326	-5.12209	-4.10511	-3.73587	-2.91524	-4.81041	-4.70231	-4.20887	-2.48496	-2.87782	-2.82076	-3.65103	-2.76887	-2.06884	-3.4493	-2.17572	-2.29908	-3.666	-3.95252	-3.19813	-3.28833	-3.3526	-2.90909	0.313091	-1.45223	-1.47759	-2.49843	-2.05824	-2.35712	-1.48502	-1.33821	-2.43971	0.0730357	-3.11542	-2.57625	-1.91817
P29966	Myristoylated alanine-rich C-kinase substrate	-6.53763	-11.9938	-11.9938	-11.9938	-11.9938	-4.6422	-11.9938	-11.9938	-11.9938	-5.91642	-11.9938	-11.9938	-5.60546	-11.9938	-11.9938	-11.9938	-11.9938	-11.9938	-11.9938	-11.9938	-11.9938	-11.9938	-11.9938	-11.9938	-11.9938	-11.9938	-11.9938	-11.9938	-11.9938	-11.9938	-11.9938	-11.9938	-11.9938	-11.9938	-11.9938	-11.9938	-11.9938	-11.9938	-11.9938	-11.9938	-11.9938	-11.9938	-11.9938	-11.9938	-11.9938	-11.9938	-11.9938	-11.9938
P51948	CDK-activating kinase assembly factor MAT1	-3.06262	-3.80817	-2.49525	-2.72379	-2.16352	-0.415279	-3.16905	-4.2451	-1.85084	-3.83819	-2.36991	-1.31545	-2.22923	-2.29947	-1.58747	-0.632104	-2.15737	-1.95894	-0.864612	-2.00257	-0.701297	-1.92231	-1.22267	-1.96149	-2.30357	-1.80113	-2.88269	0.184787	-1.77494	-0.957148	-1.68135	-1.52485	-1.94389	-1.73394	-1.6654	-1.81074	-0.848595	-0.572111	-2.01921	-1.15276	-1.99357	-0.57954	-1.14424	-1.55673	-1.24331	-1.18601	-0.132095	-0.994815
Q99707	Methionine synthase	-4.91473	-6.5595	-5.39852	-4.71198	-5.23316	-11.9938	-11.9938	-5.35818	-11.9938	-5.39604	-4.778	-4.49805	-5.41172	-5.83055	-11.9938	-11.9938	-11.9938	-11.9938	-11.9938	-0.693269	-2.68164	-11.9938	-11.9938	-1.86766	-11.9938	-11.9938	-11.9938	-11.9938	-11.9938	-11.9938	-11.9938	-11.9938	-11.9938	-11.9938	-11.9938	-11.9938	-11.9938	-11.9938	-11.9938	-11.9938	-11.9938	-11.9938	-3.14216	-11.9938	-11.9938	-11.9938	-11.9938	-11.9938
Q00266	S-adenosylmethionine synthase isoform type-1	-4.2296	-3.99239	-3.82493	-4.31383	-4.61259	-3.71751	-3.68916	-4.78974	-4.94557	-4.85308	-4.19596	-3.50903	-4.42278	-4.39802	-11.9938	-11.9938	-11.9938	-4.93307	-11.9938	-5.08257	-11.9938	-5.04784	-11.9938	-11.9938	-11.9938	-11.9938	-11.9938	-11.9938	-11.9938	-11.9938	-11.9938	-11.9938	-11.9938	-11.9938	-11.9938	-11.9938	-11.9938	-11.9938	-11.9938	-11.9938	-11.9938	-11.9938	-11.9938	-11.9938	-11.9938	-11.9938	-11.9938	-11.9938
Q9HCC0	Methylcrotonoyl-CoA carboxylase beta chain, mitochondrial	-4.60434	-3.35629	-4.23435	-2.37617	-2.49098	-3.81381	-4.59334	-3.67392	-3.45132	-3.16571	-3.36413	-5.1562	-4.56857	-3.65853	-11.9938	-11.9938	-11.9938	-4.35035	-11.9938	-11.9938	-11.9938	-3.74767	-3.90283	-4.17934	-4.61629	-11.9938	-3.87742	-11.9938	-11.9938	-11.9938	-11.9938	-11.9938	-11.9938	-4.42487	-3.7675	-2.83385	-11.9938	-11.9938	-11.9938	-11.9938	-11.9938	-11.9938	-11.9938	-11.9938	-11.9938	-11.9938	-11.9938	-11.9938
P49736	DNA replication licensing factor MCM2	-3.2685	-4.11522	-3.54751	-2.55556	-4.91102	-2.86294	-5.29042	-2.99633	-4.39379	-3.19258	-3.75202	-2.98806	-3.97449	-3.50693	-4.04651	-3.66825	-3.76459	-4.26651	-3.78989	-4.70243	-3.83807	-5.06204	-3.78986	-3.98067	-3.75551	-3.40805	-3.55713	-11.9938	-11.9938	-11.9938	-11.9938	-11.9938	-11.9938	-11.9938	-3.28044	-11.9938	-11.9938	-11.9938	-11.9938	-11.9938	-11.9938	-11.9938	-3.97783	-11.9938	-2.90223	-11.9938	-11.9938	-2.38626
O15068	Guanine nucleotide exchange factor DBS	-4.15323	-4.30445	-1.38032	-2.54162	-3.01419	-0.839453	0.137087	-1.34521	-1.01344	-2.08098	-2.87523	-2.19327	-3.10705	-3.08635	-2.13254	-4.21487	-2.08769	-2.77725	-2.87745	-2.84692	-2.28991	-1.94416	-2.60022	-1.9815	-2.20735	-3.1362	-2.65892	-11.9938	-11.9938	-11.9938	-2.63708	-11.9938	-11.9938	-1.55376	-3.36398	-11.9938	-2.2731	-0.936436	-1.95727	-1.51708	-2.13353	-0.943865	-1.55568	-1.51273	-2.62926	-1.06668	-1.36208	-1.50791
Q86X76	Deaminated glutathione amidase	-2.7268	-2.93081	-2.29084	-1.34146	-2.33739	-5.07768	-3.02306	-3.13217	-3.4018	-3.10163	-2.39285	-2.88781	-4.76661	-3.91895	-3.18541	-4.24466	-4.07068	-3.5256	-3.2946	-3.44003	-3.97964	-3.8419	-3.72379	-3.7181	-3.26022	-4.22646	-3.39569	-11.9938	-11.9938	-11.9938	-4.03697	-11.9938	-11.9938	-2.88203	-3.60808	-3.00484	-11.9938	-11.9938	-11.9938	-11.9938	-3.7366	-11.9938	-11.9938	-11.9938	-11.9938	-11.9938	-11.9938	-11.9938
Q8TC05	Nuclear protein MDM1	-5.88493	-11.9938	-11.9938	-11.9938	-11.9938	-11.9938	-11.9938	-11.9938	-4.26695	-3.49128	-4.68044	-4.07214	-3.18526	-3.94189	-3.65136	-3.63891	-3.60651	-4.23716	-4.24799	-4.36571	-4.15013	-5.13279	-4.81033	-3.6934	-0.644338	-3.42529	-1.05111	-1.03651	-1.56641	-1.60318	-3.07404	-1.22168	-2.8203	-2.10082	-1.07082	-1.47646	-1.52258	-2.11308	-1.01827	-2.12859	-1.42542	-1.55537	-2.24062	-2.90146	-1.82896	-3.00233	-2.26755	-1.98852
P31153	S-adenosylmethionine synthase isoform type-2	-2.55062	-2.33187	-3.07276	-4.17067	-2.71052	-1.97527	-3.38638	-2.08857	-4.16223	-2.42984	-2.96732	-2.80945	-3.21095	-3.14825	-2.97906	-4.65533	-4.37857	-3.70508	-3.26917	-3.36574	-2.89273	-3.69015	-4.85949	-2.73972	-3.85192	-3.56697	-2.93816	-2.23997	-3.69423	-0.282319	-3.30674	-2.42514	-1.9583	-2.62014	-4.05329	-3.46032	-11.9938	-11.9938	-2.98454	-2.97187	-2.42615	-11.9938	-3.71902	-11.9938	-11.9938	-11.9938	-3.88488	-3.19105
Q6ZN04	RNA-binding protein MEX3B	-11.9938	-11.9938	-11.9938	-11.9938	-11.9938	-3.40008	-2.78992	-5.93848	0.199361	-3.51732	-11.9938	-11.9938	-11.9938	-11.9938	-11.9938	-1.46256	-4.01683	-11.9938	-11.9938	-11.9938	-11.9938	-11.9938	-11.9938	-11.9938	-11.9938	-11.9938	-0.752153	-11.9938	1.29661	-11.9938	-11.9938	-11.9938	-11.9938	-11.9938	-11.9938	-11.9938	1.39553	-11.9938	-11.9938	-11.9938	-11.9938	-11.9938	-11.9938	-11.9938	1.15169	1.95117	0.297479	1.99617
Q6NUT3	Major facilitator superfamily domain-containing protein 12	-11.9938	-11.9938	-11.9938	-11.9938	-11.9938	-11.9938	-11.9938	-11.9938	-11.9938	-11.9938	-11.9938	-11.9938	-11.9938	-11.9938	-11.9938	-11.9938	-11.9938	-11.9938	-11.9938	-11.9938	-11.9938	-11.9938	-11.9938	-11.9938	-11.9938	-11.9938	-11.9938	-11.9938	-11.9938	-11.9938	-11.9938	-11.9938	-11.9938	-11.9938	-11.9938	-11.9938	-11.9938	-11.9938	-11.9938	-11.9938	-11.9938	-11.9938	-11.9938	-11.9938	-11.9938	-11.9938	-11.9938	-11.9938
Q9H019	Mitochondrial fission regulator 1-like	-11.9938	-4.72654	-11.9938	-11.9938	-11.9938	-4.27765	-4.51049	-5.4518	-4.69895	-5.25862	-11.9938	-11.9938	-11.9938	-11.9938	-11.9938	-11.9938	-5.04338	-11.9938	-11.9938	-11.9938	-4.42663	-11.9938	-11.9938	-11.9938	-11.9938	-11.9938	-5.67636	-11.9938	-11.9938	-11.9938	-11.9938	-11.9938	-4.78363	-11.9938	-11.9938	-11.9938	-11.9938	-11.9938	-11.9938	-11.9938	-11.9938	-11.9938	-11.9938	-11.9938	-11.9938	-11.9938	-3.75378	-11.9938
O43451	Maltase-glucoamylase, intestinal	-11.9938	-6.26784	-11.9938	-11.9938	-11.9938	-11.9938	-11.9938	-11.9938	-11.9938	-4.29694	-4.6572	-4.12796	-5.53244	-4.56107	-11.9938	-11.9938	-3.49099	-11.9938	-3.3875	-4.71889	-4.16191	-11.9938	-11.9938	-11.9938	-2.98359	-3.52038	-3.48783	-2.03254	-2.56243	-3.74404	-1.99834	-2.25488	-3.68978	-2.60689	-3.02831	-3.13741	-2.21701	-2.51037	-2.66815	-2.3575	-1.54729	-1.65475	-2.26656	-2.22361	-2.30042	-0.0557272	-1.14327	-2.0879
P55209	Nucleosome assembly protein 1-like 1	-2.88518	-2.84136	-4.42485	-1.94788	-3.98623	-1.91837	-3.94462	-2.67147	-2.33969	-2.73046	-4.62985	-4.01789	-2.62158	-3.6115	-4.83739	-5.01343	-3.08426	-3.82549	-3.23829	-3.21297	-4.55444	-3.36704	-2.97317	-3.95232	-2.77013	-3.46491	-3.48491	-1.53929	-11.9938	-11.9938	-11.9938	-11.9938	-2.72004	-11.9938	-11.9938	-11.9938	-11.9938	-2.23503	-11.9938	-11.9938	-11.9938	-11.9938	-11.9938	-1.40159	-11.9938	-3.11539	-11.9938	-11.9938
Q8TAT6	Nuclear protein localization protein 4 homolog	-5.10781	-11.9938	-5.02072	-11.9938	-11.9938	-11.9938	-11.9938	-5.60554	-11.9938	-5.93995	-3.58011	-3.05084	-3.34453	-5.19272	-11.9938	-11.9938	-11.9938	-4.59003	-11.9938	-5.11508	-11.9938	-11.9938	-11.9938	-11.9938	-11.9938	-4.5533	-5.09175	-11.9938	-11.9938	-11.9938	-11.9938	-11.9938	-11.9938	-11.9938	-3.65066	-3.73088	-11.9938	-11.9938	-11.9938	-11.9938	-11.9938	-11.9938	-11.9938	-11.9938	-11.9938	-2.93477	-3.32414	-11.9938
Q86SE8	Nucleoplasmin-2	0.722576	0.680781	0.00877491	-3.57631	-0.189186	-0.831894	-0.394481	1.11921	0.953462	1.24988	-1.13618	-1.74455	-1.12305	1.21821	0.841051	-1.30891	-2.45357	0.86123	0.621833	1.1048	0.834488	0.289431	1.01945	0.392801	-3.33568	-0.311946	0.370563	1.09071	0.560814	0.872111	0.0438525	0.0124111	0.209807	-0.40046	-3.10193	-0.0504041	-1.69294	-1.7872	1.28513	1.02462	1.33349	1.23772	-0.47852	-0.435575	-2.72615	-0.739647	-0.644387	-2.87808
P06748	Nucleophosmin	-5.52058	-5.41366	-3.10258	-3.44913	-4.29486	-2.33853	-4.13613	-3.04167	-1.83717	-3.87912	-2.93674	-3.83232	-3.32125	-2.81522	-2.12829	-2.29813	-1.77655	-2.30305	-4.11871	-2.92868	-2.69261	-3.27525	-3.91026	-3.97424	-2.61005	-4.01304	-3.54337	-11.9938	-2.853	-2.82364	-11.9938	-1.82093	-3.27118	-11.9938	-11.9938	-3.46421	-11.9938	-11.9938	-0.918569	-0.759702	-1.79208	-1.1823	-11.9938	0.403324	-1.82797	-11.9938	-11.9938	-11.9938
Q9NVX2	Notchless protein homolog 1	-2.6873	-2.31287	0.759568	-4.68943	0.589491	-1.95184	0.117095	-0.201515	0.113476	-4.38916	-0.447942	-3.47017	-2.37806	-0.177142	-2.21235	-3.79389	-2.24683	-1.51272	-1.78271	-1.45892	-2.06028	-1.69504	-1.8783	-1.75635	-3.46837	-2.50138	-1.23995	-1.24162	-3.24418	-2.54871	-1.92186	-2.12052	-2.1393	-1.56703	-2.64814	-1.13432	-3.01603	-2.08623	-0.390995	-2.08008	-2.19139	-1.80508	-2.41689	-2.37394	-3.05453	-2.5051	-2.77925	-2.23823
P40261	Nicotinamide N-methyltransferase	-11.9938	-11.9938	-11.9938	-11.9938	-11.9938	-11.9938	-11.9938	-11.9938	-11.9938	-11.9938	-11.9938	-11.9938	-6.163	-11.9938	-11.9938	-11.9938	-11.9938	-11.9938	-11.9938	-11.9938	-11.9938	-11.9938	-11.9938	-11.9938	-11.9938	-11.9938	-11.9938	-11.9938	-11.9938	-11.9938	-11.9938	-11.9938	-11.9938	-11.9938	-11.9938	-11.9938	-11.9938	-11.9938	-11.9938	-11.9938	-11.9938	-11.9938	-11.9938	-3.09851	-11.9938	-11.9938	-11.9938	-11.9938
Q9Y316	Protein MEMO1	-4.94899	-4.90537	-11.9938	-11.9938	-11.9938	-11.9938	-11.9938	-4.29924	-11.9938	-5.36	-4.23609	-5.65298	-5.27916	-5.3965	-4.53424	-11.9938	-3.57838	-11.9938	-11.9938	-11.9938	-4.14026	-11.9938	-5.73347	-11.9938	-11.9938	-11.9938	-5.01671	-2.59759	-2.80479	-4.13703	-3.66435	-2.78276	-3.86472	-2.92505	-3.54493	-4.21066	-11.9938	-11.9938	-11.9938	-11.9938	-3.4489	-11.9938	-11.9938	-3.28945	-3.27669	-3.74622	-11.9938	-11.9938
A6NFF2	Putative nucleosome assembly protein 1-like 6	-11.9938	-11.9938	-11.9938	-11.9938	-11.9938	-11.9938	-11.9938	-11.9938	-11.9938	-11.9938	-3.44271	-2.91344	-3.66499	-4.12737	-11.9938	-11.9938	-11.9938	-11.9938	-3.64476	-11.9938	-11.9938	-11.9938	-11.9938	-4.64954	-11.9938	-11.9938	-11.9938	-11.9938	-11.9938	-11.9938	-11.9938	-11.9938	-11.9938	-11.9938	-11.9938	-11.9938	-11.9938	-11.9938	-11.9938	-11.9938	-11.9938	-11.9938	-11.9938	-11.9938	-11.9938	-11.9938	-11.9938	-11.9938
Q17RB8	LON peptidase N-terminal domain and RING finger protein 1	-11.9938	-11.9938	-5.2292	-3.39878	-11.9938	-11.9938	-11.9938	-11.9938	-11.9938	-6.39345	-11.9938	-11.9938	-11.9938	-11.9938	-11.9938	-11.9938	-11.9938	-11.9938	-11.9938	-11.9938	-11.9938	-11.9938	-5.34172	-11.9938	-11.9938	-11.9938	-4.66962	-11.9938	-11.9938	-11.9938	-11.9938	-11.9938	-11.9938	-11.9938	-11.9938	-2.72463	-11.9938	-11.9938	-11.9938	-11.9938	-11.9938	-11.9938	-11.9938	-11.9938	-11.9938	-11.9938	-11.9938	-11.9938
P23490	Loricrin	-11.9938	-4.12001	-11.9938	-3.0818	-11.9938	-11.9938	-11.9938	-11.9938	-11.9938	-3.53731	-4.88374	-3.616	0.447714	-4.64711	-2.53669	-2.44787	-2.92349	-3.32225	-1.02319	-3.4508	-2.8938	-3.22472	-3.42543	-4.74172	-3.67328	-4.17319	-2.88	-2.70214	-3.23204	-3.26882	-3.7689	-2.88731	-4.45483	-4.4754	-3.13295	-3.82938	-2.63533	-3.28192	-3.86017	-3.24133	-4.19553	-2.66811	-3.27992	-3.23697	-2.96987	-1.35673	-3.34064	-3.10126
Q6P582	Mitotic-spindle organizing protein 2A	-6.05948	-5.89349	-5.0861	-4.39952	-4.98367	-11.9938	-11.9938	-11.9938	-11.9938	-11.9938	-4.63654	-4.1073	-4.66108	-5.88578	-11.9938	-11.9938	-11.9938	-4.44264	-11.9938	-11.9938	-11.9938	-11.9938	-3.02609	-5.10432	-11.9938	-3.22718	-3.12149	-11.9938	-11.9938	-11.9938	-11.9938	-11.9938	-11.9938	-11.9938	-11.9938	-11.9938	-11.9938	-11.9938	-11.9938	-11.9938	-11.9938	-11.9938	-11.9938	-11.9938	-11.9938	-3.76113	-11.9938	-11.9938
Q5TBK1	NEDD4-binding protein 2-like 1	-11.9938	-11.9938	-11.9938	-11.9938	-11.9938	-11.9938	-11.9938	-11.9938	-11.9938	-11.9938	-11.9938	-11.9938	-11.9938	-11.9938	-11.9938	-11.9938	-11.9938	-11.9938	-11.9938	-11.9938	-11.9938	-11.9938	-2.11122	-3.32842	-11.9938	-11.9938	-2.19833	-11.9938	-11.9938	-11.9938	-11.9938	-11.9938	-11.9938	-11.9938	-1.56213	-2.96901	-11.9938	-11.9938	-11.9938	-11.9938	-11.9938	-11.9938	-11.9938	-11.9938	-11.9938	-1.00386	-0.222117	-11.9938
Q8IVV2	Lipoxygenase homology domain-containing protein 1	-5.77895	-5.93012	-3.88689	-4.11888	-5.74962	-11.9938	-11.9938	-11.9938	-11.9938	-11.9938	-11.9938	-3.61106	-11.9938	-11.9938	-3.54624	-4.76471	-3.20313	-4.13204	-3.65543	-4.2606	-3.7036	-4.03452	-5.31289	-4.36944	-3.35109	-3.64159	-4.46059	-11.9938	-3.80024	-2.50404	-11.9938	-11.9938	-11.9938	-2.15042	-11.9938	-2.24704	-11.9938	-11.9938	-11.9938	-11.9938	-11.9938	-11.9938	-11.9938	-11.9938	-11.9938	-11.9938	-11.9938	-3.00729
Q9Y2L9	Leucine-rich repeat and calponin homology domain-containing protein 1	-11.9938	-11.9938	-4.60857	-11.9938	-4.78016	-4.34519	-4.57803	-5.09822	-4.84471	-4.18802	-11.9938	-11.9938	-11.9938	-11.9938	-11.9938	-11.9938	-11.9938	-11.9938	-11.9938	-3.31848	-11.9938	-11.9938	-11.9938	-11.9938	-4.88799	-11.9938	-11.9938	-11.9938	-3.9451	-3.69938	-11.9938	-11.9938	-11.9938	-11.9938	-11.9938	-11.9938	-11.9938	-11.9938	-11.9938	-11.9938	-11.9938	-11.9938	-11.9938	-11.9938	-11.9938	-11.9938	-3.53928	-11.9938
A6NIV6	Leucine-rich repeat and IQ domain-containing protein 4	-11.9938	-7.11812	-11.9938	-11.9938	-11.9938	-4.07139	-1.65172	-4.82444	-4.49269	-5.79497	-1.9078	-1.37853	-1.38865	-5.36191	-11.9938	-11.9938	-11.9938	-11.9938	-1.46954	-11.9938	-11.9938	-11.9938	-5.91896	-11.9938	-11.9938	-4.48307	-2.93662	-11.9938	-11.9938	-2.64949	-11.9938	-11.9938	-11.9938	-11.9938	-11.9938	-11.9938	-11.9938	-11.9938	-11.9938	-0.345245	-11.9938	-11.9938	-11.9938	-11.9938	-11.9938	-11.9938	0.543128	-11.9938
Q9BX40	Protein LSM14 homolog B	-0.343328	-0.318526	-0.800841	0.805212	-0.516388	-4.41788	-1.87443	-0.627168	-0.923872	-0.0339856	-1.65919	-1.12992	-2.00343	-2.2025	-11.9938	-11.9938	-11.9938	-2.4169	-11.9938	-11.9938	-11.9938	-3.63993	-3.75261	-4.2341	-11.9938	-4.77028	-2.96133	-11.9938	-11.9938	-11.9938	-11.9938	-11.9938	-3.79535	-3.75799	-11.9938	-11.9938	-11.9938	-11.9938	-11.9938	-11.9938	-11.9938	-11.9938	-11.9938	-11.9938	-11.9938	-11.9938	-11.9938	-11.9938
Q9UK45	U6 snRNA-associated Sm-like protein LSm7	-11.9938	-6.22704	-3.41251	-11.9938	-11.9938	-11.9938	-11.9938	-11.9938	-11.9938	-5.95005	-11.9938	-11.9938	-11.9938	-11.9938	-11.9938	-11.9938	-11.9938	-11.9938	-11.9938	-11.9938	-11.9938	-11.9938	-11.9938	-11.9938	-11.9938	-11.9938	-11.9938	-11.9938	-11.9938	-11.9938	-11.9938	-11.9938	-11.9938	-11.9938	-11.9938	-11.9938	-11.9938	-11.9938	-11.9938	-11.9938	-11.9938	-11.9938	-11.9938	-11.9938	-11.9938	-11.9938	-11.9938	-11.9938
Q86VH2	Kinesin-like protein KIF27	-4.17905	-3.72925	-3.51393	-3.29957	-3.18604	-2.59713	-2.72207	-5.08347	-1.11404	-4.20261	-5.80353	-3.61098	-3.99756	-4.88101	-3.83107	-1.05157	-4.71797	-4.29948	-2.44404	-2.4185	-0.786169	-3.72422	-3.51354	-4.67743	-2.13602	-3.92725	-3.30338	-0.655207	1.04699	0.891848	-0.195624	-2.48	0.887106	-3.43381	-0.192827	-3.59036	-0.48445	0.514499	-0.242552	-1.66583	-0.353825	0.770856	0.973164	1.08031	0.348113	-2.14279	-2.89119	0.687884
Q7Z4S6	Kinesin-like protein KIF21A	-6.93433	-0.51642	-1.92606	1.36739	-3.00221	-2.48158	-11.9938	-0.908648	-2.9029	-11.9938	-2.50753	-1.97826	-3.93832	-2.85013	0.638377	0.811559	0.927184	-1.79429	-1.97533	-1.56551	0.891387	-2.01236	-1.73148	-2.62416	-0.142162	-0.793126	-1.81837	-1.03365	1.60044	0.4575	-0.537999	-1.13238	0.175227	0.399531	0.774635	-3.31562	0.97717	0.951813	-3.21443	-0.862421	0.552056	-2.16209	1.63937	1.77145	1.73009	-0.586831	-0.166805	0.781938
Q99661	Kinesin-like protein KIF2C	-1.98422	-2.30532	-11.9938	-11.9938	-11.9938	-5.285	-5.44559	-3.69415	-3.28477	-4.30283	-3.43012	-4.6107	-4.06108	-3.16454	-3.89193	-4.13276	-3.39327	-3.25719	-3.67505	-3.87171	-4.44068	-4.32417	-3.66672	-4.52923	-3.64067	-3.58854	-3.53162	-11.9938	-11.9938	-11.9938	-11.9938	-11.9938	-11.9938	-3.97512	-11.9938	-3.037	-11.9938	-11.9938	-3.90479	-11.9938	-4.43406	-11.9938	-11.9938	-11.9938	-11.9938	-11.9938	-11.9938	-11.9938
Q8IXV7	Kelch domain-containing protein 8B	-4.97177	-11.9938	-11.9938	-11.9938	-11.9938	-3.16831	-3.40117	-3.9214	-5.01914	-4.1397	-3.26248	-2.93571	-4.0851	-3.96684	-3.38693	-3.91115	-11.9938	-11.9938	-11.9938	-11.9938	-3.06952	-11.9938	-11.9938	-11.9938	-11.9938	-4.07594	-5.00276	-11.9938	-11.9938	-11.9938	-11.9938	-11.9938	-4.45253	-11.9938	-11.9938	-11.9938	-11.9938	-11.9938	-11.9938	-11.9938	-2.65431	-11.9938	-11.9938	-2.56208	-11.9938	-11.9938	-1.95962	-2.56519
Q9BXK1	Krueppel-like factor 16	-3.67982	-3.46465	-2.70617	-2.01953	-3.90746	-3.44356	-4.59457	-3.86009	-5.03601	-3.70806	-11.9938	-11.9938	-11.9938	-11.9938	-11.9938	-11.9938	-11.9938	-11.9938	-11.9938	-4.74337	-11.9938	-11.9938	-11.9938	-4.03207	-11.9938	-11.9938	-11.9938	-11.9938	-11.9938	-11.9938	-11.9938	-11.9938	-11.9938	-11.9938	-11.9938	-11.9938	-11.9938	-11.9938	-11.9938	-11.9938	-11.9938	-11.9938	-11.9938	-11.9938	-11.9938	-11.9938	-11.9938	-11.9938
O43240	Kallikrein-10	-2.65642	-2.56631	-2.89108	-1.47731	-3.38484	-2.54798	-3.01606	-3.09888	-3.73983	-2.55697	-3.24093	-2.71166	-3.66877	-3.70072	-3.28569	-3.68641	-3.98538	-4.15944	-4.04056	-4.41322	-4.56549	-4.18715	-4.38785	-4.6592	-3.77367	-3.1207	-3.44481	-11.9938	-11.9938	-11.9938	-11.9938	-11.9938	-11.9938	-11.9938	-11.9938	-2.38316	-11.9938	-11.9938	-11.9938	-2.58361	-11.9938	-11.9938	-11.9938	-11.9938	-1.47324	-2.24438	-3.16176	-11.9938
Q9P0G3	Kallikrein-14	-11.9938	-6.27752	-11.9938	-11.9938	-11.9938	-11.9938	-11.9938	-11.9938	-11.9938	-11.9938	-5.01714	-4.45234	-5.38369	-5.50103	-4.06876	-4.16063	-4.22927	-4.78678	-4.35075	-4.91894	-4.93704	-4.78227	-5.01452	-5.05084	-4.23819	-4.27826	-5.26435	-11.9938	-11.9938	-11.9938	-11.9938	-11.9938	-11.9938	-11.9938	-11.9938	-11.9938	-11.9938	-11.9938	-11.9938	-11.9938	-11.9938	-11.9938	-11.9938	-11.9938	-11.9938	-11.9938	-11.9938	-11.9938
O60259	Kallikrein-8	-11.9938	-11.9938	-11.9938	-11.9938	-11.9938	-11.9938	-11.9938	-4.69034	-11.9938	-3.86975	-1.21935	-0.690075	-0.995352	-2.79425	-11.9938	-11.9938	-11.9938	-11.9938	-11.9938	-11.9938	-11.9938	-11.9938	-11.9938	-11.9938	-11.9938	-11.9938	-11.9938	-11.9938	-11.9938	-11.9938	-11.9938	-11.9938	-11.9938	-11.9938	-11.9938	-11.9938	-11.9938	-11.9938	-11.9938	-11.9938	-11.9938	-11.9938	-11.9938	-11.9938	-11.9938	-2.39747	-11.9938	-11.9938
Q9H0H3	Kelch-like protein 25	-5.11037	-11.9938	-11.9938	-11.9938	-11.9938	-11.9938	-11.9938	-11.9938	-11.9938	-5.61906	-11.9938	-11.9938	-5.0335	-11.9938	-11.9938	-11.9938	-11.9938	-11.9938	-11.9938	-11.9938	-11.9938	-11.9938	-11.9938	-11.9938	-11.9938	-11.9938	-11.9938	-11.9938	-11.9938	-11.9938	-11.9938	-11.9938	-11.9938	-11.9938	-11.9938	-11.9938	-11.9938	-11.9938	-11.9938	-11.9938	-11.9938	-11.9938	-11.9938	-11.9938	-11.9938	-11.9938	-11.9938	-11.9938
Q10713	Mitochondrial-processing peptidase subunit alpha	-4.28389	-4.55289	-4.43692	-3.95906	-5.13497	-3.31955	-2.7395	-3.49408	-0.558424	-3.79395	-4.20114	-4.40991	-4.87565	-4.10205	-1.46058	-1.71828	-1.48571	-1.66266	-3.91907	-4.27328	-1.69058	-3.69022	-2.91661	-3.84371	-1.80554	-1.75341	-2.71981	-11.9938	-11.9938	-11.9938	-11.9938	-11.9938	-11.9938	-2.62045	-11.9938	-11.9938	-2.71462	-11.9938	-2.98354	-1.44836	-3.25926	-1.80479	-11.9938	-11.9938	-11.9938	-11.9938	-11.9938	-3.18055
P20645	Cation-dependent mannose-6-phosphate receptor	-4.50069	-3.92376	-4.69789	-2.84042	-3.36167	-3.759	-3.76814	-4.28836	-3.9566	-4.7778	-11.9938	-11.9938	-11.9938	-11.9938	-11.9938	-11.9938	-11.9938	-11.9938	-11.9938	-11.9938	-11.9938	-11.9938	-11.9938	-11.9938	-11.9938	-11.9938	-11.9938	-11.9938	-11.9938	-11.9938	-11.9938	-11.9938	-11.9938	-11.9938	-11.9938	-11.9938	-11.9938	-11.9938	-11.9938	-11.9938	-11.9938	-11.9938	-11.9938	-11.9938	-11.9938	-11.9938	-11.9938	-11.9938
Q6ZNG9	KRAB-A domain-containing protein 2	-11.9938	-0.69681	-5.40181	-11.9938	-11.9938	-11.9938	-11.9938	-5.00739	-11.9938	-1.06632	-1.8315	-0.151233	0.556565	-1.18238	-4.14204	-4.65879	-2.2968	-5.25699	0.342307	-11.9938	-11.9938	-11.9938	-11.9938	-11.9938	-11.9938	-11.9938	-4.14375	-0.509465	-2.68963	-1.07614	-2.19602	-0.694637	-3.77656	-1.14164	0.506232	-1.17653	-1.29057	-1.31593	-2.33676	-1.89657	-4.10683	-1.32335	-1.93516	-0.462279	-1.78161	1.46968	-3.23478	-1.97195
P01594	Immunoglobulin kappa variable 1-33	-3.61945	-11.9938	-4.2364	-11.9938	-11.9938	-4.12839	-11.9938	-11.9938	-11.9938	-11.9938	-11.9938	-11.9938	-11.9938	-11.9938	-11.9938	-11.9938	-11.9938	-11.9938	-11.9938	-5.52667	-11.9938	-11.9938	-2.32194	-2.97407	-3.20767	-2.33581	-3.6207	-11.9938	-11.9938	-11.9938	-11.9938	-11.9938	-11.9938	-11.9938	-11.9938	-11.9938	-11.9938	-11.9938	-11.9938	-11.9938	-11.9938	-11.9938	-11.9938	-11.9938	-11.9938	-11.9938	-11.9938	-11.9938
Q9UPT6	C-Jun-amino-terminal kinase-interacting protein 3	-11.9938	-11.9938	-11.9938	-11.9938	-11.9938	-11.9938	-11.9938	-4.16499	-11.9938	-11.9938	-11.9938	-11.9938	-11.9938	-3.90157	-11.9938	-11.9938	-11.9938	-11.9938	-11.9938	-11.9938	-11.9938	-11.9938	-11.9938	-11.9938	-4.38484	-11.9938	-11.9938	-11.9938	-11.9938	-11.9938	-3.70372	-11.9938	-11.9938	-11.9938	-11.9938	-11.9938	-11.9938	-11.9938	-11.9938	-11.9938	-11.9938	-11.9938	-11.9938	-11.9938	-11.9938	-3.81925	-11.9938	-11.9938
O60271	C-Jun-amino-terminal kinase-interacting protein 4	-4.66907	-5.54023	-4.83556	-2.5307	-2.75115	-11.9938	-11.9938	-11.9938	-4.55206	-5.46779	-11.9938	-11.9938	-11.9938	-5.41698	-11.9938	-11.9938	-11.9938	-4.49838	-11.9938	-4.28217	-11.9938	-4.22993	-11.9938	-11.9938	-11.9938	-11.9938	-11.9938	-11.9938	-11.9938	-3.36057	-11.9938	-11.9938	-11.9938	-11.9938	-11.9938	-3.06485	-11.9938	-11.9938	-3.05213	-3.59123	-2.54033	-11.9938	-11.9938	-11.9938	-11.9938	-11.9938	-11.9938	-11.9938
Q15652	Probable JmjC domain-containing histone demethylation protein 2C	-2.73523	-4.10898	-3.28012	-2.81378	-3.47459	-4.10869	-3.29814	-2.10638	-1.98322	-3.2656	-2.59813	-4.31552	0.561602	-3.10001	-0.925575	-1.80289	-1.47621	-2.92689	-2.43304	-2.2335	-1.47264	-2.52119	-2.7219	-4.04346	-2.10771	-3.26417	-3.04191	-1.69471	0.166691	-0.457221	-2.37591	-2.27327	-2.35879	0.303857	-0.451431	-1.85999	-1.40102	0.745472	-0.275365	-1.28307	0.00949249	0.738043	-0.193122	-0.70162	1.67005	-0.134894	0.245785	0.572129
Q5VZ66	Janus kinase and microtubule-interacting protein 3	-11.9938	-11.9938	-11.9938	-11.9938	-11.9938	-4.29214	-4.93887	-11.9938	-11.9938	-11.9938	-11.9938	-11.9938	-11.9938	-11.9938	-11.9938	-11.9938	-11.9938	-11.9938	-11.9938	-11.9938	-11.9938	-11.9938	-11.9938	-11.9938	-11.9938	-11.9938	-11.9938	-11.9938	-11.9938	-11.9938	-11.9938	-11.9938	-11.9938	-11.9938	-11.9938	-11.9938	-11.9938	-11.9938	-11.9938	-11.9938	-11.9938	-11.9938	-11.9938	-11.9938	-11.9938	-11.9938	-11.9938	-11.9938
Q8N9B5	Junction-mediating and -regulatory protein	-11.9938	-11.9938	-4.96272	-11.9938	-11.9938	-11.9938	-5.35237	-5.10131	-11.9938	-11.9938	-11.9938	-11.9938	-11.9938	-11.9938	-11.9938	-11.9938	-11.9938	-11.9938	-11.9938	-11.9938	-11.9938	-11.9938	-11.9938	-11.9938	-4.84697	-11.9938	-11.9938	-11.9938	-11.9938	-11.9938	-11.9938	-11.9938	-11.9938	-11.9938	-11.9938	-11.9938	-11.9938	-11.9938	-11.9938	-11.9938	-4.27697	-11.9938	-11.9938	-11.9938	-11.9938	-11.9938	-11.9938	-11.9938
Q16626	Male-enhanced antigen 1	-4.32249	-4.32084	-3.06921	-3.97307	-4.84252	-11.9938	-11.9938	-4.93591	-11.9938	-6.79581	-3.46991	-2.84024	-5.63745	-5.26867	-11.9938	-11.9938	-11.9938	-11.9938	-11.9938	-5.03411	-11.9938	-11.9938	-5.45439	-5.08678	-11.9938	-2.2994	-5.60305	-11.9938	-11.9938	-11.9938	-11.9938	-11.9938	-11.9938	-11.9938	-11.9938	-11.9938	-11.9938	-11.9938	-11.9938	-11.9938	-11.9938	-11.9938	-11.9938	-11.9938	-11.9938	-11.9938	-11.9938	-11.9938
Q9H910	Jupiter microtubule associated homolog 2	-3.19496	-3.74098	-1.23632	-1.54317	-1.93912	-0.441237	-4.14767	-1.48868	-0.618213	-1.29646	-1.36638	-1.99274	-3.71357	-1.47017	-1.6913	-1.27373	-1.10245	-1.22846	-2.15414	-1.02462	-1.00984	-1.09928	-1.89773	-1.48993	-2.79126	-2.20165	-1.72461	-1.34503	-1.87493	-1.98915	-2.281	-3.42694	-2.39447	-2.42907	-2.3408	-2.46668	-11.9938	-11.9938	-2.11383	-1.88081	-2.32137	-2.51448	-11.9938	-11.9938	-11.9938	-3.38741	-11.9938	-11.9938
P10644	cAMP-dependent protein kinase type I-alpha regulatory subunit	-1.79583	-2.11261	-2.60783	-3.13453	-2.49787	-4.11729	-2.18581	-2.12133	-2.36354	-2.08061	-3.02575	-3.80249	-3.48559	-3.06811	-2.23481	-2.76437	-2.80132	-2.57234	-2.54656	-3.14511	-2.1588	-2.90951	-3.12305	-3.02117	-4.09494	-3.25144	-3.65519	-11.9938	-11.9938	-3.88452	-3.73335	-11.9938	-4.53485	-3.42108	-11.9938	-11.9938	-11.9938	-11.9938	-11.9938	-2.76639	-3.06433	-11.9938	-11.9938	-3.7643	-11.9938	-2.82096	-11.9938	-3.62859
Q92993	Histone acetyltransferase KAT5	-11.9938	-4.65446	-11.9938	-11.9938	-11.9938	-11.9938	-11.9938	-11.9938	-11.9938	-3.51406	-11.9938	-11.9938	-0.647153	-11.9938	-11.9938	-11.9938	-11.9938	-11.9938	-11.9938	-11.9938	-11.9938	-11.9938	-11.9938	-11.9938	-1.73562	-11.9938	-4.84583	-11.9938	-11.9938	-11.9938	-11.9938	-11.9938	-4.22376	-11.9938	-3.92859	-11.9938	-11.9938	-11.9938	-11.9938	-11.9938	-3.88625	-11.9938	-11.9938	-11.9938	-11.9938	-0.990106	-3.30998	-11.9938
Q8WYB5	Histone acetyltransferase KAT6B	-4.91633	-5.2853	-11.9938	-11.9938	-11.9938	-3.78298	-4.18951	-4.62027	-5.66672	-4.36991	-4.78537	-11.9938	-11.9938	-11.9938	-11.9938	-11.9938	-11.9938	-11.9938	-11.9938	-11.9938	-11.9938	-11.9938	-4.77006	-4.68801	-11.9938	-4.39138	-5.39572	-11.9938	-11.9938	-11.9938	-3.57437	-11.9938	-11.9938	-11.9938	-11.9938	-11.9938	-11.9938	-11.9938	-11.9938	-11.9938	-11.9938	-11.9938	-11.9938	-11.9938	-11.9938	-3.21241	-11.9938	-11.9938
Q9BQA1	Methylosome protein 50	-5.62239	-5.01163	-4.91416	-3.96227	-4.4835	-3.70668	-3.93953	-4.45975	-5.13253	-4.14745	-4.85388	-3.51999	-3.9414	-4.55111	-11.9938	-11.9938	-11.9938	-5.23237	-11.9938	-4.61581	-11.9938	-11.9938	-4.76449	-4.76083	-11.9938	-11.9938	-4.7819	-11.9938	-11.9938	-11.9938	-11.9938	-11.9938	-11.9938	-11.9938	-11.9938	-11.9938	-11.9938	-11.9938	-11.9938	-11.9938	-11.9938	-11.9938	-11.9938	-11.9938	-11.9938	-11.9938	-11.9938	-11.9938
Q7L2J0	7SK snRNA methylphosphate capping enzyme	-3.70208	-11.9938	-4.96281	-11.9938	-11.9938	-3.78316	-4.43023	-2.80481	-4.20447	-5.27191	-3.62505	-4.1923	-4.00955	-3.51117	-11.9938	-11.9938	-3.47609	-3.35351	-11.9938	-3.10237	-11.9938	-11.9938	-4.40746	-11.9938	-11.9938	-11.9938	-5.81695	-11.9938	-11.9938	-11.9938	-3.45036	-11.9938	-3.14084	-2.74253	-11.9938	-2.96534	-11.9938	-11.9938	-11.9938	-2.4323	-3.40006	-11.9938	-11.9938	-11.9938	-11.9938	-3.1791	-11.9938	-11.9938
Q9NQ76	Matrix extracellular phosphoglycoprotein	-6.69181	-11.9938	-11.9938	-3.1843	-11.9938	-11.9938	-4.97259	-5.40728	-11.9938	-11.9938	-11.9938	-2.87344	-11.9938	-11.9938	-3.94941	-3.11008	-3.30802	-4.14423	-2.49685	-4.48763	-4.48645	-3.84116	-4.897	-3.69556	-1.90471	-1.86546	-4.36098	-11.9938	-11.9938	-11.9938	-11.9938	-11.9938	-11.9938	-11.9938	-3.04446	-11.9938	-11.9938	-11.9938	-11.9938	-11.9938	-11.9938	-11.9938	-11.9938	-11.9938	-11.9938	-11.9938	-11.9938	-11.9938
Q9H7H0	Methyltransferase-like protein 17, mitochondrial	-5.74215	-5.2862	-11.9938	-11.9938	-11.9938	-4.61681	-4.84964	-5.36981	-4.48915	-7.08048	-11.9938	-11.9938	-11.9938	-11.9938	-11.9938	-11.9938	-11.9938	-11.9938	-11.9938	-11.9938	-11.9938	-11.9938	-11.9938	-4.78217	-11.9938	-11.9938	-11.9938	-11.9938	-11.9938	-11.9938	-11.9938	-11.9938	-11.9938	-11.9938	-11.9938	-11.9938	-11.9938	-11.9938	-11.9938	-11.9938	-11.9938	-11.9938	-11.9938	-11.9938	-11.9938	-11.9938	-11.9938	-11.9938
Q14164	Inhibitor of nuclear factor kappa-B kinase subunit epsilon	-11.9938	-11.9938	-3.71433	-11.9938	-4.79435	-11.9938	-11.9938	-5.588	-5.30145	-11.9938	-2.90704	-2.9955	-3.5676	-3.68497	-11.9938	-11.9938	-11.9938	-11.9938	-11.9938	-11.9938	-5.24333	-11.9938	-2.36347	-3.49275	-2.76214	-2.35102	-2.94387	-11.9938	-11.9938	-11.9938	-11.9938	-11.9938	-11.9938	-11.9938	-11.9938	-11.9938	-11.9938	-11.9938	-11.9938	-11.9938	-11.9938	-11.9938	-11.9938	-11.9938	-11.9938	-11.9938	-11.9938	-11.9938
Q96EZ8	Microspherule protein 1	-11.9938	-11.9938	-11.9938	-11.9938	-11.9938	-11.9938	-11.9938	-11.9938	-11.9938	-11.9938	-11.9938	-11.9938	-1.41217	-11.9938	-11.9938	-11.9938	-11.9938	-11.9938	-11.9938	-11.9938	-11.9938	-11.9938	-11.9938	-11.9938	-11.9938	-11.9938	-11.9938	-11.9938	-11.9938	-11.9938	-11.9938	-11.9938	-11.9938	-11.9938	-11.9938	-11.9938	-11.9938	-11.9938	-11.9938	-11.9938	-11.9938	-11.9938	-11.9938	-11.9938	-11.9938	-11.9938	-11.9938	-11.9938
P53990	IST1 homolog	-3.87942	-4.40418	-11.9938	-11.9938	-11.9938	-3.2543	-3.48715	-4.00738	-5.4394	-3.78415	-4.51649	-3.98725	-5.91185	-4.42973	-11.9938	-11.9938	-11.9938	-4.83124	-11.9938	-11.9938	-11.9938	-11.9938	-11.9938	-2.32566	-11.9938	-11.9938	-4.30631	-11.9938	-11.9938	-11.9938	-11.9938	-11.9938	-11.9938	-11.9938	-11.9938	-11.9938	-11.9938	-11.9938	-11.9938	-11.9938	-11.9938	-11.9938	-11.9938	-11.9938	-11.9938	-11.9938	-11.9938	-11.9938
Q9NWR8	Calcium uniporter regulatory subunit MCUb, mitochondrial	-5.29512	-4.85061	-11.9938	-11.9938	-11.9938	-11.9938	-11.9938	-11.9938	-11.9938	-11.9938	-11.9938	-11.9938	-11.9938	-11.9938	-11.9938	-11.9938	-11.9938	-11.9938	-11.9938	-11.9938	-4.38999	-11.9938	-4.75128	-11.9938	-11.9938	-11.9938	-11.9938	-11.9938	-11.9938	-11.9938	-11.9938	-11.9938	-11.9938	-11.9938	-11.9938	-11.9938	-11.9938	-11.9938	-11.9938	-11.9938	-11.9938	-11.9938	-11.9938	-11.9938	-11.9938	-11.9938	-3.14516	-11.9938
P17301	Integrin alpha-2	-4.51007	-4.93938	-4.34028	-3.36698	-5.3537	-1.52791	-11.9938	-11.9938	-5.96465	-11.9938	-4.71812	-4.49704	-5.46458	-5.52805	-3.69781	-2.83375	-3.65297	-3.85354	-3.807	-5.40111	-2.39902	-5.12342	-4.3868	-5.46522	-4.38814	-3.72049	-3.13927	-1.39853	-1.92843	-2.28465	-1.61608	-1.5837	-1.95113	-2.46285	-4.43549	-2.53965	-11.9938	-11.9938	-11.9938	-11.9938	-0.939253	-11.9938	-11.9938	-11.9938	-11.9938	-11.9938	-11.9938	-11.9938
Q9Y6D9	Mitotic spindle assembly checkpoint protein MAD1	-0.589949	-0.600438	-0.251571	0.0607338	-2.41616	-2.64147	-0.850479	-0.00116592	0.125623	-3.81449	-1.2752	0.172871	-0.786845	-0.904211	1.00198	1.168	0.863489	-0.892861	-1.20811	0.430344	0.519232	-0.990228	1.2994	-1.66142	0.757696	1.24549	-0.463866	1.38134	2.99496	0.703835	0.822643	-0.702305	1.58533	1.33993	1.02669	1.32054	1.94013	0.674321	-1.05287	-0.262717	1.08006	2.11636	2.57548	1.54749	3.39633	0.437947	2.78474	2.25509
Q13797	Integrin alpha-9	0.618692	0.846539	-4.78597	1.97622	-3.30698	-4.02016	-3.93399	1.38195	-5.37587	-3.12393	-1.98313	-1.91948	-3.86217	0.638385	2.8644	2.42457	3.11433	-1.31575	-4.1152	0.276537	2.06116	-1.15332	-0.58372	-2.45558	0.540208	-2.85432	0.0938353	3.44763	3.70852	3.80075	1.98092	0.556732	2.13773	-4.21046	-4.566	2.09495	3.47892	4.00285	-3.77783	2.71507	-4.42274	-1.04672	-3.2363	3.28187	-3.36068	0.967331	3.15615	3.18577
P11215	Integrin alpha-M	-5.97409	-11.9938	-11.9938	-11.9938	-11.9938	-11.9938	-11.9938	-11.9938	-11.9938	-11.9938	-4.38894	-4.2982	-5.84486	-5.32924	-11.9938	-11.9938	-11.9938	-11.9938	-11.9938	-11.9938	-11.9938	-11.9938	-11.9938	-11.9938	-11.9938	-11.9938	-11.9938	-11.9938	-11.9938	-11.9938	-11.9938	-11.9938	-11.9938	-11.9938	-11.9938	-3.94721	-11.9938	-11.9938	-11.9938	-11.9938	-11.9938	-11.9938	-11.9938	-11.9938	-11.9938	-3.66339	-11.9938	-11.9938
P05556	Integrin beta-1	-1.40053	-1.752	-0.627109	0.0595325	-3.48743	-2.52902	-4.3527	-3.43747	-4.86821	-6.34923	-1.87592	-4.50733	-3.90223	-3.84622	-4.24255	-3.84457	-3.81217	-4.38509	-4.24477	-4.5145	-4.17099	-4.3453	-4.13705	-4.73941	-5.20632	-3.52913	-4.73646	-11.9938	-11.9938	-11.9938	-3.83073	-11.9938	-11.9938	-11.9938	-11.9938	-11.9938	-11.9938	-11.9938	-11.9938	-11.9938	-4.37056	-11.9938	-11.9938	-11.9938	-11.9938	-11.9938	-11.9938	-11.9938
P19827	Inter-alpha-trypsin inhibitor heavy chain H1	-1.72028	-4.42708	-6.09683	-2.61559	-3.13683	-2.83667	-11.9938	-11.9938	-11.9938	-6.13838	-11.9938	-11.9938	-11.9938	-11.9938	-3.87446	-3.3712	-3.82961	-4.46026	-3.98365	-4.82638	-2.81641	-4.36274	-5.32235	-4.5879	-3.94927	-3.89713	-5.64098	-3.28669	-11.9938	-11.9938	-11.9938	-11.9938	-11.9938	-11.9938	-11.9938	-3.96756	-11.9938	-11.9938	-11.9938	-11.9938	-11.9938	-11.9938	-11.9938	-11.9938	-11.9938	-3.22684	-11.9938	-11.9938
Q14624	Inter-alpha-trypsin inhibitor heavy chain H4	-0.992932	-11.9938	-11.9938	-11.9938	-11.9938	-11.9938	-11.9938	-5.88217	-11.9938	-7.03033	-11.9938	-11.9938	-5.11493	-11.9938	-11.9938	-11.9938	-11.9938	-11.9938	-11.9938	-3.91691	-11.9938	-11.9938	-11.9938	-11.9938	-11.9938	-11.9938	-11.9938	-11.9938	-11.9938	-11.9938	-11.9938	-11.9938	-11.9938	-11.9938	-11.9938	-4.5305	-11.9938	-11.9938	-11.9938	-11.9938	-11.9938	-11.9938	-11.9938	-11.9938	-11.9938	-11.9938	-11.9938	-11.9938
Q9NQX7	Integral membrane protein 2C	-4.90509	-11.9938	-11.9938	-11.9938	-2.82837	-3.85454	-11.9938	-11.9938	-11.9938	-6.0107	-5.53592	-4.7747	-5.48851	-5.80564	-11.9938	-11.9938	-4.20356	-11.9938	-11.9938	-11.9938	-4.77837	-5.38024	-11.9938	-11.9938	-11.9938	-11.9938	-11.9938	-11.9938	-11.9938	-11.9938	-11.9938	-11.9938	-11.9938	-11.9938	-11.9938	0.234656	-11.9938	-11.9938	-11.9938	-11.9938	-11.9938	-11.9938	-2.43329	-11.9938	-11.9938	-11.9938	-1.51453	-11.9938
Q13572	Inositol-tetrakisphosphate 1-kinase	-11.9938	-5.49905	-11.9938	-11.9938	-11.9938	-2.86028	-3.17066	-4.20615	-4.68343	-5.97196	-2.31742	-3.25172	-3.48457	-5.60689	-11.9938	-11.9938	-11.9938	-11.9938	-11.9938	-11.9938	-11.9938	-11.9938	-3.12264	-2.67994	-11.9938	-11.9938	-3.8592	-11.9938	-11.9938	-11.9938	-11.9938	-11.9938	-11.9938	-11.9938	-11.9938	-11.9938	-11.9938	-11.9938	-11.9938	-11.9938	-11.9938	-11.9938	-11.9938	-11.9938	-11.9938	-11.9938	-2.69342	-11.9938
Q14643	Inositol 1,4,5-trisphosphate receptor type 1	-2.04161	-2.40262	-2.98193	-4.0093	-4.04303	-2.09998	-3.01818	-1.63002	-3.94248	-1.38571	-1.38648	-2.96173	-3.73946	-2.44783	-2.21369	-2.78717	-2.66931	-3.06491	-2.84178	-2.52542	-2.72654	-2.22409	-2.23645	-1.98286	-2.80403	-3.15739	-1.86011	-1.79088	-1.84468	-3.31078	-1.85736	-1.97605	-2.83727	-2.8552	-3.00878	-3.12556	-11.9938	-11.9938	-3.24913	-2.68596	-2.38445	-11.9938	-2.84754	-11.9938	-2.48704	-11.9938	-11.9938	-11.9938
Q14573	Inositol 1,4,5-trisphosphate receptor type 3	-11.9938	-11.9938	-11.9938	-11.9938	-11.9938	-11.9938	-11.9938	-11.9938	-11.9938	-11.9938	-11.9938	-11.9938	-11.9938	-11.9938	-11.9938	-11.9938	-11.9938	-11.9938	-11.9938	-11.9938	-11.9938	-11.9938	-11.9938	-11.9938	-11.9938	-11.9938	-11.9938	-11.9938	-11.9938	-11.9938	-11.9938	-11.9938	-11.9938	-11.9938	-11.9938	-11.9938	-11.9938	-11.9938	-11.9938	-11.9938	-11.9938	-11.9938	-11.9938	-11.9938	-11.9938	-11.9938	-11.9938	-11.9938
P40925	Malate dehydrogenase, cytoplasmic	0.799871	1.14159	1.14962	0.845672	1.73488	-0.582009	2.12643	2.25236	1.84477	1.53519	1.98237	0.57709	0.0376264	1.33555	0.841419	0.850855	0.985717	1.48721	0.805765	1.48708	0.877466	1.47315	0.843361	1.11506	0.205287	0.753054	1.50915	-0.796716	-0.364738	0.816452	0.76397	0.95275	0.63035	0.436876	-0.941492	0.737803	-0.476797	0.562634	1.36218	0.885405	1.02804	0.836084	-0.61606	-0.259281	0.0252744	-0.335404	-2.63907	-0.587417
Q9Y624	Junctional adhesion molecule A	-11.9938	-11.9938	-11.9938	-11.9938	-11.9938	-11.9938	-11.9938	-11.9938	-11.9938	-11.9938	-11.9938	-11.9938	-4.69839	-11.9938	-11.9938	-11.9938	-11.9938	-11.9938	-11.9938	-11.9938	-11.9938	-11.9938	-11.9938	-11.9938	-11.9938	-11.9938	-11.9938	-11.9938	-11.9938	-11.9938	-11.9938	-11.9938	-11.9938	-11.9938	-11.9938	-11.9938	-11.9938	-11.9938	-11.9938	-11.9938	-11.9938	-11.9938	-11.9938	-11.9938	-11.9938	-11.9938	-11.9938	-11.9938
Q6NYC1	Bifunctional arginine demethylase and lysyl-hydroxylase JMJD6	-11.9938	-11.9938	-11.9938	-11.9938	-11.9938	-11.9938	-11.9938	-11.9938	-11.9938	-11.9938	-11.9938	-11.9938	-1.33896	-11.9938	-11.9938	-11.9938	-11.9938	-11.9938	-11.9938	-11.9938	-11.9938	-11.9938	-11.9938	-11.9938	-11.9938	-11.9938	-11.9938	-11.9938	-11.9938	-11.9938	-11.9938	-11.9938	-11.9938	-11.9938	-11.9938	-11.9938	-11.9938	-11.9938	-11.9938	-11.9938	-11.9938	-11.9938	-11.9938	-11.9938	-11.9938	-11.9938	-11.9938	-11.9938
P0C870	Bifunctional peptidase and -lysyl hydroxylase JMJD7	-1.93307	-1.80504	-0.959404	-0.272763	-4.33117	-4.85543	-3.26387	-3.25599	-3.16424	-3.27421	-5.09427	-1.61463	-2.52841	-2.14182	-4.12129	-3.50092	-4.03712	-2.61731	-3.62256	-3.75999	-3.76529	-4.00165	-4.20236	-4.33657	-3.58818	-3.53604	-3.50051	-11.9938	-11.9938	-11.9938	-11.9938	-11.9938	-11.9938	-11.9938	-11.9938	-11.9938	-11.9938	-11.9938	-3.95411	-11.9938	-11.9938	-11.9938	-11.9938	-11.9938	-11.9938	-11.9938	-11.9938	-11.9938
Q9BR39	Junctophilin-2	-5.94081	-11.9938	-11.9938	-11.9938	-11.9938	-11.9938	-11.9938	-5.07386	-11.9938	-5.96123	-3.98129	-3.45203	-3.70084	-5.75361	-4.06725	-4.20315	-4.0224	-4.38831	-4.17643	-4.89659	-4.22461	-4.43053	-4.87069	-4.78437	-2.46226	-4.08992	-5.3257	-11.9938	-11.9938	-11.9938	-11.9938	-11.9938	-11.9938	-3.03704	-3.98818	-3.23972	-11.9938	-11.9938	-11.9938	-11.9938	-11.9938	-11.9938	-11.9938	-11.9938	-3.98432	-11.9938	-11.9938	-3.26079
Q12906	Interleukin enhancer-binding factor 3	-11.9938	-11.9938	-11.9938	-3.21129	-3.37746	-2.5439	-2.78553	-4.7956	-3.27688	-4.18503	-2.93242	-3.1553	-5.25063	-4.18643	-2.43696	-1.60846	-2.64033	-2.70516	-2.13073	-2.92662	-1.84201	-2.5492	-3.49979	-3.37084	-2.82918	-2.59583	-3.86279	-1.59142	-2.42653	-2.56147	-2.96339	-2.0818	-3.60599	-2.69788	-2.8924	-3.03774	-1.70731	-11.9938	-11.9938	-11.9938	-11.9938	-11.9938	-3.20069	-3.15775	-11.9938	-11.9938	-11.9938	-11.9938
Q92794	Histone acetyltransferase KAT6A	-11.9938	-6.0608	-11.9938	-11.9938	-11.9938	-1.91409	-4.33415	-1.82841	-2.35834	-3.38039	-2.63288	-2.10361	-2.75544	-3.45506	-0.963986	-2.20336	-2.21124	-11.9938	-11.9938	-11.9938	-2.87922	-11.9938	-11.9938	-11.9938	-11.9938	-11.9938	-11.9938	-1.73876	-2.26866	-1.41115	-2.80553	-1.92393	-1.87776	-2.80307	-3.39107	-3.2326	-11.9938	-2.09874	-11.9938	-3.06952	-3.31438	-11.9938	-2.14812	-11.9938	-11.9938	-11.9938	-11.9938	-2.09523
Q9BW62	Katanin p60 ATPase-containing subunit A-like 1	-4.14457	-2.75461	-4.73316	-2.15749	-2.8329	-3.70334	-0.955436	-1.49167	-1.12809	-1.04006	-3.41726	0.0102905	-0.835255	-0.954543	0.19471	-0.0481459	0.442722	-1.98694	0.698098	-0.919026	-0.526182	-1.14486	-1.21716	-0.954054	0.80937	-2.92648	-0.322703	1.34508	1.29964	0.508221	1.31658	0.27175	1.00735	1.25718	1.41118	0.737991	1.40279	0.937583	0.615135	0.206281	0.740927	-1.11194	1.05012	1.56038	1.68981	1.6548	1.75071	0.716305
P50222	Homeobox protein MOX-2	-11.9938	-11.9938	-11.9938	-11.9938	-11.9938	-4.65156	-4.64394	-4.1306	-4.8324	-5.8997	-5.08405	-4.62274	-6.25354	-5.59446	-11.9938	-11.9938	-11.9938	-11.9938	-4.76983	-11.9938	-11.9938	-11.9938	-5.51428	-11.9938	-4.4431	-1.81587	-5.43869	-3.12467	-3.24569	-3.36327	-4.19141	-3.30984	-4.34167	-4.18896	-4.2338	-4.68357	-11.9938	-11.9938	-11.9938	-11.9938	-4.31839	-11.9938	-11.9938	-11.9938	-1.77419	-3.09317	-11.9938	-11.9938
Q16820	Meprin A subunit beta	-4.1672	-4.31842	-1.89796	-3.82653	-3.02816	-2.63935	-4.12883	-4.22153	-3.69463	-5.18294	-5.18873	-4.50075	-5.41442	-4.704	-4.02481	-4.01236	-3.97996	-5.00786	-4.13399	-4.12284	-4.14453	-3.61104	-5.27022	-5.64935	-3.88912	-4.08614	-5.03288	-11.9938	-11.9938	-11.9938	-11.9938	-11.9938	-11.9938	-11.9938	-11.9938	-11.9938	-11.9938	-11.9938	-11.9938	-11.9938	-11.9938	-11.9938	-11.9938	-11.9938	-11.9938	-11.9938	-11.9938	-11.9938
P0DP06	Immunoglobulin heavy variable 4-30-4	-2.2297	-11.9938	-11.9938	-11.9938	-11.9938	-11.9938	-11.9938	-11.9938	-11.9938	-11.9938	-4.82918	-4.5376	-5.45127	-5.85322	-11.9938	-11.9938	-11.9938	-11.9938	-11.9938	-11.9938	-11.9938	-5.54028	-11.9938	-11.9938	-4.25907	-11.9938	-4.66885	-11.9938	-11.9938	-11.9938	-11.9938	-11.9938	-11.9938	-11.9938	-11.9938	-11.9938	-11.9938	-11.9938	-11.9938	-11.9938	-11.9938	-11.9938	-11.9938	-11.9938	-11.9938	-11.9938	-11.9938	-11.9938
Q9BQ69	ADP-ribose glycohydrolase MACROD1	-11.9938	-4.41351	-11.9938	-11.9938	-5.27943	-3.93525	-5.64427	-5.45818	-4.69075	-0.961393	-1.45128	-0.922014	-1.33785	-6.44272	-11.9938	-11.9938	-2.85694	-11.9938	-11.9938	-11.9938	-3.82613	-11.9938	-5.65781	-11.9938	-5.04373	-0.701608	-3.64036	-1.41733	-0.74373	-3.19751	-1.20968	-3.52014	-2.8991	-2.44613	0.439565	-1.25565	-1.73332	-1.75868	-3.30704	-2.33933	-3.61173	-1.76611	-2.37792	0.521112	-2.6532	-0.677138	-2.24477	-2.19926
Q9UPN3	Microtubule-actin cross-linking factor 1, isoforms 1/2/3/5	-3.68729	-4.90744	-2.73909	-3.01788	-3.91983	-3.47316	-4.00305	-4.04624	-3.0323	-3.99784	-1.52988	-2.35214	-3.47159	-2.07358	-4.71453	-1.86577	-2.23949	-1.63106	-3.88631	-5.29898	-2.20556	-1.56137	-2.79258	-2.91983	-3.98731	-1.67505	-3.01718	-3.06386	-1.4931	-1.81634	-4.55335	-1.72072	-3.69825	-2.40455	-2.52012	-1.66444	-2.62842	-2.19352	-2.17594	-0.806339	-2.24799	-1.77071	-2.81276	-3.41975	-3.13456	-3.07388	-2.97862	-3.70888
Q8N5G2	Macoilin	-5.5234	-5.56302	-4.54987	-3.86326	-4.76187	-4.14747	-4.35606	-4.8378	-4.52067	-6.46826	-4.82918	-3.54067	-4.5047	-4.96234	-3.84886	-3.8364	-3.80401	-4.43465	-3.95804	-4.5632	-2.07472	-4.33713	-5.06437	-3.92182	-4.2449	-4.51183	-4.73187	-11.9938	-3.13185	-11.9938	-11.9938	-11.9938	-11.9938	-11.9938	-11.9938	-11.9938	-11.9938	-11.9938	-11.9938	-11.9938	-11.9938	-11.9938	-11.9938	-11.9938	-2.87257	-11.9938	-11.9938	-11.9938
Q6IE81	Protein Jade-1	-1.00877	-1.37813	-1.17376	1.26263	-2.27324	-0.871	-2.29834	-0.979729	-0.576886	-4.03723	-1.69812	-1.16884	-2.52578	-1.86146	0.259938	-0.465506	0.802693	-1.8776	-4.05925	-0.839329	-0.0442043	-0.581326	-0.200215	-0.916258	-0.167839	-0.115705	-1.10117	1.0391	1.70579	0.766489	-0.205267	1.45023	0.418362	0.571083	1.05256	0.744033	2.11365	1.76155	0.740712	-0.355672	-0.52351	1.75412	2.06164	1.83187	1.10845	0.159123	1.68297	0.89786
Q7Z3U7	Protein MON2 homolog	-11.9938	-5.73935	-11.9938	-11.9938	-11.9938	-11.9938	-11.9938	-11.9938	-5.86604	-11.9938	-5.1759	-11.9938	-11.9938	-11.9938	-11.9938	-11.9938	-4.99321	-11.9938	-11.9938	-11.9938	-4.36997	-5.1518	-5.48457	-5.31484	-4.74029	-11.9938	-11.9938	-11.9938	-11.9938	-11.9938	-11.9938	-11.9938	-11.9938	-11.9938	-11.9938	-11.9938	-11.9938	-11.9938	-11.9938	-11.9938	-11.9938	-11.9938	-11.9938	-11.9938	-11.9938	-11.9938	-11.9938	-11.9938
Q14678	KN motif and ankyrin repeat domain-containing protein 1	-11.9938	-11.9938	-11.9938	-11.9938	-11.9938	-3.11745	-3.3503	-3.98725	-2.7261	-4.60627	-4.7571	-4.59423	-4.84968	-5.25892	-11.9938	-11.9938	-11.9938	-11.9938	-11.9938	-11.9938	-11.9938	-11.9938	-5.06573	-5.78627	-4.48959	-4.05123	-11.9938	-11.9938	-0.17706	-11.9938	-11.9938	-11.9938	-11.9938	-11.9938	-11.9938	-11.9938	-11.9938	-11.9938	-11.9938	-11.9938	-11.9938	-11.9938	-11.9938	-11.9938	-11.9938	-11.9938	-0.560508	-11.9938
P13861	cAMP-dependent protein kinase type II-alpha regulatory subunit	-3.70815	-2.64286	-2.04718	-1.97804	-2.22614	-2.52258	-2.67026	-2.08829	-1.52746	-1.82966	-1.54896	-3.00343	-2.10712	-2.19176	-3.07668	-3.46133	-2.16904	-2.05307	-3.85517	-2.1098	-2.93469	-2.20797	-3.40891	-2.72188	-4.65775	-4.58936	-2.35025	-11.9938	-11.9938	-11.9938	-3.59244	-11.9938	-4.21237	-11.9938	-3.99112	-3.97146	-1.01665	-1.04201	-3.70645	-1.62266	-3.7007	-1.04944	-1.66125	-2.2402	-1.26195	-1.34917	-1.18531	-1.48259
Q05655	Protein kinase C delta type	-11.9938	-5.18788	-11.9938	-11.9938	-11.9938	-11.9938	-11.9938	-5.54125	-11.9938	-11.9938	-11.9938	-11.9938	-5.56491	-11.9938	-11.9938	-11.9938	-11.9938	-11.9938	-11.9938	-11.9938	-11.9938	-11.9938	-11.9938	-11.9938	-11.9938	-11.9938	-11.9938	-11.9938	-11.9938	-11.9938	-11.9938	-11.9938	-11.9938	-11.9938	-11.9938	-11.9938	-11.9938	-11.9938	-11.9938	-11.9938	-11.9938	-11.9938	-11.9938	-11.9938	-11.9938	-11.9938	-11.9938	-11.9938
O75439	Mitochondrial-processing peptidase subunit beta	-3.30436	-3.83878	-2.70221	-2.69021	-5.15305	-2.98742	-2.44692	-4.33928	-2.01747	-3.20218	-3.23597	-4.7057	-3.9755	-4.09286	-4.64795	-3.41188	-3.37948	-4.10026	-3.53352	-2.70014	-3.5817	-3.91262	-3.67778	-4.24754	-4.14577	-3.447	-3.40977	-11.9938	-11.9938	-11.9938	-11.9938	-11.9938	-11.9938	-11.9938	-11.9938	-11.9938	-11.9938	-11.9938	-11.9938	-11.9938	-11.9938	-11.9938	-11.9938	-11.9938	-2.54728	-11.9938	-11.9938	-3.04611
P23919	Thymidylate kinase	-2.35174	-1.84363	-1.37808	-0.691434	-4.81002	-2.72146	-3.55365	-2.87342	-4.35838	-2.61033	-3.67003	-2.16129	-3.07507	-2.47738	-2.69923	-2.68678	-2.65438	-3.61585	-3.40385	-3.33311	-2.8566	-2.98851	-3.77464	-3.52245	-2.77404	-2.7219	-3.42057	-11.9938	-11.9938	-11.9938	-11.9938	-11.9938	-11.9938	-11.9938	-11.9938	-11.9938	-11.9938	-11.9938	-11.9938	-11.9938	-3.59173	-11.9938	-11.9938	-11.9938	-11.9938	-11.9938	-11.9938	-3.50569
P24043	Laminin subunit alpha-2	-11.9938	-11.9938	-1.64256	-3.56458	-11.9938	-2.03669	-2.58799	-2.83905	-0.804232	-3.47791	-1.02703	-0.701192	-1.61497	-1.96924	-1.61195	-2.33467	-2.18915	-5.31034	-1.45264	-1.05182	-2.50449	-2.83542	-5.3276	-2.11597	-3.42769	-2.49256	-5.11934	-11.9938	-11.9938	-2.16847	-11.9938	-11.9938	-11.9938	-11.9938	-11.9938	-2.31184	-11.9938	-11.9938	-1.48737	-2.25984	-1.65116	-11.9938	-11.9938	-11.9938	-11.9938	-11.9938	-11.9938	-11.9938
P42166	Lamina-associated polypeptide 2, isoform alpha	-4.64223	-11.9938	-11.9938	-11.9938	-11.9938	-11.9938	-11.9938	-5.12163	-11.9938	-11.9938	-11.9938	-4.21649	-11.9938	-11.9938	-3.75114	-11.9938	-4.71149	-11.9938	-11.9938	-11.9938	-3.43933	-11.9938	-4.4661	-11.9938	-11.9938	-4.76846	-4.76788	-11.9938	-3.19251	-11.9938	-11.9938	-11.9938	-2.59989	-1.69266	-11.9938	-11.9938	-11.9938	-11.9938	-11.9938	-11.9938	-3.30893	-11.9938	-3.20709	-2.87374	-11.9938	-11.9938	-11.9938	-2.47138
P55268	Laminin subunit beta-2	-11.9938	-6.80531	-3.98843	-11.9938	-11.9938	-4.35735	-5.1487	-3.87921	-4.76767	-5.85703	-4.44205	-4.00107	-4.74335	-4.94389	-3.93453	-3.85966	-3.88968	-4.52032	-4.04371	-5.19588	-4.5562	-4.63142	-4.68873	-4.75771	-3.09711	-2.80508	-4.05326	-3.19484	-11.9938	-11.9938	-11.9938	-3.38001	-11.9938	-3.1315	-11.9938	-4.1408	-2.45069	-11.9938	-11.9938	-3.05669	-11.9938	-11.9938	-11.9938	-11.9938	-11.9938	-11.9938	-1.32982	-2.18687
P13473	Lysosome-associated membrane glycoprotein 2	-1.87491	-1.54797	-11.9938	-11.9938	-11.9938	-11.9938	-11.9938	-4.40191	-11.9938	-3.48644	-3.41422	-2.88495	-3.3414	-3.98278	-11.9938	-11.9938	-11.9938	-3.95867	-11.9938	-11.9938	-11.9938	-3.72047	-3.90683	-3.48909	-11.9938	-11.9938	-3.29048	-11.9938	-11.9938	-11.9938	-11.9938	-11.9938	-3.74221	-11.9938	-11.9938	-11.9938	-11.9938	-11.9938	-11.9938	-11.9938	-11.9938	-11.9938	-11.9938	-11.9938	-11.9938	-11.9938	-11.9938	-11.9938
O95835	Serine/threonine-protein kinase LATS1	-5.85803	-5.54898	-4.75144	-4.06484	-4.58606	-11.9938	-11.9938	-11.9938	-11.9938	-5.4679	-3.88055	-3.37933	-4.24221	-5.23812	-3.2802	-3.33896	-3.1332	-3.79514	-3.27867	-3.90266	-3.22366	-3.63803	-3.80613	-3.99047	-3.24652	-3.18257	-4.09037	-2.97461	-1.50452	-3.54319	-3.79576	-3.10316	-3.90656	-3.78795	-3.73265	-3.88973	-2.19335	-2.56481	-11.9938	-3.378	-11.9938	-11.9938	-11.9938	-11.9938	-11.9938	-11.9938	-11.9938	-3.23793
Q5TA81	Late cornified envelope protein 2C	-11.9938	-11.9938	-11.9938	-11.9938	-11.9938	-11.9938	-11.9938	-11.9938	-11.9938	-11.9938	-11.9938	-11.9938	-0.470462	-11.9938	-11.9938	-11.9938	-11.9938	-11.9938	-3.72152	-11.9938	-11.9938	-11.9938	-11.9938	-11.9938	-11.9938	-11.9938	-11.9938	-11.9938	-11.9938	-11.9938	-4.17689	-11.9938	-11.9938	-11.9938	-11.9938	-11.9938	-11.9938	-11.9938	-11.9938	-11.9938	-11.9938	-11.9938	-11.9938	-11.9938	-11.9938	-11.9938	-11.9938	-11.9938
Q5TA82	Late cornified envelope protein 2D	-11.9938	-11.9938	-11.9938	-11.9938	-11.9938	-11.9938	-11.9938	-11.9938	-11.9938	-11.9938	-11.9938	-11.9938	-2.69389	-11.9938	-11.9938	-11.9938	-11.9938	-11.9938	-11.9938	-11.9938	-11.9938	-11.9938	-11.9938	-11.9938	-11.9938	-11.9938	-11.9938	-11.9938	-11.9938	-11.9938	-11.9938	-11.9938	-11.9938	-11.9938	-11.9938	-11.9938	-11.9938	-11.9938	-11.9938	-11.9938	-11.9938	-11.9938	-11.9938	-11.9938	-11.9938	-11.9938	-11.9938	-11.9938
P17931	Galectin-3	-3.17687	-3.6363	-2.72863	-2.46651	-4.41716	-2.87567	-3.06956	-3.74326	-3.33703	-3.97603	-3.20579	-1.77841	0.132561	-3.71159	-2.04249	-2.47349	-2.50661	-3.60191	-5.02612	-3.14286	-1.71614	-2.61039	-2.53634	-2.28797	-1.93563	-1.84588	-3.08347	-0.482992	-1.00157	-0.834348	-2.31723	-1.71381	-1.50763	-1.55872	-0.921737	-2.37863	-2.7697	-1.95382	-2.48281	-2.04262	-2.57388	-1.4694	-1.94626	-1.93191	-2.2299	-2.14871	-2.24708	-2.10614
P30613	Pyruvate kinase PKLR	-11.9938	-11.9938	-11.9938	-11.9938	-11.9938	-11.9938	-11.9938	-11.9938	-11.9938	-4.1115	-11.9938	-11.9938	-11.9938	-6.40545	-11.9938	-11.9938	-11.9938	-11.9938	-11.9938	-11.9938	-11.9938	-11.9938	-11.9938	-11.9938	-11.9938	-11.9938	-11.9938	-11.9938	-11.9938	-11.9938	-11.9938	-11.9938	-11.9938	-3.89278	-11.9938	-3.63454	-11.9938	-11.9938	-11.9938	-11.9938	-11.9938	-11.9938	-11.9938	-11.9938	-11.9938	-2.49735	-11.9938	-11.9938
O75352	Mannose-P-dolichol utilization defect 1 protein	-3.85795	-3.60558	-3.14342	-2.3516	-4.23084	-3.19668	-3.56435	-3.46298	-2.59485	-3.42403	-3.48092	-2.95166	-4.24485	-3.74732	-3.93237	-3.37295	-3.96975	-4.16053	-3.81446	-3.23714	-3.25965	-4.27306	-3.70026	-4.04127	-3.46021	-3.40808	-3.66807	-11.9938	-11.9938	-3.35739	-11.9938	-11.9938	-11.9938	-11.9938	-3.38437	-11.9938	-11.9938	-11.9938	-11.9938	-3.10121	-11.9938	-11.9938	-11.9938	-11.9938	-11.9938	-11.9938	-11.9938	-11.9938
P39210	Protein Mpv17	-11.9938	-11.9938	-11.9938	-11.9938	-11.9938	-11.9938	-11.9938	-11.9938	-11.9938	-11.9938	-11.9938	-11.9938	-11.9938	-5.29782	-11.9938	-11.9938	-11.9938	-11.9938	-11.9938	-4.8486	-11.9938	-11.9938	-11.9938	-11.9938	-11.9938	-11.9938	-11.9938	-11.9938	-11.9938	-11.9938	-11.9938	-11.9938	-11.9938	-11.9938	-11.9938	-11.9938	-11.9938	-11.9938	-11.9938	-11.9938	-11.9938	-11.9938	-11.9938	-11.9938	-11.9938	-11.9938	-11.9938	-11.9938
Q8IVT5	Kinase suppressor of Ras 1	-4.62601	-5.01349	-4.83259	-3.20204	-3.72328	-3.93305	-4.1659	-5.28862	-4.35436	-4.099	-6.07674	-5.34082	-6.25424	-4.14377	-2.53886	-3.60107	-4.98421	-4.12702	-3.6504	-4.01974	-3.69858	-0.95472	-4.93709	-4.90652	-3.61603	-3.56389	-4.48047	-11.9938	-2.92408	-11.9938	-11.9938	-11.9938	-11.9938	-11.9938	-11.9938	-11.9938	-11.9938	-1.6992	-11.9938	-2.1119	-11.9938	-11.9938	-11.9938	-11.9938	-3.06509	-3.45074	-2.91957	-11.9938
Q6VAB6	Kinase suppressor of Ras 2	-11.9938	-4.44312	-4.73649	-11.9938	-11.9938	-11.9938	-11.9938	-4.36821	-11.9938	-3.08157	-0.336418	0.192854	0.17826	-3.72745	-3.48611	-3.47366	-3.44126	-4.07191	-0.268434	-3.91421	-4.95763	-3.97439	-4.9367	-4.30931	-3.56091	-4.21616	-4.24763	-11.9938	-11.9938	-11.9938	-11.9938	-11.9938	-3.60482	-4.23287	-2.83592	-3.0873	-11.9938	-11.9938	-11.9938	-11.9938	-11.9938	-11.9938	-11.9938	-11.9938	-11.9938	-0.329422	-3.58491	-11.9938
A0A0C4DH69	Immunoglobulin kappa variable 1-9	-4.19262	-11.9938	-11.9938	-11.9938	-11.9938	-11.9938	-11.9938	-11.9938	-11.9938	-11.9938	-11.9938	-11.9938	-4.78564	-11.9938	-4.64837	-11.9938	-11.9938	-11.9938	-11.9938	-11.9938	-11.9938	-11.9938	-11.9938	-11.9938	-4.7477	-11.9938	-11.9938	-11.9938	-11.9938	-11.9938	-11.9938	-11.9938	-11.9938	-11.9938	-11.9938	-11.9938	-11.9938	-11.9938	-11.9938	-11.9938	-11.9938	-11.9938	-11.9938	-11.9938	-11.9938	-11.9938	-3.08615	-2.8047
A0A0C4DH73	Immunoglobulin kappa variable 1-12	-3.48335	-11.9938	-11.9938	-11.9938	-4.179	-11.9938	-11.9938	-11.9938	-11.9938	-11.9938	-5.79061	-4.533	-5.01037	-5.564	-11.9938	-11.9938	-11.9938	-11.9938	-11.9938	-5.34106	-11.9938	-11.9938	-11.9938	-11.9938	-11.9938	-11.9938	-11.9938	-11.9938	-11.9938	-11.9938	-11.9938	-11.9938	-11.9938	-11.9938	-11.9938	-11.9938	-11.9938	-11.9938	-11.9938	-11.9938	-11.9938	-11.9938	-11.9938	-11.9938	-11.9938	-11.9938	-11.9938	-11.9938
A0A0C4DH68	Immunoglobulin kappa variable 2-24	-2.30095	-11.9938	-11.9938	-11.9938	-11.9938	-11.9938	-11.9938	-4.82034	-11.9938	-11.9938	-11.9938	-11.9938	-11.9938	-11.9938	-11.9938	-11.9938	-11.9938	-11.9938	-11.9938	-11.9938	-11.9938	-11.9938	-11.9938	-11.9938	-11.9938	-11.9938	-11.9938	-11.9938	-3.35804	-11.9938	-11.9938	-11.9938	-11.9938	-11.9938	-11.9938	-11.9938	-11.9938	-11.9938	-11.9938	-11.9938	-11.9938	-11.9938	-11.9938	-11.9938	-11.9938	-3.91889	-11.9938	-11.9938
A0A075B6P5	Immunoglobulin kappa variable 2-28	-3.68918	-11.9938	-11.9938	-11.9938	-11.9938	-11.9938	-11.9938	-11.9938	-11.9938	-11.9938	-11.9938	-11.9938	-11.9938	-11.9938	-11.9938	-11.9938	-11.9938	-11.9938	-11.9938	-11.9938	-11.9938	-11.9938	-11.9938	-11.9938	-11.9938	-11.9938	-11.9938	-11.9938	-11.9938	-11.9938	-11.9938	-11.9938	-11.9938	-11.9938	-11.9938	-11.9938	-11.9938	-11.9938	-11.9938	-11.9938	-11.9938	-11.9938	-11.9938	-11.9938	-11.9938	-11.9938	-11.9938	-11.9938
P04433	Immunoglobulin kappa variable 3-11	-4.34989	-5.49316	-4.36841	-3.68179	-4.49315	-11.9938	-11.9938	-11.9938	-11.9938	-11.9938	-11.9938	-11.9938	-11.9938	-11.9938	-4.62293	-11.9938	-11.9938	-11.9938	-11.9938	-4.65756	-3.11073	-11.9938	-11.9938	-11.9938	-11.9938	-4.57381	-4.82938	-11.9938	-11.9938	-11.9938	-11.9938	-11.9938	-11.9938	-11.9938	-11.9938	-11.9938	-11.9938	-11.9938	-11.9938	-11.9938	-11.9938	-11.9938	-11.9938	-11.9938	-11.9938	-11.9938	-11.9938	-11.9938
O00515	Ladinin-1	-0.964115	-0.752325	-0.106042	0.408958	0.382815	0.00570059	0.0613537	0.538626	1.58928	0.911914	-1.21223	-0.386473	-0.542828	0.437579	0.280637	-0.0236619	0.491105	0.643872	-0.0527565	0.505499	0.0756348	0.303238	-0.789967	0.0209208	-1.44959	-0.802027	-0.199442	-2.43156	-2.60974	-0.555279	-0.924741	-0.652162	-0.807905	-0.783325	-1.34603	-0.428226	-1.4383	-0.575617	-0.251071	-0.348821	-0.858295	-0.0374223	-1.19486	-2.82847	-2.67367	-4.01732	-1.36072	-1.0162
Q6PKG0	La-related protein 1	-4.27932	-4.45804	-4.13302	-2.64655	-3.16779	-4.32904	-11.9938	-11.9938	-11.9938	-4.24447	-4.32494	-3.66483	-4.57857	-4.51355	-4.2632	-11.9938	-4.19253	-4.10147	-11.9938	-11.9938	-11.9938	-11.9938	-11.9938	-11.9938	-11.9938	-11.9938	-11.9938	-11.9938	-11.9938	-11.9938	-11.9938	-11.9938	-11.9938	-11.9938	-11.9938	-11.9938	-11.9938	-11.9938	-11.9938	-11.9938	-11.9938	-11.9938	-11.9938	-11.9938	-11.9938	-11.9938	-11.9938	-11.9938
Q9UIQ6	Leucyl-cystinyl aminopeptidase	-3.72276	-4.66048	-11.9938	-11.9938	-11.9938	-11.9938	-11.9938	-3.67426	-11.9938	-3.94447	-4.24252	-3.71326	-4.16839	-5.58588	-4.48867	-4.47622	-4.44382	-3.00273	-4.59785	-5.35249	-4.70178	-4.97692	-4.48387	-5.67005	-4.18384	-4.51134	-5.49667	-11.9938	-11.9938	-11.9938	-4.07092	-11.9938	-11.9938	-11.9938	-11.9938	-11.9938	-11.9938	-11.9938	-11.9938	-11.9938	-11.9938	-11.9938	-11.9938	-11.9938	-11.9938	-11.9938	-11.9938	-11.9938
Q4G0J3	La-related protein 7	-6.34715	-5.6229	-3.29403	-3.51444	-4.7074	-11.9938	-11.9938	-11.9938	-4.52585	-5.75149	-4.58974	-3.84494	-4.57119	-4.87603	-0.77975	-0.767297	-0.7349	-1.36557	-0.888936	-2.76493	-2.6316	-1.26804	-0.532728	-1.60298	-0.414744	-1.71286	-1.26945	-11.9938	-11.9938	-11.9938	-11.9938	-11.9938	-11.9938	-11.9938	-11.9938	-11.9938	-11.9938	-11.9938	-11.9938	-11.9938	-11.9938	-11.9938	-1.55217	-11.9938	-11.9938	-11.9938	-11.9938	-2.99918
Q5T5B0	Late cornified envelope protein 3E	-11.9938	-11.9938	-11.9938	-11.9938	-11.9938	-11.9938	-11.9938	-11.9938	-11.9938	-11.9938	-11.9938	-11.9938	-0.652906	-11.9938	-11.9938	-11.9938	-11.9938	-11.9938	-11.9938	-11.9938	-11.9938	-11.9938	-11.9938	-11.9938	-11.9938	-11.9938	-11.9938	-11.9938	-11.9938	-11.9938	-11.9938	-11.9938	-11.9938	-11.9938	-11.9938	-11.9938	-11.9938	-11.9938	-11.9938	-11.9938	-11.9938	-11.9938	-11.9938	-11.9938	-11.9938	-11.9938	-11.9938	-11.9938
Q9UIC8	Leucine carboxyl methyltransferase 1	-0.705266	-0.564054	-1.02584	-1.69895	-1.10162	-0.74233	-1.00684	-3.69868	-1.13268	-0.78697	-1.46437	-3.02117	-4.58912	-1.84711	-2.01274	-2.52552	-2.53205	-1.40386	-2.4401	-1.40145	-1.58389	-1.44442	-1.34266	-1.29294	-2.05309	-2.72981	-1.27227	-2.56676	-3.22431	-2.25857	-3.04415	-2.43292	-3.35562	-4.00583	-3.39423	-3.92128	-11.9938	-2.83447	-1.72798	-2.33254	-4.2559	-2.44888	-11.9938	-3.16048	-11.9938	-11.9938	-11.9938	-11.9938
Q96JN0	Ligand-dependent corepressor	-11.9938	-11.9938	-11.9938	-11.9938	-4.5329	-11.9938	-11.9938	-11.9938	-11.9938	-11.9938	-11.9938	-11.9938	-11.9938	-11.9938	-11.9938	-11.9938	-11.9938	-11.9938	-11.9938	-11.9938	-2.94806	-11.9938	-11.9938	-2.92706	-11.9938	-11.9938	-11.9938	-11.9938	-11.9938	-11.9938	-11.9938	-11.9938	-11.9938	-11.9938	-11.9938	-11.9938	-11.9938	-11.9938	-11.9938	-11.9938	-11.9938	-11.9938	-11.9938	-11.9938	-11.9938	-11.9938	-11.9938	-11.9938
P04183	Thymidine kinase, cytosolic	-5.30784	-5.42296	-11.9938	-11.9938	-11.9938	-11.9938	-11.9938	-11.9938	-11.9938	-11.9938	-11.9938	-11.9938	-11.9938	-11.9938	-11.9938	-11.9938	-11.9938	-11.9938	-11.9938	-11.9938	-11.9938	-11.9938	-11.9938	-11.9938	-11.9938	-11.9938	-11.9938	-11.9938	-11.9938	-11.9938	-11.9938	-11.9938	-11.9938	-11.9938	-11.9938	-11.9938	-11.9938	-11.9938	-11.9938	-11.9938	-11.9938	-11.9938	-11.9938	-11.9938	-11.9938	-11.9938	-11.9938	-11.9938
P10721	Mast/stem cell growth factor receptor Kit	-4.94348	-5.49262	-11.9938	-11.9938	-11.9938	-11.9938	-11.9938	-5.09729	-11.9938	-6.09513	-11.9938	-11.9938	-4.72748	-11.9938	-11.9938	-11.9938	-11.9938	-11.9938	-11.9938	-5.2538	-11.9938	-11.9938	-3.42641	-11.9938	-11.9938	-11.9938	-11.9938	-11.9938	-11.9938	-11.9938	-11.9938	-11.9938	-11.9938	-11.9938	-11.9938	-11.9938	-11.9938	-11.9938	-11.9938	-11.9938	-11.9938	-11.9938	-11.9938	-11.9938	-11.9938	-11.9938	-11.9938	-11.9938
Q6TDP4	Kelch-like protein 17	-4.9019	-4.83464	-11.9938	-11.9938	-11.9938	-11.9938	-11.9938	-11.9938	-4.47609	-6.3482	-4.131	-4.34261	-4.30998	-4.63285	-11.9938	-11.9938	-11.9938	-11.9938	-11.9938	-11.9938	-11.9938	-11.9938	-11.9938	-11.9938	-11.9938	-11.9938	-11.9938	-11.9938	-11.9938	-11.9938	-11.9938	-11.9938	-11.9938	-11.9938	-11.9938	-11.9938	-11.9938	-11.9938	-11.9938	-11.9938	-11.9938	-11.9938	-11.9938	-11.9938	-4.39373	-3.88906	-11.9938	-11.9938
P03952	Plasma kallikrein	-3.89509	-5.35128	-4.22651	-3.53988	-4.40381	-11.9938	-11.9938	-11.9938	-11.9938	-6.53654	-5.51154	-5.45879	-7.08751	-6.48941	-4.34438	-4.25363	-4.81333	-5.01295	-4.45356	-4.35238	-4.50174	-4.83264	-4.67187	-5.84945	-4.41919	-4.48241	-4.61652	-11.9938	-11.9938	-11.9938	-11.9938	-11.9938	-11.9938	-11.9938	-11.9938	-11.9938	-11.9938	-11.9938	-11.9938	-11.9938	-11.9938	-11.9938	-11.9938	-11.9938	-11.9938	-11.9938	-11.9938	-11.9938
Q53H82	Endoribonuclease LACTB2	-11.9938	-11.9938	-3.1219	-11.9938	-11.9938	-3.37932	-5.00999	-4.44958	-3.3555	-4.60827	-5.356	-11.9938	-11.9938	-11.9938	-4.03673	-3.94279	-3.12527	-4.80592	-2.56814	-2.917	-4.15782	-4.48874	-4.68943	-5.26824	-4.07527	-4.51931	-5.00853	-11.9938	-11.9938	-11.9938	-11.9938	-11.9938	-11.9938	-11.9938	-2.63546	-1.912	-11.9938	-11.9938	-3.52417	-11.9938	-11.9938	-11.9938	-11.9938	-11.9938	-2.07758	-11.9938	-11.9938	-11.9938
Q9GZZ8	Extracellular glycoprotein lacritin	-4.90616	-4.86604	-2.89293	-2.63029	-0.955287	-2.58523	-1.25748	-1.77772	-1.44594	-2.12762	-4.32626	-1.65553	-1.0962	-2.75173	-1.44123	-1.42878	-1.49014	-4.46834	-1.55041	-3.9534	-2.99448	-2.71091	-1.72926	-2.00125	-0.408802	-1.37586	-2.17855	-0.109524	-0.838413	-2.29727	0.277242	-2.1241	-1.00943	-0.999	-0.235822	-1.52047	-0.954033	-0.979389	-2.00023	-1.17743	-2.40085	-0.986818	-1.68483	-2.20728	0.178982	-1.85975	-2.12743	-1.33863
Q9NS86	LanC-like protein 2	-11.9938	-11.9938	-11.9938	-11.9938	-11.9938	-11.9938	-11.9938	-11.9938	-4.27595	-4.30983	-11.9938	-1.84011	-11.9938	-11.9938	-11.9938	-11.9938	-11.9938	-11.9938	-11.9938	-11.9938	-11.9938	-11.9938	-5.02937	-5.41574	-11.9938	-1.02024	-11.9938	-11.9938	-11.9938	-11.9938	-11.9938	-11.9938	-11.9938	-3.4207	-1.98033	-2.50652	-11.9938	-11.9938	-3.4121	-11.9938	-3.05287	-11.9938	-11.9938	-11.9938	-11.9938	-1.54143	-11.9938	-11.9938
O95202	Mitochondrial proton/calcium exchanger protein	-3.21454	-3.76718	-3.51618	-4.78424	-4.49043	-4.65207	-2.8176	-2.0918	-1.73247	-1.99351	-2.65476	-2.91322	-3.03927	-2.0049	-2.7041	-2.99612	-2.63988	-1.85446	-2.78521	-1.95293	-3.16742	-2.43772	-3.34779	-3.06365	-2.74219	-2.75718	-2.36016	-2.33009	-2.85999	-2.92938	-3.50589	-2.69182	-3.51522	-3.3944	-3.19804	-3.20902	-11.9938	-11.9938	-2.39843	-1.97613	-2.04063	-11.9938	-3.97428	-11.9938	-11.9938	-3.14852	-11.9938	-3.79563
Q2VYF4	LETM1 domain-containing protein LETM2, mitochondrial	-11.9938	-11.9938	-5.4689	-11.9938	-11.9938	-11.9938	-11.9938	-11.9938	-11.9938	-11.9938	-11.9938	-11.9938	-11.9938	-11.9938	-11.9938	-11.9938	-11.9938	-11.9938	-11.9938	-11.9938	-2.81446	-11.9938	-11.9938	-11.9938	-3.66825	-11.9938	-11.9938	-11.9938	-11.9938	-11.9938	-11.9938	-11.9938	-11.9938	-11.9938	-11.9938	-11.9938	-11.9938	-11.9938	-11.9938	-11.9938	-11.9938	-11.9938	-11.9938	-11.9938	-11.9938	-11.9938	-11.9938	-11.9938
P02795	Metallothionein-2	-11.9938	-11.9938	-11.9938	-2.25785	-2.32359	-11.9938	-4.39903	-11.9938	-11.9938	-11.9938	-11.9938	-11.9938	-11.9938	-11.9938	-11.9938	-4.60075	-11.9938	-11.9938	-11.9938	-11.9938	-11.9938	-11.9938	-11.9938	-11.9938	-11.9938	-11.9938	-11.9938	-11.9938	-11.9938	-11.9938	-11.9938	-11.9938	-11.9938	-11.9938	-11.9938	-11.9938	-11.9938	-11.9938	-11.9938	-11.9938	-11.9938	-11.9938	-11.9938	-11.9938	-11.9938	-11.9938	-11.9938	-11.9938
Q99538	Legumain	-5.45175	-5.80979	-4.29849	-4.24015	-5.02181	-4.58436	-5.39687	-5.33737	-4.33828	-6.07288	-5.44197	-3.10897	-4.654	-4.77136	-11.9938	-11.9938	-11.9938	-11.9938	-11.9938	-11.9938	-11.9938	-11.9938	-11.9938	-11.9938	-3.79136	-4.0533	-11.9938	-11.9938	-3.84772	-11.9938	-11.9938	-11.9938	-11.9938	-3.1927	-11.9938	-11.9938	-2.41154	-2.93001	-11.9938	-11.9938	-11.9938	-1.74928	-11.9938	-11.9938	-11.9938	-11.9938	-11.9938	-11.9938
Q06136	3-ketodihydrosphingosine reductase	-5.26645	-5.54218	-11.9938	-11.9938	-11.9938	-11.9938	-11.9938	-4.9389	-11.9938	-5.38243	-5.49106	-3.90774	-4.21893	-4.93883	-11.9938	-11.9938	-11.9938	-11.9938	-11.9938	-11.9938	-11.9938	-11.9938	-4.62258	-4.90512	-4.04993	-4.23661	-11.9938	-11.9938	-11.9938	-11.9938	-11.9938	-11.9938	-11.9938	-11.9938	-11.9938	-11.9938	-11.9938	-11.9938	-11.9938	-3.50136	-11.9938	-11.9938	-11.9938	-11.9938	-11.9938	-11.9938	-11.9938	-11.9938
Q9Y496	Kinesin-like protein KIF3A	-11.9938	-11.9938	-11.9938	-11.9938	-11.9938	-11.9938	-11.9938	-11.9938	-11.9938	-5.17216	-11.9938	-11.9938	-11.9938	-11.9938	-4.5434	-11.9938	-11.9938	-11.9938	-11.9938	-11.9938	-11.9938	-11.9938	-11.9938	-11.9938	-4.68974	-11.9938	-11.9938	-11.9938	-11.9938	-11.9938	-11.9938	-11.9938	-11.9938	-11.9938	-11.9938	-11.9938	-11.9938	-11.9938	-11.9938	-11.9938	-11.9938	-11.9938	-11.9938	-11.9938	-11.9938	-11.9938	-11.9938	-11.9938
O60333	Kinesin-like protein KIF1B	-6.59484	-5.80148	-5.45693	-4.63311	-5.22131	-3.19533	-3.42818	-3.29131	-5.32501	-4.68415	-4.80454	-4.27531	-4.90749	-5.65643	-11.9938	-4.87807	-4.22324	-11.9938	-11.9938	-11.9938	-3.87831	-11.9938	-11.9938	-5.09333	-11.9938	-11.9938	-4.20987	-11.9938	-11.9938	-11.9938	-11.9938	-11.9938	-11.9938	-3.51125	-4.06062	-3.78775	-2.2546	-2.27995	-3.30078	-2.8606	-3.7014	-2.28738	-3.09778	-3.42411	-1.50852	-2.85844	-3.71692	-2.00849
Q96L93	Kinesin-like protein KIF16B	-5.34854	-2.38759	-2.49334	-3.36408	-2.01303	-4.38311	-3.59604	-3.30055	-0.978717	-5.92098	-4.32532	-4.09943	-3.73048	-3.99894	-3.44397	-2.74975	-2.97456	-2.34742	-2.36158	-2.00546	-2.67532	-2.44979	-2.0847	-4.73234	-2.70552	-3.13962	-4.3685	-11.9938	-4.07774	-11.9938	-2.85909	-2.45568	-3.03952	-11.9938	-11.9938	-11.9938	-11.9938	-11.9938	-11.9938	-11.9938	-11.9938	-11.9938	-11.9938	-11.9938	-11.9938	-11.9938	-11.9938	-11.9938
O95232	Luc7-like protein 3	-11.9938	-6.02177	-11.9938	-11.9938	-11.9938	-11.9938	-11.9938	-11.9938	-11.9938	-5.6487	-11.9938	-11.9938	-11.9938	-11.9938	-11.9938	-11.9938	-11.9938	-11.9938	-11.9938	-11.9938	-11.9938	-11.9938	-11.9938	-11.9938	-11.9938	-11.9938	-11.9938	-11.9938	-11.9938	-11.9938	-11.9938	-11.9938	-11.9938	-11.9938	-11.9938	-11.9938	-11.9938	-11.9938	-11.9938	-11.9938	-11.9938	-11.9938	-11.9938	-11.9938	-11.9938	-11.9938	-11.9938	-11.9938
Q5T753	Late cornified envelope protein 1E	-11.9938	-11.9938	-11.9938	-11.9938	-11.9938	-11.9938	-11.9938	-11.9938	-11.9938	-11.9938	-11.9938	-11.9938	-3.74917	-11.9938	-11.9938	-11.9938	-11.9938	-11.9938	-11.9938	-11.9938	-11.9938	-11.9938	-11.9938	-11.9938	-11.9938	-11.9938	-11.9938	-11.9938	-11.9938	-11.9938	-11.9938	-11.9938	-11.9938	-11.9938	-11.9938	-11.9938	-11.9938	-11.9938	-11.9938	-11.9938	-11.9938	-11.9938	-11.9938	-11.9938	-11.9938	-11.9938	-11.9938	-11.9938
Q5T754	Late cornified envelope protein 1F	-11.9938	-11.9938	-11.9938	-11.9938	-11.9938	-11.9938	-11.9938	-11.9938	-11.9938	-11.9938	-11.9938	-11.9938	-1.13965	-11.9938	-11.9938	-11.9938	-11.9938	-11.9938	-11.9938	-11.9938	-11.9938	-11.9938	-11.9938	-11.9938	-11.9938	-11.9938	-11.9938	-11.9938	-11.9938	-11.9938	-11.9938	-11.9938	-11.9938	-11.9938	-11.9938	-11.9938	-11.9938	-11.9938	-11.9938	-11.9938	-11.9938	-11.9938	-11.9938	-11.9938	-11.9938	-11.9938	-11.9938	-11.9938
Q6UWW0	Lipocalin-15	-11.9938	-5.26528	-11.9938	-11.9938	-11.9938	-11.9938	-11.9938	-11.9938	-4.70368	-6.78956	-11.9938	-11.9938	-11.9938	-11.9938	-3.67775	-11.9938	-11.9938	-11.9938	-11.9938	-11.9938	-4.22543	-4.2066	-11.9938	-11.9938	-3.14101	-11.9938	-5.51012	-11.9938	-11.9938	-11.9938	-3.13712	-11.9938	-11.9938	-11.9938	-3.4115	-2.67835	-11.9938	-11.9938	-11.9938	-4.02675	-11.9938	-11.9938	-11.9938	-11.9938	-11.9938	-11.9938	-11.9938	-11.9938
P31025	Lipocalin-1	-11.9938	-6.51595	-4.57145	-11.9938	-11.9938	-4.96145	-5.04579	-5.76998	-5.27897	-6.39697	-4.48733	-2.78258	-4.93279	-4.98916	-4.30336	-4.47729	-4.25851	-4.88913	-4.41254	-5.01767	-4.46071	-4.79162	-4.96572	-5.68738	-4.69862	-2.63617	-4.50095	-11.9938	-11.9938	-11.9938	-11.9938	-11.9938	-2.28658	-3.00868	-3.18892	-3.07775	-11.9938	-2.3486	-11.9938	-11.9938	-3.69184	-11.9938	-11.9938	-0.574027	-11.9938	-3.55125	-3.45599	-1.1214
Q9BYZ2	L-lactate dehydrogenase A-like 6B	-4.85542	-5.00663	-3.06807	-3.19518	-4.36207	-4.20986	-4.73032	-4.96291	-4.63116	-4.89639	-11.9938	-11.9938	-11.9938	-11.9938	-11.9938	-11.9938	-11.9938	-11.9938	-11.9938	-11.9938	-11.9938	-11.9938	-11.9938	-4.36212	-11.9938	-11.9938	-11.9938	-11.9938	-11.9938	-11.9938	-11.9938	-11.9938	-11.9938	-11.9938	-11.9938	-11.9938	-11.9938	-11.9938	-11.9938	-11.9938	-11.9938	-11.9938	-11.9938	-11.9938	-11.9938	-11.9938	-11.9938	-11.9938
Q86WU2	Probable D-lactate dehydrogenase, mitochondrial	-1.72829	-1.38946	-0.75463	-0.0679888	-3.83313	-11.9938	-4.22096	-11.9938	-3.82862	-11.9938	-2.6645	-1.2851	-3.04901	-4.34829	-4.05957	-2.54165	-4.17506	-4.49413	-2.16432	-3.11864	-3.60819	-3.60032	-0.245315	-2.51514	-0.206998	-0.0802689	-1.6884	-2.13552	-11.9938	-3.9588	-11.9938	-11.9938	-11.9938	-4.45642	-3.89593	-11.9938	-1.45405	-1.18702	-2.20785	-1.76766	-2.60847	-1.19444	-1.7772	-1.4857	-2.35633	-2.61421	-1.87728	-1.6276
P09382	Galectin-1	2.0929	2.09696	2.51746	0.857474	3.45046	-0.649876	3.25399	1.20216	-1.25442	1.75534	0.952043	-0.963422	1.51052	0.924735	0.125946	-0.0761251	-1.14164	1.54493	0.422374	0.700837	-0.669586	1.45838	0.488574	0.871493	-0.877026	0.0163671	1.06235	0.643755	-1.8375	-0.425622	-0.0409219	-0.415688	0.442722	-0.0484843	-4.11905	0.555367	0.122586	0.326605	1.53387	1.00776	1.86865	0.306366	-0.330134	0.14623	0.376053	0.0709274	-0.0768	-0.333896
P22897	Macrophage mannose receptor 1	-3.46071	-3.28588	-3.49439	-2.21789	-4.26279	-2.41672	-3.79488	-3.16982	-2.83805	-3.2733	-2.15082	-1.87545	-2.53533	-2.43686	-1.54184	-1.52938	1.55659	-2.48767	-1.44659	-3.06745	-1.78315	-2.58758	-1.47089	-2.47176	-1.61664	-1.14734	-2.13075	-1.50149	-2.03139	-2.54312	-2.45446	-1.68667	-2.13483	-2.7599	-2.01615	-2.76617	-2.14032	-2.20919	-2.80904	-3.46264	-3.6755	-2.21662	-3.07167	-2.50023	-3.64416	-1.45639	-2.82641	-3.33724
Q9BQP7	Mitochondrial genome maintenance exonuclease 1	-3.65715	-4.75422	-11.9938	-11.9938	-11.9938	-4.5517	-4.45317	-4.41972	-4.64162	-5.70898	-4.72475	-4.68771	-4.74293	-5.22657	-4.00784	-4.01097	-3.7269	-4.84627	-4.1326	-4.73776	-4.27572	-4.51169	-4.35953	-4.86235	-4.09822	-4.35501	-3.84168	-11.9938	-11.9938	-11.9938	-11.9938	-11.9938	-11.9938	-11.9938	-11.9938	-11.9938	-11.9938	-11.9938	-11.9938	-11.9938	-11.9938	-11.9938	-11.9938	-11.9938	-11.9938	-11.9938	-11.9938	-11.9938
O60287	Nucleolar pre-ribosomal-associated protein 1	-6.84286	-4.18358	-2.82327	-3.4881	-3.74296	-11.9938	-11.9938	-3.88383	-11.9938	-5.49883	-11.9938	-4.20068	-11.9938	-11.9938	-11.9938	-11.9938	-11.9938	-11.9938	-11.9938	0.321597	-2.50649	-4.25981	-3.70099	-4.18091	-11.9938	-3.5035	-4.77962	-2.27554	-3.69212	-2.84221	-3.33711	-2.46071	-3.87162	-3.00673	-2.41815	-3.42186	-2.99554	-1.75453	-2.77537	-2.33518	-3.06223	-1.76196	-2.04311	-2.33083	-2.53114	-1.69363	-3.87106	-2.19511
Q96T76	MMS19 nucleotide excision repair protein homolog	-4.69894	-6.3144	-0.850263	-1.84257	-3.81621	-1.86295	-1.55535	-4.80822	-3.84654	-4.00459	-2.65323	-2.59903	-3.5128	-4.34321	-3.7547	-4.06581	-3.12033	-3.69917	-4.00077	-3.93329	-2.6809	-3.81494	-3.85417	-0.112608	0.50573	-3.18785	-0.728046	-1.78683	-2.31673	-3.09093	-3.60086	-1.97201	-3.25165	-2.70153	-2.50379	-2.24478	-11.9938	-11.9938	-11.9938	-11.9938	-3.71223	-11.9938	-11.9938	-11.9938	-11.9938	-3.44339	-3.34814	-11.9938
Q9UPX6	Major intrinsically disordered Notch2-binding receptor 1	-4.47707	-4.62828	-3.50344	-4.28095	-3.30683	-4.05879	-4.40263	-3.29545	-2.61393	-4.5987	-4.27547	-3.48087	-2.85962	-5.36723	-2.38376	-2.11409	-2.68188	-3.60325	-3.70171	-1.93845	-1.62595	-5.10195	-3.26425	-4.54439	-3.19408	-2.46152	-3.01597	-3.07418	-2.27674	-3.73179	-4.4542	-2.74253	-3.54309	-3.06249	-2.93657	0.894512	-0.678225	-0.703582	-1.72442	-2.70351	-0.76377	-0.711011	-1.138	-1.49191	1.01893	-2.24459	-1.93662	-0.558155
P22894	Neutrophil collagenase	-6.44162	-6.36635	-11.9938	-11.9938	-11.9938	-11.9938	-4.74007	-11.9938	-5.40684	-11.9938	-11.9938	-11.9938	-11.9938	-11.9938	-11.9938	-11.9938	-11.9938	-11.9938	-11.9938	-11.9938	-11.9938	-11.9938	-3.30773	-5.43924	-11.9938	-11.9938	-4.48288	-11.9938	-11.9938	-3.86276	-11.9938	-11.9938	-11.9938	-3.86557	-11.9938	-11.9938	-11.9938	-11.9938	-11.9938	-11.9938	-11.9938	-11.9938	-11.9938	-11.9938	-3.61791	-11.9938	-11.9938	-11.9938
P14780	Matrix metalloproteinase-9	-11.9938	-11.9938	-11.9938	-11.9938	-11.9938	-11.9938	-11.9938	-5.32659	-11.9938	-5.88309	-11.9938	-11.9938	-4.95209	-11.9938	-11.9938	-11.9938	-11.9938	-11.9938	-11.9938	-11.9938	-11.9938	-4.8605	-11.9938	-5.51243	-11.9938	-4.12202	-11.9938	-11.9938	-11.9938	-11.9938	-11.9938	-11.9938	-3.95243	-11.9938	-3.87631	-11.9938	-11.9938	-11.9938	-11.9938	-11.9938	-11.9938	-11.9938	-11.9938	-11.9938	-11.9938	-11.9938	-11.9938	-11.9938
O60462	Neuropilin-2	-6.00096	-5.5402	-11.9938	-11.9938	-11.9938	-11.9938	-11.9938	-4.33907	-11.9938	-11.9938	-3.51718	-4.33528	-3.60391	-4.01905	-11.9938	-11.9938	-11.9938	-11.9938	-3.49181	-11.9938	-11.9938	-11.9938	-5.31214	-11.9938	-2.88671	-11.9938	-3.43956	-11.9938	-11.9938	-11.9938	-11.9938	-11.9938	-4.64254	-2.01452	-2.21053	-3.4539	-11.9938	-11.9938	-11.9938	-11.9938	-3.80618	-11.9938	-11.9938	-11.9938	-11.9938	-11.9938	-11.9938	-11.9938
Q8TF71	Monocarboxylate transporter 10	-11.9938	-11.9938	-11.9938	-11.9938	-5.81539	-11.9938	-11.9938	-4.81789	-11.9938	-11.9938	-5.45161	-3.61884	-4.53259	-3.97651	-2.87927	-11.9938	-11.9938	-11.9938	-11.9938	-11.9938	-4.99484	-11.9938	-11.9938	-11.9938	-3.88329	-11.9938	-5.09627	-11.9938	-2.5833	-11.9938	-11.9938	-11.9938	-11.9938	-11.9938	-11.9938	-11.9938	-11.9938	-11.9938	-11.9938	-11.9938	-11.9938	-11.9938	-11.9938	-11.9938	-11.9938	-11.9938	0.031984	-11.9938
Q02750	Dual specificity mitogen-activated protein kinase kinase 1	-3.20715	-2.66148	-5.36262	-1.81389	-2.66309	-1.79069	-2.83637	-2.54379	-2.21202	-1.65566	-3.22357	-2.6943	-3.66376	-2.18908	-3.92546	-3.64778	-3.88061	-4.63422	-4.03465	-4.12956	-4.4779	-4.45416	-5.25669	-4.68644	-4.00027	-3.94814	-2.73073	-11.9938	-11.9938	-11.9938	-11.9938	-11.9938	-11.9938	-11.9938	-11.9938	-4.12643	-11.9938	-11.9938	-11.9938	-11.9938	-4.60737	-11.9938	-11.9938	-11.9938	-11.9938	-11.9938	-11.9938	-11.9938
O96007	Molybdopterin synthase catalytic subunit	-5.6615	-5.72685	-11.9938	-11.9938	-11.9938	-11.9938	-11.9938	-11.9938	-11.9938	-11.9938	-11.9938	-11.9938	-5.06269	-11.9938	-11.9938	-11.9938	-11.9938	-11.9938	-11.9938	-11.9938	-11.9938	-11.9938	-11.9938	-11.9938	-11.9938	-11.9938	-11.9938	-11.9938	-11.9938	-11.9938	-11.9938	-11.9938	-11.9938	-11.9938	-11.9938	-11.9938	-11.9938	-11.9938	-11.9938	-11.9938	-11.9938	-11.9938	-11.9938	-11.9938	-11.9938	-11.9938	-11.9938	-11.9938
Q9Y6F6	Inositol 1,4,5-triphosphate receptor associated 1	-11.9938	-5.68194	-11.9938	-11.9938	-11.9938	-4.472	-4.70484	-5.18302	-5.029	-5.96057	-4.91781	-4.35181	-4.54471	-5.38285	-11.9938	-11.9938	-11.9938	-11.9938	-11.9938	-11.9938	-11.9938	-11.9938	-11.9938	-5.05389	-11.9938	-11.9938	-11.9938	-11.9938	-11.9938	-11.9938	-11.9938	-11.9938	-11.9938	-11.9938	-11.9938	-11.9938	-11.9938	-11.9938	-11.9938	-11.9938	-3.79126	-11.9938	-11.9938	-11.9938	-2.06464	-11.9938	-1.82193	-11.9938
Q8WXB1	Protein N-lysine methyltransferase METTL21A	-4.33913	-4.65165	-3.52681	-2.84017	-4.38206	-11.9938	-11.9938	-4.01717	-11.9938	-4.051	-3.90921	-3.37995	-4.01112	-4.77334	-11.9938	-11.9938	-4.24703	-4.14293	-11.9938	-11.9938	-11.9938	-11.9938	-11.9938	-5.41812	-4.44253	-11.9938	-4.32223	-11.9938	-11.9938	-11.9938	-11.9938	-11.9938	-11.9938	-11.9938	-11.9938	-11.9938	-11.9938	-11.9938	-11.9938	-11.9938	-11.9938	-11.9938	-11.9938	-11.9938	-11.9938	-11.9938	-11.9938	-11.9938
Q13615	Myotubularin-related protein 3	-0.149046	-0.669867	-1.29695	-2.17888	-1.9713	-1.56641	-1.76921	-1.01133	-1.7411	-0.743273	-1.96432	-3.58219	-0.407808	-0.317916	-2.16165	-2.48469	-2.63945	-1.63748	-0.806673	-2.36071	-3.97165	-3.04056	-2.15932	-2.05312	-1.72114	-1.66901	-1.35263	-11.9938	-11.9938	-11.9938	-11.9938	-11.9938	-11.9938	-11.9938	-11.9938	-11.9938	-11.9938	-11.9938	-11.9938	-11.9938	-11.9938	-11.9938	-11.9938	-11.9938	-11.9938	-11.9938	-11.9938	-11.9938
Q9C0I1	Myotubularin-related protein 12	-2.80322	-4.02426	-4.98309	-2.21275	-2.73399	-4.1755	-5.28132	-4.11906	-4.5968	-5.66417	-4.66056	-4.34341	-5.25711	-5.62314	-11.9938	-11.9938	-11.9938	-11.9938	-11.9938	-3.15629	-11.9938	-11.9938	-11.9938	-5.5132	-11.9938	-4.54701	-4.09928	-11.9938	-11.9938	-11.9938	-11.9938	-11.9938	-11.9938	-11.9938	-11.9938	-11.9938	-11.9938	-11.9938	-11.9938	-11.9938	-11.9938	-11.9938	-11.9938	-11.9938	-11.9938	-11.9938	-11.9938	-11.9938
Q9Y2Z2	Protein MTO1 homolog, mitochondrial	-11.9938	-5.06803	-11.9938	-11.9938	-11.9938	-11.9938	-11.9938	-11.9938	-11.9938	-11.9938	-11.9938	-11.9938	-4.24146	-11.9938	-11.9938	-11.9938	-11.9938	-11.9938	-11.9938	-11.9938	-11.9938	-11.9938	-11.9938	-11.9938	-11.9938	-11.9938	-11.9938	-11.9938	-11.9938	-11.9938	-11.9938	-11.9938	-11.9938	-11.9938	-11.9938	-11.9938	-11.9938	-11.9938	-11.9938	-11.9938	-11.9938	-11.9938	-11.9938	-11.9938	-11.9938	-11.9938	-11.9938	-11.9938
Q9Y3D2	Methionine-R-sulfoxide reductase B2, mitochondrial	-11.9938	-11.9938	-4.52037	-11.9938	-11.9938	-3.86591	-11.9938	-11.9938	-11.9938	-5.12117	-11.9938	-11.9938	-11.9938	-11.9938	-11.9938	-11.9938	-11.9938	-11.9938	-11.9938	-11.9938	-3.50796	-11.9938	-4.56573	-11.9938	-3.68586	-11.9938	-5.03409	-11.9938	-11.9938	-11.9938	-11.9938	-11.9938	-11.9938	-11.9938	-11.9938	-2.02524	-11.9938	-11.9938	-11.9938	-11.9938	-11.9938	-11.9938	-11.9938	-11.9938	-1.38863	-11.9938	-11.9938	-11.9938
Q9H4K7	Mitochondrial ribosome-associated GTPase 2	-5.1946	-5.76984	-11.9938	-11.9938	-11.9938	-4.5079	-4.74074	-5.39346	-4.92919	-5.49506	-11.9938	-11.9938	-11.9938	-11.9938	-11.9938	-11.9938	-11.9938	-11.9938	-11.9938	-5.32487	-11.9938	-11.9938	-11.9938	-11.9938	-11.9938	-11.9938	-11.9938	-11.9938	-11.9938	-11.9938	-11.9938	-11.9938	-11.9938	-11.9938	-11.9938	-11.9938	-11.9938	-11.9938	-11.9938	-11.9938	-11.9938	-11.9938	-11.9938	-11.9938	-11.9938	-11.9938	-11.9938	-11.9938
Q13614	Myotubularin-related protein 2	-5.78152	-5.7723	-4.64762	-3.96101	-4.32802	-11.9938	-11.9938	-6.1639	-5.324	-11.9938	-4.48681	-11.9938	-11.9938	-11.9938	-11.9938	-11.9938	-5.37722	-4.34315	-11.9938	-4.53774	-11.9938	-11.9938	-11.9938	-5.5719	-4.10043	-11.9938	-5.53196	-11.9938	-11.9938	-11.9938	-11.9938	-11.9938	-11.9938	-11.9938	-11.9938	-11.9938	-11.9938	-11.9938	-11.9938	-11.9938	-11.9938	-11.9938	-11.9938	-11.9938	-11.9938	-11.9938	-11.9938	-2.71049
P42345	Serine/threonine-protein kinase mTOR	-3.1729	-3.41203	-11.9938	-11.9938	-11.9938	-5.05369	-2.37198	-2.89222	-2.56045	-2.96992	-3.66642	-3.01779	-3.93156	-3.93868	-3.02614	-3.01368	-2.98129	-4.19369	-3.13532	-3.50972	-4.67841	-4.07782	-3.88848	-3.50986	-2.9462	-2.89291	-4.03425	-11.9938	-11.9938	-11.9938	-11.9938	-11.9938	-11.9938	-11.9938	-11.9938	-11.9938	-11.9938	-11.9938	-11.9938	-11.9938	-11.9938	-11.9938	-11.9938	-11.9938	-11.9938	-11.9938	-11.9938	-11.9938
P58546	Myotrophin	-0.862079	-0.430977	-1.20505	-1.66026	-0.543818	-4.05434	-0.708183	-1.00586	-1.96218	-0.840592	-1.04274	-1.63957	-1.47414	-1.13084	-2.03018	-2.33671	-1.6447	-1.31208	-4.04238	-1.30441	-1.42599	-1.14382	-1.44413	-1.15831	-1.71792	-1.85807	-0.958254	-1.01385	-3.59489	-1.66096	-1.64856	-1.8166	-2.0848	-2.07817	-2.00963	-1.56093	-2.10058	-1.84659	-1.59485	-2.02155	-1.36778	-1.00619	-2.46583	-3.08464	-2.65968	-2.73535	-1.81876	-3.42498
O43312	Protein MTSS 1	-4.91126	-5.07772	-2.33046	-2.90826	-3.15274	-11.9938	-11.9938	-11.9938	-11.9938	-11.9938	-11.9938	-11.9938	-11.9938	-11.9938	-11.9938	-3.30512	-11.9938	-11.9938	-11.9938	-3.73073	-11.9938	-11.9938	-2.21958	-3.16305	-11.9938	-11.9938	-3.34578	-11.9938	-11.9938	-11.9938	-4.02398	-11.9938	-1.98856	-11.9938	-3.26768	-11.9938	-11.9938	-11.9938	-11.9938	-11.9938	-11.9938	-11.9938	-11.9938	-11.9938	-11.9938	-11.9938	-11.9938	-1.89352
P53985	Monocarboxylate transporter 1	-11.9938	-11.9938	-11.9938	-11.9938	-4.74959	-3.99253	-4.22538	-4.88359	-4.41384	-3.86454	-11.9938	-11.9938	-6.00876	-11.9938	-11.9938	-11.9938	-11.9938	-11.9938	-11.9938	-5.06218	-11.9938	-11.9938	-3.45354	-11.9938	-11.9938	-11.9938	-5.36071	-11.9938	-11.9938	-11.9938	-11.9938	-11.9938	-11.9938	-11.9938	-11.9938	-11.9938	-11.9938	-11.9938	-11.9938	-11.9938	-4.07757	-11.9938	-11.9938	-11.9938	-11.9938	-11.9938	-11.9938	-11.9938
P36507	Dual specificity mitogen-activated protein kinase kinase 2	-2.12809	-1.70559	-1.86343	-2.62952	-3.16816	-1.81938	-3.21213	-1.93792	-4.6777	-1.51178	-3.60502	-2.56652	-3.4803	-2.50131	-3.54924	-3.53678	-4.31645	-4.13504	-2.84335	-4.25355	-3.6024	-5.35461	-4.24833	-4.37244	-3.62404	-4.60182	-3.96964	-11.9938	-11.9938	-11.9938	-11.9938	-11.9938	-11.9938	-11.9938	-11.9938	-11.9938	-11.9938	-11.9938	-3.74371	-11.9938	-1.6278	-11.9938	-0.967242	-11.9938	-11.9938	-11.9938	-11.9938	-11.9938
Q9BZ95	Histone-lysine N-methyltransferase NSD3	-4.82494	-4.92045	-5.0848	-2.90725	-0.972731	-2.01591	-2.26113	-3.21701	-5.31991	-5.42899	-1.84705	-4.78735	-4.41574	-4.00446	-3.14769	-3.13523	-3.36851	-3.60939	-3.72405	-3.86205	-4.82735	-3.00163	-3.92683	-1.68931	-1.68795	-3.51428	-4.11567	-0.840976	-1.37088	-1.40765	-3.30406	-0.805157	-2.3144	-2.64106	-1.61913	0.544713	-1.10763	-1.13298	-2.15382	-2.95048	-1.97036	-1.14041	-1.35549	-1.70928	-0.421985	-2.03597	-1.91809	-2.92715
P46459	Vesicle-fusing ATPase	-0.158536	1.26486	-0.777291	-1.0482	-1.70911	-1.78122	-1.11182	-0.269453	-1.04605	1.39175	-0.571273	-2.0408	0.371714	0.184652	-1.13268	-2.02085	-1.13289	-1.38377	-0.324852	-1.54088	-2.15576	-1.20029	-1.62982	-1.11214	-1.62995	-2.65621	-1.95678	-2.46732	-2.18353	-1.60576	0.618696	-1.77645	-1.32152	-1.3466	-1.62916	-1.4582	-1.59333	-1.23579	-1.34214	-0.951995	-0.272918	-1.91293	-1.85502	-1.81208	-1.98017	-2.11615	-2.02089	-1.67637
Q9NY59	Sphingomyelin phosphodiesterase 3	-11.9938	-11.9938	-11.9938	-4.75731	-11.9938	-4.29776	-4.5306	-5.64895	-3.57137	-5.7864	-3.23644	-3.89813	-3.62094	-0.151558	0.22341	-1.41829	-2.46284	-4.22691	-3.64787	-3.10376	-2.92127	-2.99616	-4.18241	-1.46271	-2.58267	-2.53054	-3.79345	-11.9938	-2.1253	-3.04692	-0.765899	-11.9938	1.55276	-11.9938	-11.9938	-11.9938	-11.9938	-11.9938	-11.9938	-11.9938	-11.9938	-11.9938	-11.9938	-11.9938	-11.9938	-11.9938	-11.9938	1.15656
Q08J23	RNA cytosine C-methyltransferase NSUN2	-11.9938	-11.9938	-11.9938	-11.9938	-11.9938	-4.8696	-11.9938	-11.9938	-11.9938	-11.9938	-4.78043	-4.47378	-4.97213	-5.28225	-11.9938	-11.9938	-11.9938	-5.091	-11.9938	-5.7201	-11.9938	-5.16779	-11.9938	-11.9938	-4.00323	-4.55989	-11.9938	-11.9938	-11.9938	-11.9938	-11.9938	-11.9938	-11.9938	-11.9938	-11.9938	-11.9938	-11.9938	-11.9938	-11.9938	-11.9938	-11.9938	-11.9938	-11.9938	-3.3283	-11.9938	-11.9938	-11.9938	-11.9938
Q96AB6	Protein N-terminal asparagine amidohydrolase	-1.58384	-2.49853	-1.31069	-1.81179	-1.34998	-4.12097	-2.03911	-2.29635	-1.80208	-2.02478	-2.48886	-3.35608	-4.8064	-1.95842	-2.97265	-2.05515	-2.54581	-2.54307	-2.55658	-1.81829	-2.36094	-2.69422	-2.38335	-2.00333	-2.2088	-2.66094	-1.60562	-3.01623	-2.98213	-2.12022	-3.61362	-2.53503	-2.91869	-3.12886	-3.0414	-2.92965	-1.77122	-11.9938	-2.81741	-2.21478	-3.08789	-11.9938	-11.9938	-11.9938	-11.9938	-11.9938	-11.9938	-11.9938
Q8TD46	Cell surface glycoprotein CD200 receptor 1	-11.9938	-11.9938	-11.9938	-11.9938	-11.9938	-11.9938	-11.9938	-11.9938	-11.9938	-11.9938	-11.9938	-11.9938	-11.9938	-11.9938	-11.9938	-11.9938	-11.9938	-11.9938	-11.9938	-11.9938	-11.9938	-11.9938	-11.9938	-11.9938	-11.9938	-11.9938	-11.9938	-11.9938	-11.9938	-11.9938	-11.9938	-11.9938	-11.9938	-11.9938	-11.9938	-11.9938	-11.9938	-11.9938	-11.9938	-11.9938	-11.9938	-11.9938	-11.9938	-11.9938	-11.9938	-11.9938	-1.56339	-11.9938
P26038	Moesin	-11.9938	-11.9938	-11.9938	-11.9938	-11.9938	-11.9938	-11.9938	-11.9938	-11.9938	-11.9938	-11.9938	-11.9938	-5.3173	-11.9938	-11.9938	-11.9938	-11.9938	-11.9938	-11.9938	-11.9938	-11.9938	-11.9938	-11.9938	-11.9938	-11.9938	-11.9938	-11.9938	-11.9938	-11.9938	-11.9938	-11.9938	-11.9938	-11.9938	-11.9938	-11.9938	-11.9938	-11.9938	-11.9938	-11.9938	-11.9938	-11.9938	-11.9938	-11.9938	0.11225	-11.9938	-11.9938	-11.9938	-11.9938
Q9Y605	MORF4 family-associated protein 1	-5.97917	-5.80664	-11.9938	-11.9938	-11.9938	-11.9938	-11.9938	-11.9938	-11.9938	-11.9938	-11.9938	-11.9938	-11.9938	-11.9938	-11.9938	-11.9938	-11.9938	-11.9938	-11.9938	-11.9938	-11.9938	-11.9938	-11.9938	-11.9938	-11.9938	-11.9938	-11.9938	-11.9938	-11.9938	-11.9938	-11.9938	-11.9938	-11.9938	-11.9938	-11.9938	-11.9938	-11.9938	-11.9938	-11.9938	-11.9938	-11.9938	-11.9938	-11.9938	-11.9938	-11.9938	-11.9938	-11.9938	-11.9938
Q13724	Mannosyl-oligosaccharide glucosidase	-4.98082	-3.83585	1.4399	-2.53152	-4.27489	-5.63113	-4.74179	-5.04543	-0.188119	-5.59283	-5.12068	2.05779	-3.52394	-5.52887	1.67092	1.72152	1.39892	0.709055	-1.92339	-4.68882	-4.68345	-4.11464	-1.72819	-5.61696	-3.99608	1.70577	-4.61419	3.28651	2.82789	2.71983	1.9571	2.92051	2.30499	0.959441	2.29073	2.28078	-11.9938	-11.9938	2.37622	1.93631	-11.9938	-11.9938	-11.9938	-11.9938	-11.9938	-3.87436	-3.7791	-11.9938
P33527	Multidrug resistance-associated protein 1	0.188314	-0.0563893	-2.38452	1.80264	2.06977	-3.08598	1.84598	-4.76602	-3.2633	-4.12219	-11.9938	-11.9938	-4.04044	-11.9938	-11.9938	-11.9938	-11.9938	-11.9938	-11.9938	-11.9938	-11.9938	-4.33689	-3.9294	-3.00303	-11.9938	-11.9938	-3.84801	-11.9938	-11.9938	-11.9938	-11.9938	-11.9938	-11.9938	-11.9938	-11.9938	-11.9938	-11.9938	-11.9938	-4.45556	-11.9938	-3.41424	-11.9938	-11.9938	-11.9938	-11.9938	-11.9938	-11.9938	-11.9938
O95255	ATP-binding cassette sub-family C member 6	-1.94401	-6.76072	-3.59819	-2.62465	-3.69227	-4.18133	-3.61731	-4.09537	-4.14987	-5.91044	-11.9938	-11.9938	-11.9938	-11.9938	-3.59395	-2.84112	-2.90995	-5.08729	-3.3853	-3.04928	-1.61555	-4.44322	-3.5923	-3.72651	-2.97811	-2.0077	-3.64071	-1.52896	-2.7351	-0.444247	-2.19125	-1.71413	-2.28196	-3.55898	-2.52473	-3.6038	-2.0159	-2.23253	-2.51092	-2.07073	-0.10034	-1.49751	-0.467088	-2.97041	-2.14318	-0.403885	-1.21155	-2.03952
P08118	Beta-microseminoprotein	-11.9938	-11.9938	-11.9938	-11.9938	-11.9938	-11.9938	-11.9938	-4.41121	-11.9938	-5.24664	-4.30536	-4.91132	-4.31224	-4.8072	-3.72832	-3.71587	-3.68347	-4.31412	-3.8375	-4.44267	-2.94049	-4.87513	-4.4173	-5.92539	-3.13963	-4.27691	-4.30013	-1.83199	-3.08779	-3.08159	-2.99285	-2.54848	-2.9607	-2.64837	-2.29555	-2.67554	-11.9938	-11.9938	-11.9938	-2.87277	-11.9938	-11.9938	-2.8058	-2.86841	-11.9938	-2.51135	-2.95803	-2.44006
Q96E29	Transcription termination factor 3, mitochondrial	-3.02625	-3.02665	-11.9938	-11.9938	-11.9938	-11.9938	-11.9938	-11.9938	-11.9938	-11.9938	-5.18135	-4.65214	-5.14069	-6.28828	-4.16066	-11.9938	-11.9938	-11.9938	-11.9938	-11.9938	-4.12209	-4.44273	-5.39818	-11.9938	-11.9938	-3.9421	-5.57281	-11.9938	-11.9938	-11.9938	-11.9938	-11.9938	-11.9938	-11.9938	-11.9938	-11.9938	-11.9938	-11.9938	-11.9938	-11.9938	-11.9938	-11.9938	-11.9938	-11.9938	-11.9938	-11.9938	-11.9938	-11.9938
Q765P7	Protein MTSS 2	-11.9938	-11.9938	-11.9938	-11.9938	-11.9938	-11.9938	-11.9938	-11.9938	-11.9938	-11.9938	-11.9938	-11.9938	-11.9938	-11.9938	-3.99817	-11.9938	-11.9938	-11.9938	-11.9938	-11.9938	-11.9938	-11.9938	-4.26005	-3.69447	-11.9938	-11.9938	-11.9938	-11.9938	-11.9938	-11.9938	-11.9938	-11.9938	-11.9938	-11.9938	-11.9938	-11.9938	-11.9938	-11.9938	-11.9938	-11.9938	-11.9938	-11.9938	-11.9938	-11.9938	-11.9938	-11.9938	-11.9938	-11.9938
O75431	Metaxin-2	-2.18931	-2.78171	-2.77487	-3.90549	-3.20515	-3.76842	-1.27621	-2.33473	-2.43401	-1.10917	-3.60988	-3.78699	-3.99438	-1.95276	-3.00238	-2.98993	-2.23473	-4.15408	-3.11157	-2.95211	-3.15975	-4.84709	-4.43344	-3.2291	-4.63915	-3.02505	-2.84547	-11.9938	-11.9938	-11.9938	-11.9938	-11.9938	-11.9938	-4.27273	-3.45592	-11.9938	-11.9938	-2.5651	-11.9938	-11.9938	-2.78039	-11.9938	-11.9938	-11.9938	-2.7341	-11.9938	-3.3502	-2.73537
Q8WXI7	Mucin-16	-6.23732	-6.82776	-5.26403	-4.57746	-5.03764	-4.87706	-5.08628	-2.13665	-1.72364	-4.42116	-2.82538	-1.96079	-1.88536	-3.23841	-1.07351	-2.9807	-1.35197	-2.50442	-3.06573	-4.12545	-1.98078	-2.4069	-1.2252	-3.15257	-1.99341	-1.95318	-1.57099	-0.433885	-0.581889	-0.580425	-2.61603	-0.619057	-1.65092	-0.998777	-2.7696	-2.96154	-2.17628	-2.50583	-2.98059	-2.54041	-2.74281	-1.96719	-2.579	-1.17836	-3.40822	-3.26084	-0.628817	-0.291667
Q8TAX7	Mucin-7	-4.77319	-5.36007	-3.30334	-4.27322	-2.35527	-11.9938	-3.86581	-4.97895	-11.9938	-11.9938	-5.09096	-4.59593	-2.57942	-4.84662	-4.12542	-4.11296	-4.72057	-4.86056	-4.2346	-4.50194	-4.16433	-4.61369	-4.51575	-5.58369	-4.32927	-4.14809	-4.76969	-11.9938	-11.9938	-11.9938	-11.9938	-11.9938	-11.9938	-11.9938	-11.9938	-11.9938	-11.9938	-11.9938	-11.9938	-11.9938	-11.9938	-11.9938	-11.9938	-11.9938	-11.9938	-11.9938	-11.9938	-11.9938
P45985	Dual specificity mitogen-activated protein kinase kinase 4	-5.99858	-6.10197	-11.9938	-11.9938	-11.9938	-11.9938	-11.9938	-11.9938	-11.9938	-11.9938	-4.93749	-11.9938	-11.9938	-11.9938	-4.83105	-11.9938	-11.9938	-11.9938	-11.9938	-11.9938	-11.9938	-11.9938	-11.9938	-11.9938	-11.9938	-11.9938	-5.75993	-11.9938	-11.9938	-11.9938	-11.9938	-11.9938	-11.9938	-11.9938	-11.9938	-11.9938	-11.9938	-11.9938	-11.9938	-11.9938	-11.9938	-11.9938	-11.9938	-11.9938	-11.9938	-11.9938	-11.9938	-11.9938
Q7Z745	Maestro heat-like repeat-containing protein family member 2B	-2.93474	-3.12673	-2.00184	-1.3152	-4.59736	-3.1239	-11.9938	-11.9938	-11.9938	-11.9938	-11.9938	-11.9938	-11.9938	-3.70387	-2.47323	-3.89247	-2.42838	-2.78011	-2.82701	-4.03066	-2.39557	-1.46999	-3.50663	-3.08738	-2.54804	-2.4959	-3.48136	-11.9938	-11.9938	-11.9938	-11.9938	-11.9938	-11.9938	-3.91602	-11.9938	-11.9938	-11.9938	-11.9938	-11.9938	-11.9938	-11.9938	-11.9938	-11.9938	-11.9938	-11.9938	-11.9938	-2.27876	-11.9938
Q9UI43	rRNA methyltransferase 2, mitochondrial	-6.31582	-5.83509	-11.9938	-11.9938	-11.9938	-11.9938	-11.9938	-11.9938	-11.9938	-11.9938	-5.98736	-3.53194	-3.64918	-4.56305	-11.9938	-11.9938	-11.9938	-11.9938	-11.9938	-11.9938	-11.9938	-11.9938	-11.9938	-11.9938	-11.9938	-11.9938	-11.9938	-11.9938	-11.9938	-11.9938	-11.9938	-11.9938	-11.9938	-11.9938	-11.9938	-11.9938	-11.9938	-11.9938	-11.9938	-11.9938	-11.9938	-11.9938	-11.9938	-11.9938	-11.9938	-11.9938	-11.9938	-11.9938
P11137	Microtubule-associated protein 2	-4.88054	-1.51511	-11.9938	-11.9938	-11.9938	-11.9938	-11.9938	-5.55749	-11.9938	-1.35035	-2.95574	-4.64747	-3.89536	-0.381185	-2.81612	-2.80367	-3.7435	-3.40193	-4.38544	-4.41563	-2.97349	-3.7195	-3.10838	-3.63934	-2.00003	-1.03412	-3.30179	-0.378881	-2.28607	-0.94556	-1.44565	-0.564053	-1.95869	-0.778133	0.79312	-1.52	-1.84135	-1.86671	-2.88754	-2.44736	-3.28816	-1.87414	-2.761	-2.53948	-1.828	1.9119	-1.78013	-2.96727
Q13505	Metaxin-1	-3.03722	-3.25767	-2.93449	-4.35556	-4.73007	-4.07428	-4.66767	-4.34633	-4.23512	-3.76632	-4.1387	-3.60945	-4.94805	-4.31277	-11.9938	-11.9938	-11.9938	-11.9938	-11.9938	-11.9938	-11.9938	-11.9938	-5.0114	-4.01377	-11.9938	-11.9938	-4.05958	-11.9938	-11.9938	-11.9938	-11.9938	-11.9938	-11.9938	-2.88439	-11.9938	-11.9938	-11.9938	-11.9938	-11.9938	-11.9938	-11.9938	-11.9938	-11.9938	-11.9938	-11.9938	-11.9938	-11.9938	-11.9938
Q9ULD2	Microtubule-associated tumor suppressor 1	-5.26349	-4.72862	-11.9938	-11.9938	-11.9938	-4.16061	-11.9938	-5.23365	-11.9938	-11.9938	-11.9938	-11.9938	-5.59889	-11.9938	-11.9938	-11.9938	-11.9938	-11.9938	-11.9938	-11.9938	-11.9938	-11.9938	-11.9938	-11.9938	-11.9938	-11.9938	-6.17453	-11.9938	-11.9938	-11.9938	-11.9938	-11.9938	-11.9938	-11.9938	-11.9938	-11.9938	-11.9938	-11.9938	-11.9938	-11.9938	-11.9938	-11.9938	-11.9938	-11.9938	-11.9938	-11.9938	-11.9938	-11.9938
Q7Z5P9	Mucin-19	-4.23994	-4.24971	-3.23444	-2.98832	-3.13349	-1.56536	-3.8795	-2.24012	-2.06953	-1.76156	-0.34023	-2.21419	-2.21064	-4.01189	-3.37897	-3.54801	-0.884025	-4.88348	-1.03806	-3.86598	-4.42829	-1.41717	0.669977	-0.448467	0.548139	0.248093	-1.10047	-0.709461	-2.37218	-1.27614	-4.00026	-0.894633	-1.7386	-2.01079	-1.12601	-1.05384	-2.38413	-1.92534	-2.94617	-1.92562	-3.34679	-1.93277	-2.4666	-3.2956	-3.40308	-2.26785	-2.79288	-2.15117
Q8N307	Mucin-20	-3.20956	-4.24587	-3.58305	-4.71917	-3.26714	-2.905	-3.18511	-2.92942	-3.24441	-5.13795	-3.20852	-3.63797	-3.80582	-3.00339	-11.9938	-11.9938	-11.9938	-5.1247	-11.9938	-11.9938	-11.9938	-11.9938	-2.4367	-4.15284	-3.95574	-4.42065	-2.87318	-11.9938	-3.59335	-11.9938	-11.9938	-11.9938	-11.9938	-11.9938	-11.9938	-4.16675	-11.9938	-11.9938	-11.9938	-11.9938	-11.9938	-11.9938	-11.9938	-11.9938	-11.9938	-11.9938	-11.9938	-11.9938
Q9HC84	Mucin-5B	-6.05898	-6.21012	-5.09046	-4.39903	-3.78356	-5.22526	-5.16246	-5.68258	-5.35089	-4.92448	-4.82527	-4.16726	-3.99886	-3.28758	-4.06704	-4.05459	-4.02219	-4.68122	-4.17622	-5.10793	-4.3671	-5.03556	-4.62782	-4.89021	-2.22919	-2.97356	-4.81167	-3.63446	-1.58829	-1.3938	-1.95084	-1.57108	-3.06523	-2.50306	-1.83626	-1.87157	-1.68897	-1.71433	-2.73516	-2.29498	-3.13578	-1.72176	-2.26113	-2.85167	-2.02146	-2.52376	-2.83859	-2.22951
Q6W4X9	Mucin-6	-11.9938	-11.9938	-11.9938	-11.9938	-11.9938	-11.9938	-11.9938	-11.9938	-11.9938	-11.9938	-5.05885	-4.3919	-5.3728	-5.49014	-4.55453	-4.23956	-4.59501	-5.02336	-4.57642	-5.35129	-4.63677	-5.42681	-5.15618	-5.14	-4.46231	-4.48233	-5.47524	-11.9938	-11.9938	-11.9938	-11.9938	-11.9938	-11.9938	-11.9938	-11.9938	-11.9938	-11.9938	-11.9938	-11.9938	-11.9938	-11.9938	-11.9938	-11.9938	-11.9938	-11.9938	-11.9938	-11.9938	-11.9938
Q7L9L4	MOB kinase activator 1B	-11.9938	-5.88469	-11.9938	-11.9938	-11.9938	-11.9938	-11.9938	-11.9938	-11.9938	-5.31643	-11.9938	-11.9938	-1.51018	-11.9938	-11.9938	-11.9938	-11.9938	-11.9938	-11.9938	-11.9938	-11.9938	-11.9938	-11.9938	-5.46849	-11.9938	-11.9938	-5.95793	-11.9938	-11.9938	-11.9938	-11.9938	-11.9938	-11.9938	-11.9938	-11.9938	-11.9938	-11.9938	-11.9938	-11.9938	-11.9938	-11.9938	-11.9938	-11.9938	-11.9938	-11.9938	-11.9938	-11.9938	-11.9938
Q9HC36	rRNA methyltransferase 3, mitochondrial	-2.39262	-2.54982	-3.71304	-1.46956	-4.16006	-2.55051	-3.45031	-4.33115	-3.03185	-3.54471	-3.35653	-2.82726	-4.37916	-3.57805	-3.49273	-3.48028	-3.44788	-4.07854	-3.60192	-4.77387	-4.14348	-3.46721	-5.1207	-3.64968	-3.13708	-4.49273	-4.13387	-11.9938	-11.9938	-11.9938	-11.9938	-11.9938	-11.9938	-3.67192	-11.9938	-11.9938	-11.9938	-11.9938	-11.9938	-11.9938	-4.42102	-11.9938	-11.9938	-11.9938	-11.9938	-3.84265	-11.9938	-11.9938
P13640	Metallothionein-1G	-11.9938	-11.9938	-11.9938	-1.57019	-1.58184	-11.9938	-11.9938	-11.9938	-11.9938	-11.9938	-11.9938	-11.9938	-11.9938	-11.9938	-11.9938	-3.82105	-11.9938	-11.9938	-11.9938	-11.9938	-11.9938	-11.9938	-11.9938	-11.9938	-11.9938	-11.9938	-11.9938	-11.9938	-11.9938	-11.9938	-11.9938	-11.9938	-11.9938	-11.9938	-11.9938	-11.9938	-11.9938	-11.9938	-11.9938	-11.9938	-11.9938	-11.9938	-11.9938	-11.9938	-11.9938	-11.9938	-11.9938	-11.9938
Q13126	S-methyl-5'-thioadenosine phosphorylase	-6.18078	-2.46634	-2.99113	-2.94178	-4.63241	-11.9938	-11.9938	-4.05844	-11.9938	-5.56754	-11.9938	-11.9938	-11.9938	-11.9938	-11.9938	-11.9938	-11.9938	-11.9938	-11.9938	-11.9938	-11.9938	-11.9938	-11.9938	-11.9938	-11.9938	-11.9938	-4.3097	-11.9938	-11.9938	-11.9938	-11.9938	-11.9938	-11.9938	-11.9938	-11.9938	-11.9938	-11.9938	-11.9938	-11.9938	-11.9938	-11.9938	-11.9938	-11.9938	-11.9938	-11.9938	-11.9938	-11.9938	-11.9938
P43246	DNA mismatch repair protein Msh2	-5.40147	-6.50722	-11.9938	-11.9938	-11.9938	-11.9938	-11.9938	-5.40328	-11.9938	-3.85696	-5.51285	-4.28445	-4.58337	-5.31549	-11.9938	-11.9938	-11.9938	-11.9938	-11.9938	-11.9938	-11.9938	-11.9938	-4.94277	-5.66579	-11.9938	-11.9938	-5.0991	-11.9938	-11.9938	-11.9938	-11.9938	-11.9938	-11.9938	-11.9938	-11.9938	-11.9938	-11.9938	-11.9938	-11.9938	-11.9938	-11.9938	-11.9938	-11.9938	-11.9938	-11.9938	-11.9938	-11.9938	-11.9938
P80297	Metallothionein-1X	-1.83003	-1.98126	-0.856374	-0.205305	-0.284748	-11.9938	-1.41643	-11.9938	-11.9938	-11.9938	-11.9938	-11.9938	-11.9938	-11.9938	-3.87472	-2.73074	-3.47675	-4.47023	-11.9938	-4.20616	-11.9938	-11.9938	-11.9938	-11.9938	-11.9938	-11.9938	-11.9938	-11.9938	-11.9938	-11.9938	-11.9938	-11.9938	-11.9938	-11.9938	-11.9938	-11.9938	-11.9938	-11.9938	-11.9938	-11.9938	-11.9938	-11.9938	-11.9938	-11.9938	-11.9938	-11.9938	-11.9938	-11.9938
P25713	Metallothionein-3	-11.9938	-11.9938	-11.9938	-11.9938	-11.9938	-11.9938	-11.9938	-11.9938	-11.9938	-11.9938	-11.9938	-11.9938	-11.9938	-11.9938	-11.9938	-11.9938	-11.9938	-11.9938	-11.9938	-11.9938	-4.5692	-11.9938	-11.9938	-11.9938	-11.9938	-11.9938	-11.9938	-11.9938	-11.9938	-11.9938	-11.9938	-11.9938	-11.9938	-11.9938	-11.9938	-11.9938	-11.9938	-11.9938	-11.9938	-11.9938	-11.9938	-11.9938	-11.9938	-11.9938	-11.9938	-11.9938	-11.9938	-11.9938
O95777	U6 snRNA-associated Sm-like protein LSm8	-5.11999	-5.08818	-11.9938	-11.9938	-11.9938	-11.9938	-11.9938	-11.9938	-4.24296	-4.77359	-4.81788	-5.4432	-5.49816	-5.14383	-11.9938	-11.9938	-11.9938	-11.9938	-11.9938	-11.9938	-5.00956	-11.9938	-5.34657	-11.9938	-11.9938	-11.9938	-6.1477	-11.9938	-11.9938	-11.9938	-11.9938	-11.9938	-11.9938	-11.9938	-11.9938	-11.9938	-11.9938	-11.9938	-11.9938	-11.9938	-11.9938	-11.9938	-11.9938	-11.9938	-11.9938	-11.9938	-11.9938	-11.9938
Q9BX67	Junctional adhesion molecule C	-11.9938	-11.9938	-11.9938	-11.9938	-11.9938	-11.9938	-11.9938	-4.19735	-11.9938	-5.73605	-4.28111	-3.75185	-4.3847	-5.13209	-11.9938	-11.9938	-11.9938	-11.9938	-11.9938	-11.9938	-11.9938	-3.9547	-11.9938	-11.9938	-11.9938	-11.9938	-11.9938	-11.9938	-11.9938	-11.9938	-11.9938	-11.9938	-11.9938	-11.9938	-11.9938	-11.9938	-11.9938	-11.9938	-11.9938	-11.9938	-11.9938	-11.9938	-2.52302	-11.9938	-11.9938	-11.9938	-11.9938	-2.5678
A6ND01	Sperm-egg fusion protein Juno	-3.09511	-3.74816	-0.81756	-2.94863	-1.67992	-3.18107	-4.15285	-2.6966	-4.61377	-2.36922	-3.27154	-3.96572	-5.69182	-4.9968	-4.08037	-2.80012	-2.76772	-3.19711	-2.92176	-3.52694	-4.12354	-3.23019	-4.19686	-3.627	-2.88738	-4.15014	-3.39797	-11.9938	-11.9938	-11.9938	-11.9938	-11.9938	-11.9938	-11.9938	-11.9938	-11.9938	-11.9938	-11.9938	-11.9938	-11.9938	-11.9938	-11.9938	-11.9938	-11.9938	-11.9938	-11.9938	-4.06968	-11.9938
Q9UK76	Jupiter microtubule associated homolog 1	-4.04168	-4.1929	-3.06804	-3.11725	-2.87047	-11.9938	-2.94794	-11.9938	-11.9938	-11.9938	-5.04733	-2.97563	-3.16109	-4.00676	-11.9938	-11.9938	-11.9938	-11.9938	-11.9938	-11.9938	-11.9938	-11.9938	-4.77561	-11.9938	-11.9938	-11.9938	-11.9938	-11.9938	-11.9938	-11.9938	-11.9938	-11.9938	-11.9938	-11.9938	-11.9938	-11.9938	-11.9938	-11.9938	-11.9938	-11.9938	-11.9938	-11.9938	-11.9938	-11.9938	-11.9938	-11.9938	-11.9938	-11.9938
Q6P9B6	MTOR-associated protein MEAK7	-5.94457	-5.25056	-11.9938	-11.9938	-11.9938	-11.9938	-11.9938	-11.9938	-11.9938	-11.9938	-11.9938	-11.9938	-11.9938	-11.9938	-11.9938	-11.9938	-11.9938	-11.9938	-11.9938	-11.9938	-11.9938	-11.9938	-11.9938	-11.9938	-11.9938	-11.9938	-11.9938	-11.9938	-11.9938	-11.9938	-11.9938	-11.9938	-11.9938	-11.9938	-11.9938	-11.9938	-11.9938	-11.9938	-11.9938	-11.9938	-11.9938	-11.9938	-11.9938	-11.9938	-11.9938	-11.9938	-11.9938	-11.9938
Q9BV79	Enoyl-[acyl-carrier-protein] reductase, mitochondrial	-4.28113	-4.79783	-3.673	-2.98636	-5.16745	-4.49138	-4.86436	-4.98523	-4.41313	-3.45534	-5.16433	-1.68458	-5.36882	-4.40647	-11.9938	-11.9938	-11.9938	-4.72902	-11.9938	-11.9938	-11.9938	-11.9938	-4.78671	-4.643	-11.9938	-11.9938	-5.07984	-11.9938	-11.9938	-11.9938	-11.9938	-2.46744	-3.72699	-11.9938	-11.9938	-11.9938	-11.9938	-11.9938	-11.9938	-11.9938	-11.9938	-11.9938	-11.9938	-11.9938	-11.9938	-11.9938	-11.9938	-11.9938
O75448	Mediator of RNA polymerase II transcription subunit 24	-11.9938	-5.05988	-11.9938	-11.9938	-11.9938	-11.9938	-11.9938	-11.9938	-11.9938	-11.9938	-11.9938	-11.9938	-4.74672	-11.9938	-2.61114	-11.9938	-11.9938	-11.9938	-11.9938	-11.9938	-11.9938	-11.9938	-11.9938	-11.9938	-11.9938	-11.9938	-11.9938	-11.9938	-11.9938	-11.9938	-11.9938	-11.9938	-11.9938	-11.9938	-11.9938	-11.9938	-11.9938	-11.9938	-11.9938	-11.9938	-11.9938	-11.9938	-11.9938	-1.75192	-11.9938	-11.9938	-11.9938	-11.9938
Q71SY5	Mediator of RNA polymerase II transcription subunit 25	-5.07764	-11.9938	-11.9938	-11.9938	-11.9938	-11.9938	-11.9938	-4.92109	-11.9938	-5.37674	-11.9938	-11.9938	-11.9938	-5.09408	-11.9938	-11.9938	-11.9938	-4.74022	-11.9938	-11.9938	-11.9938	-11.9938	-11.9938	-11.9938	-11.9938	-11.9938	-5.37284	-11.9938	-11.9938	-11.9938	-11.9938	-11.9938	-11.9938	-11.9938	-11.9938	-11.9938	-11.9938	-11.9938	-11.9938	-11.9938	-11.9938	-11.9938	-11.9938	-11.9938	-11.9938	-11.9938	-2.52725	-11.9938
A0AUZ9	KAT8 regulatory NSL complex subunit 1-like protein	-5.6686	-6.28146	-11.9938	-11.9938	-11.9938	-11.9938	-11.9938	-11.9938	-11.9938	-11.9938	-11.9938	-11.9938	-4.13067	-11.9938	-11.9938	-11.9938	-11.9938	-11.9938	-11.9938	-11.9938	-11.9938	-11.9938	-5.37622	-5.18502	-11.9938	-11.9938	-11.9938	-11.9938	-11.9938	-11.9938	-11.9938	-11.9938	-11.9938	-11.9938	-11.9938	-11.9938	-11.9938	-11.9938	-11.9938	-11.9938	-11.9938	-11.9938	-11.9938	-11.9938	-11.9938	-11.9938	-11.9938	-11.9938
O60229	Kalirin	-3.32859	-3.45375	-2.25934	-4.28836	-3.0327	-2.55194	-2.92835	-3.16785	-2.40939	-1.57631	-1.79736	-1.77236	-3.25287	-2.86233	-2.75328	-3.85706	-2.96941	-3.24528	-1.7078	-2.59844	-2.25125	-3.58813	-1.64662	-2.16116	-1.1366	-1.04067	-1.87845	-11.9938	-2.48253	-11.9938	-2.96619	-3.28119	-3.02656	-11.9938	-11.9938	-4.23711	-11.9938	-11.9938	-11.9938	-11.9938	-11.9938	-11.9938	-11.9938	-11.9938	-11.9938	-11.9938	-11.9938	-2.13466
Q8NE86	Calcium uniporter protein, mitochondrial	-5.23273	-5.78052	-11.9938	-11.9938	-11.9938	-11.9938	-11.9938	-11.9938	-11.9938	-5.05545	-11.9938	-11.9938	-11.9938	-5.7785	-11.9938	-11.9938	-11.9938	-11.9938	-11.9938	-11.9938	-11.9938	-11.9938	-11.9938	-11.9938	-11.9938	-11.9938	-11.9938	-11.9938	-11.9938	-11.9938	-11.9938	-11.9938	-11.9938	-11.9938	-11.9938	-11.9938	-11.9938	-11.9938	-11.9938	-11.9938	-11.9938	-11.9938	-11.9938	-11.9938	-11.9938	-11.9938	-11.9938	-11.9938
P05107	Integrin beta-2	-11.9938	-5.52739	-11.9938	-11.9938	-11.9938	-11.9938	-11.9938	-11.9938	-4.6979	-11.9938	-11.9938	-11.9938	-11.9938	-11.9938	-11.9938	-11.9938	-11.9938	-11.9938	-11.9938	-11.9938	-11.9938	-11.9938	-11.9938	-11.9938	-11.9938	-4.59568	-11.9938	-11.9938	-11.9938	-11.9938	-11.9938	-11.9938	-11.9938	-11.9938	-11.9938	-4.63786	-11.9938	-11.9938	-11.9938	-11.9938	-11.9938	-11.9938	-11.9938	-11.9938	-11.9938	-11.9938	-11.9938	-11.9938
O14713	Integrin beta-1-binding protein 1	-5.03041	-5.46001	-4.33525	-3.64863	-4.79684	-11.9938	-11.9938	-5.57096	-11.9938	-7.26391	-5.43029	-4.88721	-5.8008	-5.90436	-11.9938	-11.9938	-11.9938	-4.99123	-11.9938	-11.9938	-11.9938	-11.9938	-11.9938	-11.9938	-11.9938	-11.9938	-4.896	-11.9938	-11.9938	-11.9938	-11.9938	-11.9938	-11.9938	-11.9938	-11.9938	-11.9938	-11.9938	-11.9938	-11.9938	-11.9938	-11.9938	-11.9938	-11.9938	-11.9938	-11.9938	-11.9938	-11.9938	-11.9938
P19823	Inter-alpha-trypsin inhibitor heavy chain H2	-0.976009	-3.28822	-2.91121	-2.13441	-2.49091	-1.58191	-1.8489	-4.18021	-4.61267	-5.93378	-3.3309	-3.24644	-4.80659	-4.27757	-4.38691	-3.50502	-3.59871	-4.62586	-3.07176	-3.24095	-2.82232	-2.89999	-3.56439	-3.58426	-4.59357	-2.98525	-3.97069	-2.73583	-3.26572	-3.36594	-2.6985	-2.66973	-4.23816	-4.235	-3.73159	-3.81616	-1.81242	-2.34842	-3.92046	-2.92907	-3.76987	-2.35585	-1.83934	-2.21474	-3.54442	-4.13847	-2.82696	-3.17879
Q06033	Inter-alpha-trypsin inhibitor heavy chain H3	-5.23239	-11.9938	-11.9938	-11.9938	-11.9938	-11.9938	-11.9938	-11.9938	-11.9938	-11.9938	-11.9938	-11.9938	-11.9938	-11.9938	-11.9938	-5.11654	-11.9938	-11.9938	-11.9938	-11.9938	-11.9938	-11.9938	-4.87952	-5.38291	-11.9938	-11.9938	-11.9938	-11.9938	-11.9938	-11.9938	-11.9938	-11.9938	-11.9938	-11.9938	-11.9938	-11.9938	-11.9938	-11.9938	-11.9938	-11.9938	-11.9938	-11.9938	-11.9938	-11.9938	-11.9938	-11.9938	-11.9938	-11.9938
P26440	Isovaleryl-CoA dehydrogenase, mitochondrial	-1.65179	-1.21429	-0.682963	-2.97654	-2.18396	-1.29746	-1.49033	-1.00517	-1.91363	-0.700243	-2.21541	-3.40081	-3.58899	-1.92569	-2.94307	-3.18082	-2.99376	-1.48938	-2.43481	-1.7251	-2.82595	-2.13962	-3.30472	-1.62933	-2.5382	-4.02365	-2.49232	-2.22708	-2.75698	-2.79376	-3.10863	-3.34425	-3.20874	-3.43533	-3.52104	-3.24119	-11.9938	-11.9938	-2.91789	-2.21303	-3.2416	-2.53051	-3.14232	-11.9938	-11.9938	-11.9938	-11.9938	-11.9938
Q9Y219	Protein jagged-2	-11.9938	-11.9938	-11.9938	-11.9938	-11.9938	-11.9938	-11.9938	-11.9938	-11.9938	-11.9938	-5.76816	-11.9938	-11.9938	-11.9938	-11.9938	-11.9938	-11.9938	-11.9938	-11.9938	-11.9938	-11.9938	-11.9938	-2.48719	-4.08991	-11.9938	-11.9938	-2.38231	-11.9938	-11.9938	-11.9938	-11.9938	-11.9938	-11.9938	0.31291	1.77852	-4.02864	-11.9938	-11.9938	-11.9938	-11.9938	-11.9938	-11.9938	-11.9938	-11.9938	-11.9938	-11.9938	-11.9938	-11.9938
P23352	Anosmin-1	-4.7834	-5.35976	-11.9938	-11.9938	-11.9938	-4.38794	-4.6303	-5.13152	-4.93917	-5.21464	-5.30581	-11.9938	-11.9938	-11.9938	-11.9938	-11.9938	-11.9938	-11.9938	-11.9938	-11.9938	-11.9938	-4.46585	-11.9938	-11.9938	-4.0159	-11.9938	-6.03015	-11.9938	-11.9938	-11.9938	-11.9938	-11.9938	-11.9938	-11.9938	-11.9938	-11.9938	-11.9938	-11.9938	-11.9938	-11.9938	-11.9938	-11.9938	-11.9938	-11.9938	-11.9938	-11.9938	-11.9938	-11.9938
Q92598	Heat shock protein 105 kDa	-1.82825	-1.81957	-2.60907	-1.94376	-2.07711	-3.29401	-1.74297	-2.73414	-1.36832	-1.8388	-2.74764	-2.65201	-6.11283	-2.05784	-2.18785	-1.93893	-1.72032	-2.11674	-2.14396	-3.3846	-2.28065	-2.73236	-2.20419	-2.67935	-3.94192	-3.72107	-2.37987	-3.26759	-2.37724	-3.83426	-4.41234	-3.45321	-3.06258	-4.33188	-4.26334	-4.40867	-2.1113	-3.23308	-3.15748	-3.43702	-3.0182	-2.14408	-2.71298	-2.49106	-2.83398	-3.01702	-2.92176	-2.57723
P17066	Heat shock 70 kDa protein 6	-11.9938	-11.9938	-5.16825	-11.9938	-5.16243	-11.9938	-11.9938	-11.9938	-3.40087	-11.9938	-4.5413	-11.9938	-11.9938	-11.9938	-11.9938	-11.9938	-11.9938	-11.9938	-11.9938	-11.9938	-3.88809	-4.29874	-11.9938	-11.9938	-2.91297	-11.9938	-11.9938	-11.9938	-11.9938	-11.9938	-4.11242	-11.9938	-3.03664	-11.9938	-11.9938	-11.9938	-11.9938	-11.9938	-11.9938	-11.9938	-11.9938	-11.9938	-11.9938	-11.9938	-11.9938	-11.9938	-11.9938	-11.9938
O60299	Leucine zipper putative tumor suppressor 3	-5.37256	-3.02192	-3.7745	-1.86312	0.754129	-0.0622311	-2.58708	-4.84596	-2.1026	-5.14462	-11.9938	-11.9938	-11.9938	-5.99864	-11.9938	-11.9938	-11.9938	-1.78966	-11.9938	-11.9938	-4.87665	-1.7987	-11.9938	-4.86272	-3.12198	-11.9938	-11.9938	-11.9938	-11.9938	-11.9938	-1.20445	-11.9938	-3.85274	0.712538	-11.9938	-0.467501	-11.9938	-11.9938	-11.9938	-11.9938	-11.9938	-11.9938	-11.9938	-11.9938	-11.9938	-3.27404	-11.9938	-3.0609
P24394	Interleukin-4 receptor subunit alpha	-4.52365	-4.66796	-3.63501	-2.86339	-3.38463	-11.9938	-11.9938	-11.9938	-11.9938	-11.9938	-11.9938	-11.9938	-3.54482	-11.9938	-11.9938	-11.9938	-11.9938	-11.9938	-11.9938	-11.9938	-11.9938	-11.9938	-11.9938	-11.9938	-11.9938	-11.9938	-11.9938	-11.9938	-11.9938	-11.9938	-11.9938	-11.9938	-11.9938	-11.9938	-11.9938	-11.9938	-11.9938	-11.9938	-11.9938	-11.9938	-11.9938	-11.9938	-11.9938	-11.9938	-11.9938	-11.9938	-11.9938	-11.9938
P20839	Inosine-5'-monophosphate dehydrogenase 1	-4.68705	-1.14047	-3.55232	-2.94399	-3.63728	-5.40632	-3.7168	-3.54842	-2.86609	-0.275309	-3.53696	-1.5865	0.639106	-2.0148	-4.29117	-3.87614	-1.92135	-2.41949	0.533791	-3.35125	-2.33303	-3.63797	-0.953405	-2.53553	-0.537317	-1.17595	-0.260984	0.447282	-1.01495	-0.119397	-0.18955	0.26211	-0.631562	-1.32092	0.222461	-0.846682	-1.49257	-1.1327	-1.91267	-1.58789	-0.363668	-1.01467	-1.62648	-2.94879	-0.464534	-0.0176004	-2.82609	-1.44783
P12268	Inosine-5'-monophosphate dehydrogenase 2	-1.38453	-0.991277	-0.237013	-0.540951	-0.784809	-2.56275	-0.630812	-0.380585	0.305469	-0.28372	-2.27107	-2.78056	-3.32748	-1.1328	-1.7607	-1.52283	-1.28701	-0.987062	-0.793278	-0.954939	-1.84106	-0.759692	-2.76402	-1.5634	-3.48604	-3.08915	-1.33213	-0.771621	-2.31233	-1.4646	-1.11771	-1.39922	-1.4686	-1.88618	-1.71884	-0.790941	-2.54804	-1.81413	-0.749351	-0.93815	-0.91018	-1.38053	-2.43337	-2.39043	-3.10886	-3.10629	-2.81931	-2.25471
O00339	Matrilin-2	-4.19454	-5.45614	-11.9938	-11.9938	-11.9938	-11.9938	-11.9938	-11.9938	-11.9938	-4.22739	-11.9938	-11.9938	-11.9938	-11.9938	-11.9938	-11.9938	-11.9938	-11.9938	-11.9938	-11.9938	-11.9938	-11.9938	-11.9938	-11.9938	-11.9938	-11.9938	-11.9938	-11.9938	-11.9938	-11.9938	-11.9938	-11.9938	-11.9938	-11.9938	-11.9938	-11.9938	-11.9938	-11.9938	-11.9938	-11.9938	-11.9938	-11.9938	-11.9938	-11.9938	-11.9938	-11.9938	-11.9938	-11.9938
O15232	Matrilin-3	-4.35469	-11.9938	-11.9938	-11.9938	-11.9938	-11.9938	-11.9938	-4.02706	-11.9938	-5.36612	-11.9938	-11.9938	-11.9938	-11.9938	-11.9938	-11.9938	-11.9938	-11.9938	-11.9938	-4.30049	-11.9938	-11.9938	-5.31998	-11.9938	-11.9938	-11.9938	-4.1473	-11.9938	-11.9938	-11.9938	-11.9938	-11.9938	-11.9938	-11.9938	-11.9938	-11.9938	-11.9938	-11.9938	-11.9938	-11.9938	-11.9938	-11.9938	-11.9938	-11.9938	-11.9938	-11.9938	-11.9938	-11.9938
P43243	Matrin-3	-11.9938	-11.9938	-11.9938	-11.9938	-11.9938	-11.9938	-11.9938	-11.9938	-11.9938	-11.9938	-11.9938	-11.9938	-11.9938	-11.9938	-11.9938	-11.9938	-11.9938	-11.9938	-11.9938	-11.9938	-11.9938	-11.9938	-11.9938	-11.9938	-11.9938	-11.9938	-11.9938	-11.9938	-11.9938	-11.9938	-11.9938	-11.9938	-11.9938	-11.9938	-11.9938	-11.9938	-11.9938	-11.9938	-11.9938	-11.9938	-11.9938	-11.9938	-11.9938	-1.73991	-11.9938	-11.9938	-11.9938	-11.9938
Q6ZWT7	Lysophospholipid acyltransferase 2	-11.9938	-11.9938	-11.9938	-11.9938	-11.9938	-11.9938	-11.9938	-11.9938	-11.9938	-6.20941	-11.9938	-11.9938	-11.9938	-11.9938	-4.67323	-11.9938	-11.9938	-11.9938	-11.9938	-11.9938	-4.80796	-4.78816	-11.9938	-11.9938	-11.9938	-11.9938	-11.9938	-11.9938	-11.9938	-11.9938	-11.9938	-11.9938	-11.9938	-11.9938	-11.9938	-11.9938	-11.9938	-11.9938	-11.9938	-11.9938	-11.9938	-11.9938	-11.9938	-11.9938	-11.9938	-11.9938	-11.9938	-11.9938
Q96N66	Lysophospholipid acyltransferase 7	-3.1299	-3.37813	-2.70913	-2.58249	-3.96102	-2.74339	-3.3025	-1.9475	-1.75704	-2.47369	-2.56826	-1.66736	-2.58114	-2.30762	-2.04795	-2.40511	-2.41099	-1.80183	-3.08619	-2.30111	-2.68387	-2.50743	-2.49744	-2.39862	-4.21566	-2.05615	-2.55223	-2.6644	-3.19429	-3.23107	-2.90352	-2.84957	-3.56047	-3.82785	-3.66017	-3.81567	-11.9938	-11.9938	-3.82223	-11.9938	-3.7839	-11.9938	-11.9938	-3.3777	-11.9938	-11.9938	-11.9938	-11.9938
O95239	Chromosome-associated kinesin KIF4A	-3.78686	-3.11938	-4.94704	-2.12657	-2.64781	-4.27636	-5.27852	-4.56889	-5.3781	-3.75341	-5.12113	-3.25106	-3.98515	-4.28219	-11.9938	-11.9938	-3.91604	-11.9938	-4.13167	-11.9938	-11.9938	-11.9938	-3.13673	-11.9938	-3.21609	-2.91412	-3.41002	-11.9938	-11.9938	-11.9938	-11.9938	-11.9938	-11.9938	-11.9938	-11.9938	-11.9938	-11.9938	-11.9938	-11.9938	-11.9938	-11.9938	-11.9938	-11.9938	-11.9938	-11.9938	-3.33288	-11.9938	-11.9938
Q96AC6	Kinesin-like protein KIFC2	-11.9938	-11.9938	-11.9938	-11.9938	-11.9938	-11.9938	-11.9938	-11.9938	-4.28004	-11.9938	-11.9938	-3.02574	-11.9938	-11.9938	-3.20975	-3.51454	-3.65377	-11.9938	-11.9938	-11.9938	-3.63273	-11.9938	-11.9938	-11.9938	-11.9938	-11.9938	-11.9938	-11.9938	-1.69286	-11.9938	-3.41346	-11.9938	-11.9938	-11.9938	-3.44077	-11.9938	-11.9938	-11.9938	-11.9938	-3.30907	-11.9938	-11.9938	-11.9938	-2.46587	-11.9938	-2.99168	-2.97282	-11.9938
Q9HCE1	Helicase MOV-10	-3.78915	-4.29032	-3.62844	-3.29906	-2.64942	-11.9938	-2.37148	-11.9938	-5.6175	-11.9938	0.303064	-4.43791	-3.54165	-3.65902	-11.9938	-11.9938	-11.9938	-11.9938	-11.9938	-11.9938	-11.9938	-11.9938	-0.0902469	-0.537874	0.20437	0.555586	-0.120174	-11.9938	-11.9938	-11.9938	-11.9938	-11.9938	-11.9938	-2.69113	-11.9938	-11.9938	-11.9938	-11.9938	-11.9938	-11.9938	-11.9938	-11.9938	-11.9938	-11.9938	-11.9938	-11.9938	-2.97711	-11.9938
Q07866	Kinesin light chain 1	-3.39384	-3.35393	-3.3313	-4.33979	-2.63958	-2.36162	-4.1306	-3.1212	-2.77648	-3.16178	-2.83187	-2.3026	-3.03163	-3.59078	-3.15009	-4.15045	-3.10524	-4.24859	-4.32866	-2.2598	-3.25735	-3.63838	-3.80238	-4.54276	-3.2249	-3.17277	-3.93591	-11.9938	-11.9938	-11.9938	-11.9938	-11.9938	-11.9938	-11.9938	-11.9938	-11.9938	-11.9938	-11.9938	-11.9938	-11.9938	-11.9938	-11.9938	-11.9938	-11.9938	-3.30505	-11.9938	-11.9938	-11.9938
Q9H0B6	Kinesin light chain 2	-4.47801	-5.76365	-5.10036	-5.44146	-3.75352	-2.56052	-2.79338	-3.31362	-2.50117	-4.13919	-3.86087	-2.97855	-3.89232	-3.72627	-11.9938	-11.9938	-4.11882	-3.94981	-3.51432	-5.06721	-4.47914	-4.10981	-11.9938	-11.9938	-11.9938	-11.9938	-11.9938	-11.9938	-3.63868	-11.9938	-11.9938	-11.9938	-3.96361	-4.86552	-4.8612	-11.9938	-11.9938	-11.9938	-11.9938	-11.9938	-4.08901	-11.9938	-11.9938	-11.9938	-11.9938	-11.9938	-11.9938	-11.9938
Q8IXQ5	Kelch-like protein 7	-5.11617	-4.55242	-11.9938	-11.9938	-11.9938	-4.66656	-4.89939	-5.68939	-4.65894	-6.15504	-3.136	-5.09702	-2.04371	-3.48673	-11.9938	-11.9938	-3.95486	-11.9938	-11.9938	-11.9938	-11.9938	-11.9938	-3.78398	-5.58733	-11.9938	-2.84082	-4.26589	-11.9938	-11.9938	-11.9938	-11.9938	-11.9938	-11.9938	-4.06838	-11.9938	-11.9938	-3.02506	-11.9938	-11.9938	-11.9938	-11.9938	-11.9938	-11.9938	-11.9938	-11.9938	-1.55849	-11.9938	-3.07776
Q9UKR3	Kallikrein-13	-4.83456	-5.40125	-11.9938	-11.9938	-11.9938	-11.9938	-11.9938	-11.9938	-11.9938	-5.5369	-11.9938	-4.84641	-11.9938	-11.9938	-11.9938	-11.9938	-11.9938	-5.19985	-11.9938	-5.12976	-11.9938	-11.9938	-3.20374	-5.4834	-3.49846	-11.9938	-11.9938	-11.9938	-11.9938	-11.9938	-11.9938	-11.9938	-11.9938	-4.66571	-4.60468	-11.9938	-11.9938	-11.9938	-11.9938	-11.9938	-2.3405	-11.9938	-2.17072	-3.09718	-11.9938	-11.9938	-2.86591	-1.29921
Q00325	Phosphate carrier protein, mitochondrial	1.22041	1.30538	0.340303	0.672316	0.714644	1.41986	0.875733	1.52864	1.5931	1.18717	1.206	1.12518	-1.05932	1.42592	1.04571	1.21903	1.29038	1.46344	1.55314	1.57518	1.03997	1.57726	1.47316	1.64692	-0.34286	0.543644	1.38499	-1.17806	-0.837779	1.00984	1.15757	1.20322	0.533555	-0.130342	0.728268	0.480833	-0.228798	-0.15533	1.57549	2.12534	1.94565	0.915953	-1.01404	-0.521156	-1.5319	-1.23954	-1.20949	-1.2285
P06870	Kallikrein-1	-11.9938	-11.9938	-11.9938	-11.9938	-11.9938	-11.9938	-11.9938	-5.80039	-11.9938	-6.18895	-5.15591	-4.6267	-4.1104	-6.62038	-11.9938	-11.9938	-11.9938	-11.9938	-11.9938	-11.9938	-11.9938	-11.9938	-11.9938	-4.22866	-3.51804	-4.31936	-5.3327	-11.9938	-11.9938	-11.9938	-11.9938	-11.9938	-11.9938	-11.9938	-11.9938	-11.9938	-11.9938	-11.9938	-11.9938	-11.9938	-11.9938	-11.9938	-11.9938	-11.9938	-11.9938	-11.9938	-11.9938	-11.9938
Q13886	Krueppel-like factor 9	-11.9938	-11.9938	-11.9938	-11.9938	-11.9938	-11.9938	-11.9938	-11.9938	-11.9938	-11.9938	-11.9938	-11.9938	-11.9938	-11.9938	-11.9938	-11.9938	-3.48655	-11.9938	-11.9938	-11.9938	-11.9938	-11.9938	-11.9938	-11.9938	-11.9938	-11.9938	-4.66701	-11.9938	-11.9938	-11.9938	-11.9938	-11.9938	-11.9938	-11.9938	-11.9938	-3.24129	-11.9938	-11.9938	-11.9938	-11.9938	-11.9938	-11.9938	-11.9938	-11.9938	-11.9938	-11.9938	-11.9938	-11.9938
Q03164	Histone-lysine N-methyltransferase 2A	-11.9938	-11.9938	-4.04777	-11.9938	-11.9938	-11.9938	-11.9938	-4.07981	-11.9938	-4.13475	-11.9938	-11.9938	-11.9938	-11.9938	-11.9938	-11.9938	-11.9938	-11.9938	-11.9938	-11.9938	-11.9938	-11.9938	-11.9938	-11.9938	-11.9938	-11.9938	-11.9938	-11.9938	-11.9938	-11.9938	-11.9938	-11.9938	-11.9938	-11.9938	-11.9938	-11.9938	-11.9938	-11.9938	-11.9938	-11.9938	-11.9938	-11.9938	-11.9938	-11.9938	-11.9938	-11.9938	-11.9938	-11.9938
O14686	Histone-lysine N-methyltransferase 2D	-11.9938	-11.9938	-11.9938	-11.9938	-11.9938	-11.9938	-11.9938	-11.9938	-11.9938	-11.9938	-11.9938	-11.9938	-11.9938	-11.9938	-11.9938	-11.9938	-11.9938	-11.9938	-11.9938	-11.9938	-11.9938	-11.9938	-11.9938	-11.9938	-11.9938	-11.9938	-11.9938	-11.9938	-11.9938	-11.9938	-11.9938	-11.9938	-11.9938	-11.9938	-11.9938	-11.9938	-11.9938	-11.9938	-11.9938	-11.9938	-11.9938	-11.9938	-11.9938	-11.9938	-11.9938	-11.9938	0.123862	-11.9938
Q4FZB7	Histone-lysine N-methyltransferase KMT5B	0.0233159	0.246573	-5.63711	2.43341	1.36173	-0.293943	-0.526798	-5.18928	1.28545	-1.78281	-0.0218668	-4.64976	-1.36651	-1.48387	1.92819	1.52363	2.1056	0.925361	0.384266	0.796804	1.35381	1.02289	-4.95238	0.687954	1.43637	1.61582	-4.80955	2.93245	-11.9938	-11.9938	-11.9938	-11.9938	2.203	1.80517	-11.9938	2.09578	-11.9938	-11.9938	-11.9938	-11.9938	-11.9938	-11.9938	-11.9938	-11.9938	-11.9938	-3.40044	-11.9938	-11.9938
P41743	Protein kinase C iota type	-11.9938	-11.9938	-11.9938	-11.9938	-11.9938	-11.9938	-11.9938	-11.9938	-11.9938	-11.9938	-11.9938	-11.9938	-5.12549	-11.9938	-11.9938	-11.9938	-11.9938	-11.9938	-2.86229	-11.9938	-11.9938	-11.9938	-11.9938	-11.9938	-5.34137	-11.9938	-11.9938	-11.9938	-11.9938	-11.9938	-11.9938	-11.9938	-4.01018	-2.97513	-11.9938	-3.61593	-11.9938	-11.9938	-11.9938	-11.9938	-11.9938	-11.9938	-11.9938	-2.27791	-11.9938	-2.31713	-11.9938	-3.5582
P46019	Phosphorylase b kinase regulatory subunit alpha, liver isoform	-11.9938	-11.9938	-11.9938	-11.9938	-11.9938	-11.9938	-11.9938	-11.9938	-11.9938	-11.9938	-11.9938	-11.9938	-11.9938	-11.9938	-11.9938	-11.9938	-11.9938	-11.9938	-11.9938	-11.9938	-11.9938	-11.9938	-11.9938	-11.9938	-11.9938	-11.9938	-11.9938	-11.9938	-11.9938	-3.34951	-11.9938	-11.9938	-11.9938	-11.9938	-11.9938	-11.9938	-11.9938	-11.9938	-11.9938	-11.9938	-11.9938	-11.9938	-11.9938	-11.9938	-11.9938	-11.9938	-11.9938	-11.9938
O00566	U3 small nucleolar ribonucleoprotein protein MPP10	-2.2525	-11.9938	-11.9938	-11.9938	-11.9938	-11.9938	-11.9938	-11.9938	-11.9938	-11.9938	-11.9938	-11.9938	-11.9938	-11.9938	-11.9938	-11.9938	-2.58087	-11.9938	-11.9938	-11.9938	-11.9938	-11.9938	-11.9938	-3.83945	-11.9938	-11.9938	-3.22964	-11.9938	-11.9938	-11.9938	-11.9938	-11.9938	-11.9938	-0.785398	-11.9938	-11.9938	-11.9938	-11.9938	-11.9938	-11.9938	-11.9938	-11.9938	-11.9938	-11.9938	-11.9938	-11.9938	-11.9938	3.01621
Q96QS6	Serine/threonine-protein kinase H2	-4.73888	-5.01624	-11.9938	-11.9938	-11.9938	-11.9938	-11.9938	-11.9938	-11.9938	-11.9938	-11.9938	-11.9938	-11.9938	-11.9938	-11.9938	-11.9938	-11.9938	-11.9938	-11.9938	-11.9938	-11.9938	-11.9938	-11.9938	-11.9938	-11.9938	-11.9938	-11.9938	-11.9938	-11.9938	-11.9938	-11.9938	-11.9938	-11.9938	-11.9938	-11.9938	-11.9938	-11.9938	-11.9938	-11.9938	-11.9938	-11.9938	-11.9938	-11.9938	-11.9938	-11.9938	-11.9938	-11.9938	-11.9938
P11717	Cation-independent mannose-6-phosphate receptor	-4.14943	-3.68881	-4.41594	-3.12481	-2.37389	-3.77139	-4.07658	-4.67295	-5.28491	-4.14996	-3.97508	-4.26599	-3.67506	-4.218	-3.77375	-3.16195	-3.90443	-4.60856	-4.05846	-4.66362	-4.10664	-5.60168	-4.10132	-4.77246	-4.02408	-3.97195	-5.03719	-11.9938	-11.9938	-11.9938	-11.9938	-11.9938	-11.9938	-11.9938	-11.9938	-11.9938	-11.9938	-11.9938	-11.9938	-11.9938	-11.9938	-11.9938	-11.9938	-11.9938	-11.9938	-11.9938	-11.9938	-11.9938
P14618	Pyruvate kinase PKM	2.16837	1.6818	2.13569	2.27701	2.51824	1.00773	2.32978	1.7532	1.82088	1.70588	1.95136	0.755348	0.613124	1.53755	1.38898	1.60287	1.65437	1.64821	1.12959	1.80273	1.17679	1.96077	1.32501	1.46397	0.735294	1.23385	1.69938	0.176236	0.713988	1.41034	1.34453	1.22117	1.13101	0.994324	-0.123329	1.36385	1.0197	1.37	1.56728	1.57128	1.35128	1.26753	0.0954711	0.821948	0.419233	0.73587	0.276432	-0.0983864
O00522	Krev interaction trapped protein 1	-5.73108	-4.78057	-11.9938	-11.9938	-11.9938	-11.9938	-2.30635	-5.61245	-11.9938	-11.9938	-11.9938	-11.9938	-11.9938	-11.9938	-11.9938	-11.9938	-11.9938	-11.9938	-11.9938	-11.9938	-11.9938	-11.9938	-2.72511	-2.17707	-4.94396	-11.9938	-5.81663	-11.9938	-11.9938	-11.9938	-11.9938	-11.9938	-11.9938	-1.57291	-11.9938	-11.9938	-11.9938	-11.9938	-11.9938	-11.9938	-11.9938	-11.9938	-11.9938	-11.9938	-11.9938	-11.9938	-11.9938	-11.9938
Q9HA64	Ketosamine-3-kinase	-5.7968	-5.3959	-3.28341	-3.00771	-3.06859	-1.77283	-2.61726	-2.52593	-2.19416	-2.39484	-11.9938	-11.9938	-11.9938	-11.9938	-4.0186	-4.00614	-3.97375	-2.85391	-4.12778	-6.16518	-4.07425	-4.50687	-3.97499	-4.95118	-4.37105	-4.4827	-4.03589	-11.9938	-11.9938	-11.9938	-11.9938	-11.9938	-11.9938	-11.9938	-11.9938	-11.9938	-11.9938	-11.9938	-11.9938	-11.9938	-11.9938	-11.9938	-11.9938	-11.9938	-11.9938	-11.9938	-11.9938	-11.9938
P01824	Immunoglobulin heavy variable 4-39	-2.2297	-11.9938	-11.9938	-11.9938	-11.9938	-11.9938	-11.9938	-11.9938	-11.9938	-11.9938	-4.82918	-4.5376	-5.45127	-5.85322	-11.9938	-11.9938	-11.9938	-11.9938	-11.9938	-11.9938	-11.9938	-5.54028	-11.9938	-11.9938	-4.25907	-11.9938	-4.66885	-11.9938	-11.9938	-11.9938	-11.9938	-11.9938	-11.9938	-11.9938	-11.9938	-11.9938	-11.9938	-11.9938	-11.9938	-11.9938	-11.9938	-11.9938	-11.9938	-11.9938	-11.9938	-11.9938	-11.9938	-11.9938
P18510	Interleukin-1 receptor antagonist protein	-6.73559	-11.9938	-11.9938	-11.9938	-11.9938	-1.99231	-2.42272	-2.5232	-2.14104	-4.23248	-1.65671	-3.06576	-2.80336	-3.96342	-2.46464	-2.45219	-2.6523	-3.05046	-2.57383	-1.5405	-2.29925	-1.86169	-4.2828	-1.71771	-2.53945	-2.91002	-4.15663	-11.9938	-11.9938	-3.14236	-2.73759	-11.9938	-11.9938	-2.69927	-11.9938	-4.18	-11.9938	-11.9938	-2.09091	-11.9938	-11.9938	-11.9938	-3.69483	-11.9938	-11.9938	-3.8844	-11.9938	-11.9938
Q9NZH8	Interleukin-36 gamma	-5.64504	-5.17281	-4.37347	-4.53113	-3.96117	-3.31301	-4.23316	-4.16817	-3.639	-2.76175	-1.92081	-2.69255	-2.22954	-1.95366	-2.94009	-3.17242	-2.78253	-3.06246	-2.51246	-3.24596	-1.19968	-2.5492	-1.82937	-1.50095	-0.897661	-0.902724	-1.61175	-1.38587	-0.464591	-0.518126	-1.08896	-0.450631	-1.03412	-0.665391	-0.576068	-0.699147	-2.05327	-1.54532	-2.55376	-0.503714	-1.81178	-2.53151	-0.268077	-0.499359	-0.222574	-0.329662	-0.20521	-0.35722
Q86T24	Transcriptional regulator Kaiso	-3.61735	-4.83839	-4.15144	-3.22931	-4.55986	-11.9938	-4.66551	-5.55862	-11.9938	-11.9938	-4.52431	-3.99507	-5.37616	-4.6737	-3.17983	-3.16738	-3.13498	-3.76564	-3.28901	-5.57268	-3.33719	-3.66812	-3.56886	-4.67835	-2.14367	-3.09152	-4.28602	-1.67831	-3.40296	-2.24498	-3.27346	-1.86348	-2.47844	-3.0154	-2.01907	-2.59011	-1.91083	-1.93618	-2.95702	-2.51683	-4.23179	-1.94361	-3.63243	-2.51248	-1.60138	-4.07049	-0.118611	-1.68563
Q6YP21	Kynurenine--oxoglutarate transaminase 3	-3.66328	-4.71627	-3.73943	-3.89329	-2.64071	-2.95704	-2.83711	-3.4382	-4.62965	-3.35988	-3.04314	-2.51387	-2.53901	-3.55695	-11.9938	-11.9938	-11.9938	-3.8221	-11.9938	-3.6769	-4.20042	-11.9938	-11.9938	-4.05248	-4.19629	-11.9938	-11.9938	-11.9938	-11.9938	-11.9938	-11.9938	-11.9938	-11.9938	-11.9938	-11.9938	-11.9938	-11.9938	-11.9938	-11.9938	-11.9938	-4.41639	-11.9938	-11.9938	-11.9938	-11.9938	-11.9938	-11.9938	-11.9938
O14979	Heterogeneous nuclear ribonucleoprotein D-like	-11.9938	-11.9938	-11.9938	-11.9938	-11.9938	-11.9938	-11.9938	-11.9938	-11.9938	-11.9938	-11.9938	-11.9938	-11.9938	-11.9938	-11.9938	-11.9938	-11.9938	-5.04267	-11.9938	-11.9938	-11.9938	-11.9938	-11.9938	-11.9938	-11.9938	-11.9938	-11.9938	-11.9938	-11.9938	-11.9938	-11.9938	-3.16155	-11.9938	-11.9938	-11.9938	-11.9938	-1.42171	-1.56673	-11.9938	-3.23966	-11.9938	-11.9938	-11.9938	-11.9938	-2.42021	-11.9938	-11.9938	-11.9938
Q8ND30	Liprin-beta-2	-5.39593	-4.54182	-4.30205	-3.61543	-4.13666	-3.71664	-4.92892	-11.9938	-11.9938	-11.9938	-11.9938	-11.9938	-11.9938	-5.20108	-11.9938	-11.9938	-11.9938	-11.9938	-11.9938	-11.9938	-11.9938	-11.9938	-11.9938	-11.9938	-3.8542	-3.70475	-11.9938	-11.9938	-11.9938	-11.9938	-11.9938	-11.9938	-11.9938	-11.9938	-11.9938	-11.9938	-11.9938	-11.9938	-11.9938	-11.9938	-11.9938	-11.9938	-11.9938	-11.9938	-11.9938	-11.9938	-11.9938	-11.9938
Q99081	Transcription factor 12	-11.9938	-11.9938	-5.39652	-11.9938	-11.9938	-11.9938	-11.9938	-11.9938	-11.9938	-11.9938	-11.9938	-11.9938	-11.9938	-11.9938	-11.9938	-11.9938	-11.9938	-11.9938	-11.9938	-11.9938	-11.9938	-11.9938	-4.80387	-3.66186	-11.9938	-4.95218	-11.9938	-11.9938	-11.9938	-11.9938	-11.9938	-11.9938	-11.9938	-11.9938	-11.9938	-11.9938	-11.9938	-11.9938	-11.9938	-11.9938	-11.9938	-11.9938	-11.9938	-11.9938	-11.9938	-11.9938	-11.9938	-11.9938
P01825	Immunoglobulin heavy variable 4-59	-2.2297	-11.9938	-11.9938	-11.9938	-11.9938	-11.9938	-11.9938	-11.9938	-11.9938	-11.9938	-4.82918	-4.5376	-5.45127	-5.85322	-11.9938	-11.9938	-11.9938	-11.9938	-11.9938	-11.9938	-11.9938	-5.54028	-11.9938	-11.9938	-4.25907	-11.9938	-4.66885	-11.9938	-11.9938	-11.9938	-11.9938	-11.9938	-11.9938	-11.9938	-11.9938	-11.9938	-11.9938	-11.9938	-11.9938	-11.9938	-11.9938	-11.9938	-11.9938	-11.9938	-11.9938	-11.9938	-11.9938	-11.9938
P27816	Microtubule-associated protein 4	-1.2023	-1.33581	-0.422825	1.14807	-0.376947	-1.10648	-0.82269	-1.04061	-0.365946	-1.19357	-1.78473	-2.50459	-3.7564	-1.06376	-1.41409	-1.49816	-1.2875	-1.19568	-1.8385	-1.2344	-2.05774	-1.27531	-1.05991	-0.887875	-2.74023	-2.04926	-1.25944	-1.28516	-1.80787	-2.71039	-1.70544	-2.42046	-2.5022	-1.11619	-2.28094	-2.88284	-11.9938	-11.9938	-1.35236	-2.33822	-1.64774	-11.9938	-11.9938	-11.9938	-2.41067	-11.9938	-11.9938	-11.9938
Q14244	Ensconsin	-11.9938	-11.9938	-5.18153	-5.03185	-11.9938	-11.9938	-11.9938	-11.9938	-11.9938	-5.91642	-4.6839	-3.37739	-4.43398	-4.8977	-4.07709	-4.06464	-4.03224	-4.97823	-4.10223	-4.79142	-4.23445	-4.32546	-5.18715	-4.49384	-4.24113	-4.25551	-4.49603	-11.9938	-11.9938	-11.9938	-11.9938	-11.9938	-11.9938	-4.05574	-11.9938	-11.9938	-11.9938	-11.9938	-11.9938	-11.9938	-11.9938	-11.9938	-11.9938	-11.9938	-11.9938	-2.27118	-11.9938	-11.9938
Q9UPY8	Microtubule-associated protein RP/EB family member 3	-3.02998	-3.04647	-4.48294	-3.16814	-3.55343	-4.47926	-4.15171	-3.52474	-2.38196	-3.25051	-3.39383	-4.30068	-3.77833	-3.23854	-3.09093	-2.89607	-2.64259	-3.26496	-3.20012	-3.25021	-4.23953	-4.05313	-4.20556	-3.87455	-3.16574	-4.7239	-4.15825	-11.9938	-11.9938	-11.9938	-11.9938	-11.9938	-4.39341	-4.89496	-11.9938	-11.9938	-11.9938	-11.9938	-11.9938	-11.9938	-4.03395	-11.9938	-11.9938	-11.9938	-11.9938	-11.9938	-11.9938	-11.9938
Q9NX47	E3 ubiquitin-protein ligase MARCHF5	-4.63493	-4.62669	-11.9938	-11.9938	-11.9938	-4.08887	-11.9938	-11.9938	-11.9938	-11.9938	-11.9938	-11.9938	-11.9938	-11.9938	-11.9938	-11.9938	-11.9938	-11.9938	-4.31327	-11.9938	-11.9938	-11.9938	-5.12263	-11.9938	-11.9938	-11.9938	-11.9938	-11.9938	-11.9938	-11.9938	-11.9938	-11.9938	-11.9938	-11.9938	-11.9938	-11.9938	-11.9938	-11.9938	-11.9938	-11.9938	-11.9938	-11.9938	-11.9938	-11.9938	-11.9938	-11.9938	-11.9938	-11.9938
Q9H992	E3 ubiquitin-protein ligase MARCHF7	-11.9938	-11.9938	-11.9938	-3.71848	-11.9938	-11.9938	-11.9938	-4.56406	-11.9938	-11.9938	-4.55258	-4.02333	-6.28672	-4.36943	-3.23865	-3.20327	-11.9938	-11.9938	-11.9938	-11.9938	-3.00105	-11.9938	-11.9938	-11.9938	-11.9938	-11.9938	-11.9938	-11.9938	-2.28541	-11.9938	-11.9938	-11.9938	-11.9938	-2.8872	-11.9938	-11.9938	-1.59103	-1.57212	-2.63722	-2.19704	-2.77926	-1.62382	-2.33179	-2.78882	-2.31515	-2.49675	-2.40149	-1.54734
Q7KZI7	Serine/threonine-protein kinase MARK2	-6.19105	-5.35877	-4.23399	-3.54737	-2.75294	-11.9938	-4.48801	-11.9938	-11.9938	-5.79313	-3.55318	-2.58967	-3.70429	-3.82165	-2.64375	-2.63129	-2.5989	-3.22956	-4.26797	-3.35812	-3.99015	-3.13204	-3.41709	-3.07966	-2.35461	-2.43862	-3.65187	-11.9938	-11.9938	-11.9938	-11.9938	-11.9938	-11.9938	-11.9938	-11.9938	-11.9938	-11.9938	-11.9938	-11.9938	-11.9938	-11.9938	-11.9938	-11.9938	-11.9938	-11.9938	-11.9938	-11.9938	-11.9938
P27448	MAP/microtubule affinity-regulating kinase 3	-11.9938	-11.9938	-5.40278	-11.9938	-11.9938	-11.9938	-11.9938	-11.9938	-11.9938	-11.9938	-11.9938	-11.9938	-11.9938	-11.9938	-11.9938	-11.9938	-11.9938	-11.9938	-11.9938	-11.9938	-11.9938	-11.9938	-11.9938	-11.9938	-11.9938	-11.9938	-5.77319	-11.9938	-11.9938	-11.9938	-11.9938	-11.9938	-11.9938	-11.9938	-11.9938	-11.9938	-11.9938	-11.9938	-11.9938	-11.9938	-11.9938	-11.9938	-11.9938	-11.9938	-11.9938	-11.9938	-11.9938	-11.9938
Q96L34	MAP/microtubule affinity-regulating kinase 4	-3.63347	-4.0264	-2.55859	-2.91654	-2.97815	-3.18035	-2.79107	-2.43935	-2.31903	-2.78812	-2.37983	-1.61448	-2.76434	-4.0485	-1.42523	-1.59005	-1.09694	-4.15405	-1.7433	-2.58394	-2.58986	-4.0614	-1.37234	-2.48965	-1.4555	-1.31337	-5.27574	-2.0213	-1.38292	-2.82006	-2.48849	-1.60689	-2.39977	-1.29633	-2.4175	-3.2582	-1.20443	-1.22979	-2.25062	-3.04916	-2.74068	-1.23721	-1.77897	-1.84325	-1.89926	-1.62	-1.71495	-0.305933
Q6P0Q8	Microtubule-associated serine/threonine-protein kinase 2	-2.67269	-3.21845	-4.78003	-3.01614	-3.11839	-1.12811	-1.39969	-3.26298	-1.11403	-4.11711	-2.52793	-3.70134	-3.74644	-1.36349	-1.53975	-0.405604	-2.27226	-1.35489	-0.0481899	-1.06262	-0.423306	-1.26424	-2.43098	-2.17426	-1.10983	-4.24559	-3.75112	-0.830892	-1.98564	-1.4436	-2.16195	-1.5094	-2.1146	-3.84617	-0.494422	-4.55087	-1.57579	-1.59655	-3.08608	-2.1772	-3.01801	-1.60398	-2.21579	-2.17285	-1.47679	-2.08368	-2.37708	-2.48542
O60307	Microtubule-associated serine/threonine-protein kinase 3	-1.23735	-1.85299	-1.46589	-1.15214	-1.33168	-1.01819	-1.4043	-1.92454	-2.27074	-2.6603	-2.0735	-1.55979	-2.46577	-2.58314	-2.53413	-0.0305069	-0.916903	-2.01908	-0.990431	-2.48789	-1.13151	-1.0733	-1.494	-1.45441	-0.956051	-0.257265	-1.88938	-0.684001	0.0452383	-0.233932	-1.17871	-0.744747	-1.5355	-2.99387	-1.31424	-1.45959	-0.106916	-1.32856	-0.174891	-0.55199	-1.43124	-1.09208	-0.668508	0.164916	-0.48286	-0.890145	-0.471005	-0.87227
P06331	Immunoglobulin heavy variable 4-34	-2.2297	-11.9938	-11.9938	-11.9938	-11.9938	-11.9938	-11.9938	-11.9938	-11.9938	-11.9938	-4.82918	-4.5376	-5.45127	-5.85322	-11.9938	-11.9938	-11.9938	-11.9938	-11.9938	-11.9938	-11.9938	-5.54028	-11.9938	-11.9938	-4.25907	-11.9938	-4.66885	-11.9938	-11.9938	-11.9938	-11.9938	-11.9938	-11.9938	-11.9938	-11.9938	-11.9938	-11.9938	-11.9938	-11.9938	-11.9938	-11.9938	-11.9938	-11.9938	-11.9938	-11.9938	-11.9938	-11.9938	-11.9938
P55145	Mesencephalic astrocyte-derived neurotrophic factor	-1.8015	-1.61176	-1.104	-1.44268	-0.943361	-0.478162	-1.8153	-2.73579	-3.55821	-3.10585	-3.33192	-3.44267	-4.14942	-3.00941	-3.59348	-4.35235	-2.62012	-3.09461	-2.94932	-2.71025	-3.82728	-2.86074	-2.64951	-2.45379	-4.03873	-3.65748	-2.88991	-11.9938	-3.59713	-11.9938	-4.13398	-11.9938	-4.1526	-3.5923	-11.9938	-11.9938	-11.9938	-1.83286	-4.50664	-11.9938	-11.9938	-11.9938	-11.9938	-11.9938	-4.13892	-2.771	-11.9938	-3.25896
P23368	NAD-dependent malic enzyme, mitochondrial	-5.44997	-5.72953	-11.9938	-11.9938	-11.9938	-11.9938	-11.9938	-11.9938	-11.9938	-5.18128	-5.21856	-4.00182	-4.45186	-5.0329	-11.9938	-11.9938	-11.9938	-11.9938	-11.9938	-11.9938	-11.9938	-11.9938	-4.94369	-4.79048	-11.9938	-11.9938	-5.61947	-11.9938	-11.9938	-11.9938	-11.9938	-11.9938	-4.21884	-11.9938	-11.9938	-11.9938	-11.9938	-11.9938	-11.9938	-11.9938	-11.9938	-11.9938	-11.9938	-11.9938	-11.9938	-11.9938	-11.9938	-11.9938
P48163	NADP-dependent malic enzyme	-11.9938	-11.9938	-11.9938	-11.9938	-11.9938	-11.9938	-11.9938	-11.9938	-11.9938	-11.9938	-11.9938	-11.9938	-2.11757	-11.9938	-11.9938	-11.9938	-11.9938	-11.9938	-11.9938	-11.9938	-11.9938	-4.79061	-11.9938	-11.9938	-11.9938	-11.9938	-11.9938	-11.9938	-11.9938	-11.9938	-11.9938	-11.9938	-11.9938	-11.9938	-11.9938	-11.9938	-11.9938	-11.9938	-11.9938	-11.9938	-11.9938	-11.9938	-11.9938	-11.9938	-11.9938	-11.9938	-11.9938	-11.9938
P46821	Microtubule-associated protein 1B	-11.9938	-2.72893	-11.9938	-11.9938	-1.49655	-11.9938	-11.9938	-11.9938	-1.74218	-2.39529	-11.9938	-11.9938	0.242251	-11.9938	-1.12143	-1.10898	-1.07658	-1.70725	-1.38493	-1.69641	-0.168468	-2.67116	0.818332	-1.71594	-5.53186	-1.1441	-4.99349	-11.9938	-11.9938	-11.9938	-2.02755	-11.9938	-11.9938	-11.9938	-11.9938	-11.9938	-11.9938	-11.9938	-11.9938	-11.9938	-11.9938	-11.9938	-11.9938	-11.9938	0.358808	-0.872403	-0.951244	-1.61795
Q66K74	Microtubule-associated protein 1S	-0.384881	-0.318718	-1.91412	0.509827	-2.58287	-2.5659	-1.44706	-0.48263	-1.05753	-0.0954605	-2.70464	-2.76954	-2.1829	-0.573271	-0.927438	-0.914985	-0.882588	-1.5858	-1.23964	-1.25415	-3.1806	-1.41573	-1.38759	-1.31205	-1.00224	-3.09797	-0.92648	-11.9938	-11.9938	-11.9938	-2.92763	-11.9938	-2.06569	-2.46223	-11.9938	-1.70236	-11.9938	-11.9938	-2.80583	-2.54453	-1.54086	-11.9938	-11.9938	-11.9938	-2.61698	-11.9938	-11.9938	-11.9938
P50579	Methionine aminopeptidase 2	-5.03776	-5.27987	-11.9938	-11.9938	-11.9938	-4.52021	-4.75304	-5.77471	-4.94149	-4.34856	-11.9938	-11.9938	-1.65083	-11.9938	-11.9938	-11.9938	-2.37279	-11.9938	-11.9938	-11.9938	-11.9938	-5.39525	-11.9938	-3.84635	-11.9938	-3.55344	-5.56383	-11.9938	-11.9938	-11.9938	-11.9938	-11.9938	-11.9938	-11.9938	-11.9938	-11.9938	-11.9938	-11.9938	-11.9938	-11.9938	-11.9938	-11.9938	-11.9938	-11.9938	-11.9938	-11.9938	-11.9938	-11.9938
A0A075B6Q5	Immunoglobulin heavy variable 3-64	-5.01964	-11.9938	-11.9938	-11.9938	-11.9938	-11.9938	-11.9938	-11.9938	-11.9938	-11.9938	-11.9938	-11.9938	-11.9938	-11.9938	-11.9938	-11.9938	-11.9938	-11.9938	-11.9938	-11.9938	-11.9938	-11.9938	-11.9938	-11.9938	-11.9938	-11.9938	-11.9938	-11.9938	-11.9938	-11.9938	-11.9938	-11.9938	-11.9938	-11.9938	-11.9938	-11.9938	-11.9938	-11.9938	-11.9938	-11.9938	-11.9938	-11.9938	-11.9938	-11.9938	-11.9938	-11.9938	-11.9938	-11.9938
P0DP08	Immunoglobulin heavy variable 4-38-2	-2.2297	-11.9938	-11.9938	-11.9938	-11.9938	-11.9938	-11.9938	-11.9938	-11.9938	-11.9938	-4.82918	-4.5376	-5.45127	-5.85322	-11.9938	-11.9938	-11.9938	-11.9938	-11.9938	-11.9938	-11.9938	-5.54028	-11.9938	-11.9938	-4.25907	-11.9938	-4.66885	-11.9938	-11.9938	-11.9938	-11.9938	-11.9938	-11.9938	-11.9938	-11.9938	-11.9938	-11.9938	-11.9938	-11.9938	-11.9938	-11.9938	-11.9938	-11.9938	-11.9938	-11.9938	-11.9938	-11.9938	-11.9938
A0A0C4DH31	Immunoglobulin heavy variable 1-18	-2.98994	-11.9938	-11.9938	-11.9938	-4.74457	-11.9938	-11.9938	-11.9938	-11.9938	-11.9938	-11.9938	-4.31633	-11.9938	-11.9938	-11.9938	-11.9938	-11.9938	-11.9938	-11.9938	-4.68263	-4.91868	-11.9938	-11.9938	-11.9938	-11.9938	-11.9938	-11.9938	-11.9938	-11.9938	-11.9938	-11.9938	-11.9938	-11.9938	-11.9938	-11.9938	-4.50252	-11.9938	-11.9938	-11.9938	-11.9938	-11.9938	-11.9938	-11.9938	-11.9938	-11.9938	-11.9938	-11.9938	-11.9938
P14653	Homeobox protein Hox-B1	-4.35125	-4.09861	-2.97374	-1.93307	-2.80835	-4.85829	-11.9938	-4.77737	-11.9938	-11.9938	-11.9938	-11.9938	-11.9938	-5.96304	-11.9938	-3.48855	-1.12014	-4.77386	-11.9938	-4.18722	-2.94563	-11.9938	-11.9938	-11.9938	-3.57544	-4.21075	-11.9938	-1.37876	-1.82817	-1.65972	-3.3052	-1.56393	-3.06189	-2.00922	-2.37453	-2.76519	-1.27615	-0.956896	-2.08753	-1.64734	-2.26249	-1.07412	-1.68593	-1.30032	-1.097	-3.3911	-1.87881	-2.5335
Q9NQ48	Leucine zipper transcription factor-like protein 1	-5.50079	-6.1681	-4.42838	-3.84065	-4.36188	-11.9938	-11.9938	-11.9938	-11.9938	-11.9938	-11.9938	-11.9938	-11.9938	-5.4152	-11.9938	-11.9938	-11.9938	-5.48706	-3.55994	-4.70936	-4.42094	-11.9938	-11.9938	-4.87581	-3.97277	-11.9938	-11.9938	-11.9938	-11.9938	-11.9938	-11.9938	-11.9938	-11.9938	-11.9938	-11.9938	-11.9938	-11.9938	-11.9938	-11.9938	-11.9938	-11.9938	-11.9938	-11.9938	-11.9938	-11.9938	-11.9938	-11.9938	-11.9938
P30740	Leukocyte elastase inhibitor	-11.9938	-11.9938	-11.9938	-11.9938	-11.9938	-11.9938	-11.9938	-11.9938	-11.9938	-5.22833	-11.9938	-11.9938	-11.9938	-11.9938	-11.9938	-11.9938	-11.9938	-11.9938	-11.9938	-11.9938	-11.9938	-11.9938	-11.9938	-11.9938	-2.9656	-11.9938	-11.9938	-11.9938	-11.9938	-11.9938	-11.9938	-11.9938	-11.9938	-11.9938	-11.9938	-3.66684	-11.9938	-11.9938	-11.9938	-11.9938	-11.9938	-11.9938	-11.9938	-11.9938	-11.9938	-11.9938	-11.9938	-11.9938
Q8NEM0	Microcephalin	-11.9938	-5.5068	-5.49607	-11.9938	-11.9938	-2.70573	-11.9938	-11.9938	-11.9938	-2.94609	-3.36513	-3.26878	-3.41708	-3.86699	-11.9938	-11.9938	-11.9938	-11.9938	-11.9938	-4.86649	-11.9938	-11.9938	-2.1756	-11.9938	-3.28333	-3.19587	-11.9938	-11.9938	-11.9938	-11.9938	-11.9938	-11.9938	-11.9938	-11.9938	-11.9938	-11.9938	-11.9938	-11.9938	-11.9938	-11.9938	-11.9938	-11.9938	-11.9938	-11.9938	-2.61405	-3.35375	-11.9938	-2.67892
Q15058	Kinesin-like protein KIF14	-11.9938	-6.02835	-5.59902	-11.9938	-11.9938	-11.9938	-11.9938	-11.9938	-11.9938	-5.54528	-11.9938	-11.9938	-11.9938	-11.9938	-11.9938	-11.9938	-11.9938	-11.9938	-11.9938	-4.43615	-11.9938	-11.9938	-11.9938	-5.48633	-11.9938	-11.9938	-11.9938	-11.9938	-11.9938	-11.9938	-11.9938	-11.9938	-11.9938	-11.9938	-11.9938	-11.9938	-11.9938	-11.9938	-11.9938	-11.9938	-11.9938	-11.9938	-11.9938	-11.9938	-11.9938	-11.9938	-11.9938	-11.9938
Q9NS87	Kinesin-like protein KIF15	-11.9938	-11.9938	-11.9938	-11.9938	-11.9938	-11.9938	-11.9938	-11.9938	-11.9938	-4.66352	-11.9938	-11.9938	-11.9938	-11.9938	-11.9938	-11.9938	-11.9938	-11.9938	-11.9938	-11.9938	-11.9938	-11.9938	-11.9938	-11.9938	-11.9938	-11.9938	-11.9938	-11.9938	-11.9938	-11.9938	-11.9938	-11.9938	-11.9938	-11.9938	-11.9938	-11.9938	-11.9938	-11.9938	-11.9938	-11.9938	-11.9938	-11.9938	-11.9938	-11.9938	-11.9938	-11.9938	-11.9938	-11.9938
Q2M1P5	Kinesin-like protein KIF7	-4.06312	-6.26392	-5.32904	-4.45286	-4.97406	-11.9938	-3.38989	-3.42442	-11.9938	-11.9938	-3.61856	-3.82458	-4.32435	-4.44171	-11.9938	-11.9938	-11.9938	-11.9938	-11.9938	-11.9938	-11.9938	-11.9938	-3.47458	-3.62099	-3.49222	-4.43779	-3.37421	-11.9938	-11.9938	-11.9938	-11.9938	-11.9938	-11.9938	-3.80584	-3.8172	-11.9938	-11.9938	-11.9938	-11.9938	-11.9938	-11.9938	-11.9938	-11.9938	-11.9938	-11.9938	-11.9938	-11.9938	-11.9938
P52564	Dual specificity mitogen-activated protein kinase kinase 6	-4.50692	-4.46366	-3.77474	-2.84666	-3.3679	-5.56726	-4.80271	-4.05515	-5.87779	-5.51342	-3.32023	-3.14949	-4.36253	-3.54042	-3.23857	-1.62038	-3.19372	-5.25165	-3.34776	-4.83805	-4.58355	-3.96064	-3.16019	-4.43706	-2.62825	-3.06012	-3.43534	-11.9938	-11.9938	-11.9938	-11.9938	-11.9938	-11.9938	-11.9938	-11.9938	-11.9938	-11.9938	-11.9938	-11.9938	-11.9938	-11.9938	-11.9938	-11.9938	-11.9938	-11.9938	-11.9938	-3.53908	-11.9938
O00142	Thymidine kinase 2, mitochondrial	-3.34533	-2.48362	-0.992735	-3.71299	-4.26524	-4.03955	-4.70501	-3.1024	-3.3812	-3.01618	-4.05587	-4.21699	-4.10178	-3.86823	-4.29915	-4.19987	-3.07604	-3.88305	-4.248	-3.73309	-3.27825	-3.45886	-3.14495	-3.22008	-3.03026	-3.14356	-4.13318	-11.9938	-3.79004	-11.9938	-11.9938	-11.9938	-3.48368	-11.9938	-4.2559	-11.9938	-3.16394	-11.9938	-11.9938	-11.9938	-11.9938	-11.9938	-11.9938	-3.76558	-2.62569	-11.9938	-3.72427	-3.16918
Q2TBA0	Kelch-like protein 40	-5.01419	-11.9938	-11.9938	-11.9938	-3.99428	-3.61367	-11.9938	-11.9938	-11.9938	-11.9938	-11.9938	-11.9938	-11.9938	-11.9938	-11.9938	-11.9938	-11.9938	-3.31241	-11.9938	-11.9938	-11.9938	-3.47484	-3.52548	-11.9938	-3.23628	-11.9938	-11.9938	-11.9938	-11.9938	-11.9938	-3.23346	-11.9938	-11.9938	-11.9938	-3.55086	-11.9938	-11.9938	-11.9938	-11.9938	0.223324	0.233536	-11.9938	-11.9938	-11.9938	-11.9938	-11.9938	-11.9938	-11.9938
O94889	Kelch-like protein 18	-3.13954	-2.4344	-4.44325	-2.20869	-5.49517	-5.4055	-2.75895	-3.11915	-4.27453	-3.00836	-3.13132	-2.60205	-2.27408	-3.78262	-4.36388	-3.50665	-3.06708	-3.17265	-3.22111	-3.55293	-4.21779	-3.43087	-4.78744	-3.93514	-3.18673	-3.1346	-3.80886	-11.9938	-11.9938	-11.9938	-11.9938	-11.9938	-11.9938	-11.9938	-11.9938	-11.9938	-11.9938	-11.9938	-3.38981	-11.9938	-3.80781	-11.9938	-11.9938	-11.9938	-11.9938	-4.15297	-11.9938	-11.9938
Q6DN14	Multiple C2 and transmembrane domain-containing protein 1	-11.9938	-4.54433	-11.9938	-11.9938	-11.9938	-11.9938	-11.9938	-1.84221	-11.9938	-2.04558	-2.24011	1.51225	0.973381	0.481101	-0.276023	-0.26357	-0.231173	-0.473337	-0.38521	-1.13798	-1.06761	0.00176704	-1.22107	-1.09925	0.743543	-1.49223	-1.09476	-0.109618	-2.51806	-0.676296	-1.17639	-2.15283	-0.182258	-1.86289	0.124448	-0.786385	-0.548515	-0.472385	-2.6018	-1.05303	-2.34688	-0.479814	-0.99681	-0.765199	-1.12548	-0.550603	-0.386132	-1.49333
P23229	Integrin alpha-6	-2.56298	-3.60768	-11.9938	-11.9938	-11.9938	-2.46871	-4.52116	-4.68858	-5.2248	-4.22672	-5.12044	-4.60218	-4.33124	-5.62221	-11.9938	-11.9938	-11.9938	-11.9938	-11.9938	-11.9938	-11.9938	-11.9938	-11.9938	-11.9938	-11.9938	-11.9938	-4.04781	-11.9938	-11.9938	-11.9938	-4.43176	-11.9938	-11.9938	-3.86707	-2.84821	-11.9938	-11.9938	-11.9938	-11.9938	-11.9938	-11.9938	-11.9938	-3.05356	-11.9938	-11.9938	-3.62879	-11.9938	-11.9938
Q13257	Mitotic spindle assembly checkpoint protein MAD2A	-3.21322	-3.16372	-3.14963	-1.93736	-4.02238	-3.8685	-4.49566	-4.18095	-2.70021	-3.96408	-4.247	-3.17396	-4.08772	-3.81109	-2.67359	-3.6623	-2.9593	-2.60063	-2.61534	-2.5545	-2.67718	-2.08052	-3.26289	-2.52085	-2.59462	-2.54248	-4.98573	-11.9938	-11.9938	-11.9938	-2.77108	-11.9938	-3.77797	-11.9938	-11.9938	-11.9938	-11.9938	-11.9938	-11.9938	-3.66648	-11.9938	-11.9938	-11.9938	-11.9938	-11.9938	-11.9938	-11.9938	-11.9938
P38570	Integrin alpha-E	-11.9938	-11.9938	-4.15466	-3.53427	-11.9938	-11.9938	-4.31697	-11.9938	-11.9938	-11.9938	-3.7719	-2.942	-3.99827	-4.11563	-3.37919	-4.5095	-3.33434	-3.965	-3.48838	-4.09355	-3.53656	-4.9444	-3.20128	-4.2024	-3.545	-3.07143	-4.04788	-11.9938	-11.9938	-11.9938	-11.9938	-11.9938	-11.9938	-11.9938	-3.59165	-11.9938	-11.9938	-11.9938	-11.9938	-11.9938	-11.9938	-11.9938	-11.9938	-11.9938	-11.9938	-1.69915	-11.9938	-11.9938
Q96J02	E3 ubiquitin-protein ligase Itchy homolog	-11.9938	-4.22958	-11.9938	-11.9938	-11.9938	-11.9938	-11.9938	-11.9938	-11.9938	-3.08994	-4.75149	-4.20817	-2.7496	-5.40709	-11.9938	-11.9938	-11.9938	-11.9938	-2.00158	-11.9938	-11.9938	-11.9938	-11.9938	-11.9938	-1.75843	-3.74991	-3.10205	-11.9938	-11.9938	-11.9938	-2.88244	-11.9938	-11.9938	-11.9938	-1.74721	-4.00639	-2.58522	-11.9938	-2.96095	-11.9938	-3.53263	-11.9938	-11.9938	-11.9938	-11.9938	0.069032	-2.33116	-11.9938
Q9BY32	Inosine triphosphate pyrophosphatase	-11.9938	-11.9938	-11.9938	-11.9938	-11.9938	-11.9938	-11.9938	-11.9938	-11.9938	-5.40785	-4.99097	-3.2373	-3.41571	-4.26842	-11.9938	-11.9938	-11.9938	-4.18949	-11.9938	-11.9938	-4.46445	-4.37673	-11.9938	-11.9938	-11.9938	-11.9938	-4.50087	-11.9938	-11.9938	-11.9938	-11.9938	-11.9938	-11.9938	-11.9938	-11.9938	-11.9938	-11.9938	-11.9938	-11.9938	-11.9938	-11.9938	-11.9938	-11.9938	-11.9938	-11.9938	-11.9938	-11.9938	-11.9938
Q6ZRS4	Protein ITPRID1	-11.9938	-4.07198	-11.9938	-11.9938	-11.9938	-11.9938	-11.9938	-11.9938	-11.9938	-5.26702	-11.9938	-11.9938	-3.87149	-11.9938	-11.9938	-11.9938	-3.90264	-11.9938	-11.9938	-11.9938	-11.9938	-11.9938	-11.9938	-11.9938	-11.9938	-4.67366	-3.92089	-11.9938	-11.9938	-11.9938	-11.9938	-11.9938	-4.57483	-11.9938	-11.9938	-11.9938	-11.9938	-11.9938	-11.9938	-11.9938	-11.9938	-11.9938	-11.9938	-11.9938	-11.9938	-3.06651	-11.9938	-11.9938
P40926	Malate dehydrogenase, mitochondrial	0.891857	0.734825	1.14657	0.891224	0.951378	1.58602	0.683585	1.20409	1.47491	0.601379	1.35458	0.534479	-1.39127	0.83237	1.07705	0.6592	1.00712	1.37062	0.965324	1.43375	0.999881	1.40101	1.03874	1.35462	-0.6902	0.0348239	0.925111	-0.899734	-0.703224	1.14603	0.359366	1.19694	0.582445	-0.0856725	1.10255	0.679885	-0.000290739	-0.250633	1.54286	1.74212	1.46003	1.14346	-0.335331	-0.427319	-2.93184	-1.02568	-0.978554	-0.291607
Q96ST2	Protein IWS1 homolog	-5.09745	-5.47305	-11.9938	-11.9938	-11.9938	-11.9938	-11.9938	-11.9938	-11.9938	-11.9938	-11.9938	-5.00121	-11.9938	-11.9938	-1.71246	-2.13586	-2.61999	-11.9938	-11.9938	-11.9938	-11.9938	-11.9938	-11.9938	-11.9938	-11.9938	-11.9938	-11.9938	-11.9938	-11.9938	-11.9938	-11.9938	-11.9938	-11.9938	-11.9938	-11.9938	-11.9938	-11.9938	-11.9938	-11.9938	-11.9938	-11.9938	-11.9938	-11.9938	-11.9938	-11.9938	-11.9938	-11.9938	-11.9938
Q16774	Guanylate kinase	-5.48119	-3.86409	-4.95661	-3.94349	-3.42273	-4.57792	-3.6466	-3.2809	-4.6651	-5.25391	-4.5921	-2.75679	-3.86299	-3.98035	-2.56057	-2.54811	-2.51572	-4.3094	-2.66975	-3.79742	-2.71793	-5.34099	-2.47252	-3.35351	-2.54294	-3.13766	-2.93855	-11.9938	-11.9938	-11.9938	-3.14232	-11.9938	-3.24749	-11.9938	-11.9938	-11.9938	-11.9938	-11.9938	-11.9938	-11.9938	-11.9938	-11.9938	-11.9938	-11.9938	-11.9938	-11.9938	-11.9938	-11.9938
P46013	Proliferation marker protein Ki-67	-5.30672	-11.9938	-11.9938	-11.9938	-11.9938	-4.17627	-4.40912	-4.92932	-2.82351	-5.694	-11.9938	-11.9938	-11.9938	-2.83876	-11.9938	-3.11083	-3.04907	-11.9938	-2.92649	-11.9938	-1.22921	-11.9938	-11.9938	-11.9938	-3.34084	-11.9938	-11.9938	-2.42563	-11.9938	-11.9938	-11.9938	-11.9938	-3.68822	-1.88225	-11.9938	-3.32314	-11.9938	-11.9938	-11.9938	-11.9938	-3.11038	-11.9938	-1.06526	-2.08871	-11.9938	-0.61505	-11.9938	-0.280152
P33176	Kinesin-1 heavy chain	-3.0658	-2.70784	-2.76678	-1.7751	-2.70523	-3.96021	-1.66517	-2.12005	-1.08967	-2.01784	-1.92557	-2.22773	-6.68324	-2.77023	-2.1655	-1.99448	-2.36027	-2.27387	-2.79191	-2.06165	-2.5052	-2.38005	-3.04613	-2.70959	-4.72906	-4.29369	-1.88594	-3.17905	-11.9938	-3.2374	-11.9938	-11.9938	-11.9938	-4.24334	-11.9938	-3.7575	-11.9938	-11.9938	-3.08448	-11.9938	-3.90325	-11.9938	-11.9938	-11.9938	-4.37613	-4.60339	-11.9938	-11.9938
O95563	Mitochondrial pyruvate carrier 2	-11.9938	-11.9938	-11.9938	-11.9938	-11.9938	-11.9938	-11.9938	-4.99853	-11.9938	-5.56113	-11.9938	-11.9938	-5.26526	-11.9938	-11.9938	-11.9938	-11.9938	-11.9938	-11.9938	-11.9938	-11.9938	-11.9938	-11.9938	-11.9938	-11.9938	-11.9938	-6.27289	-11.9938	-11.9938	-11.9938	-11.9938	-11.9938	-11.9938	-11.9938	-11.9938	-11.9938	-11.9938	-11.9938	-11.9938	-11.9938	-11.9938	-11.9938	-11.9938	-11.9938	-11.9938	-11.9938	-11.9938	-11.9938
O75970	Multiple PDZ domain protein	-4.00655	-4.79568	-4.54239	-4.06361	-4.43229	-4.38693	-11.9938	-3.72676	-11.9938	-5.87553	-3.91501	-2.23281	-2.79241	-5.12282	-2.99923	-4.29398	-4.60726	-5.687	-4.618	-4.84331	-4.71441	-4.7947	-5.293	-5.12959	-2.512	-3.39309	-3.77556	-2.93417	-2.5492	-3.77391	-4.00092	-3.11934	-4.15119	-3.99847	-2.09118	-4.21168	-2.00641	-2.38455	-2.35837	-2.63741	-3.13372	-1.60835	-2.11679	-2.17721	-2.14305	-3.0479	-2.22697	-1.9059
P49862	Kallikrein-7	-5.7237	-3.84053	-5.0046	-4.06362	-4.58484	-11.9938	-11.9938	-11.9938	-11.9938	-5.06828	-1.24635	-0.717078	-0.79085	-4.00019	-11.9938	-11.9938	-4.98576	-11.9938	-11.9938	-11.9938	-11.9938	-4.41972	-11.9938	-11.9938	-2.96086	-4.39614	-11.9938	-11.9938	-11.9938	-11.9938	-4.55264	-11.9938	-4.10725	-11.9938	-11.9938	-4.11911	-11.9938	-11.9938	-11.9938	-11.9938	-11.9938	-11.9938	-11.9938	-11.9938	-11.9938	-11.9938	-11.9938	-11.9938
P01042	Kininogen-1	-0.620124	-3.01171	-11.9938	-11.9938	-11.9938	-2.43228	-3.42432	-3.9725	-3.62669	-6.0306	-2.8819	-4.60967	-2.31173	-3.24011	-4.10972	-2.31397	-3.3669	-3.65527	-2.60377	-3.25587	-2.73741	-2.68959	-4.06042	-4.18551	-3.504	-3.1696	-3.95974	-2.02588	-3.36516	-2.59256	-3.43718	-2.21106	-3.62845	-2.81229	-2.32159	-2.71018	-11.9938	-11.9938	-11.9938	-11.9938	-11.9938	-11.9938	-11.9938	-11.9938	-11.9938	-11.9938	-11.9938	-11.9938
P34949	Mannose-6-phosphate isomerase	-2.8424	-2.87806	-3.23009	-3.9524	-3.02424	-2.56614	-3.0433	-3.11037	-3.41378	-3.31813	-3.2036	-2.67434	-3.37143	-4.41575	-3.89315	-4.64145	-3.86835	-4.45917	-4.00233	-3.72029	-3.63574	-5.17902	-4.58212	-3.25961	-2.68674	-4.76998	-4.93295	-11.9938	-11.9938	-11.9938	-4.4353	-11.9938	-11.9938	-11.9938	-11.9938	-11.9938	-11.9938	-11.9938	-11.9938	-11.9938	-4.92992	-11.9938	-11.9938	-11.9938	-11.9938	-11.9938	-11.9938	-11.9938
Q99550	M-phase phosphoprotein 9	-3.50306	-4.86091	-11.9938	-11.9938	-11.9938	-11.9938	-11.9938	-11.9938	-11.9938	-11.9938	-11.9938	-11.9938	-11.9938	-11.9938	-11.9938	-11.9938	-11.9938	-11.9938	-11.9938	-11.9938	-11.9938	-11.9938	-11.9938	-11.9938	-11.9938	-11.9938	-11.9938	-11.9938	-11.9938	-11.9938	-11.9938	-11.9938	-11.9938	-11.9938	-11.9938	-11.9938	-11.9938	-11.9938	-11.9938	-11.9938	-11.9938	-11.9938	-11.9938	-11.9938	-3.61538	-11.9938	-11.9938	-1.44573
P53671	LIM domain kinase 2	-5.26864	-6.02695	-11.9938	-11.9938	-11.9938	-11.9938	-11.9938	-11.9938	-11.9938	-11.9938	-4.71877	-4.18953	-4.73994	-5.70729	-11.9938	-3.81129	-11.9938	-11.9938	-11.9938	-4.72081	-4.256	-11.9938	-11.9938	-11.9938	-3.38058	-11.9938	-11.9938	-11.9938	-11.9938	-11.9938	-11.9938	-11.9938	-11.9938	-11.9938	-11.9938	-11.9938	-11.9938	-11.9938	-11.9938	-11.9938	-11.9938	-11.9938	-11.9938	-11.9938	-11.9938	-11.9938	-11.9938	-11.9938
P43034	Platelet-activating factor acetylhydrolase IB subunit beta	-0.482237	-0.343335	-3.11474	-3.38999	-1.70094	-2.69365	-2.401	0.00589813	-0.568515	0.239537	-0.536186	-2.03273	-0.57709	-0.612778	-0.72488	-1.1938	-0.772948	-0.42734	-0.963651	-0.949134	-1.46731	-0.773232	-1.34476	-1.01282	-2.514	-1.71505	-0.888947	-0.925815	-2.20235	-1.69323	-1.72401	-3.38655	-1.96667	-1.70303	-2.7927	-1.44334	-2.63095	-1.66903	-1.20052	-1.72989	-0.721345	-2.10745	-2.71926	-2.67631	-2.99946	-3.02831	-2.88513	-2.58943
Q17RR3	Pancreatic lipase-related protein 3	-11.9938	-5.97354	-4.65893	-11.9938	-11.9938	-11.9938	-4.50432	-4.96258	-11.9938	-11.9938	-4.6836	-4.19987	-5.06807	-4.93961	-11.9938	-11.9938	-11.9938	-11.9938	-11.9938	-11.9938	-11.9938	-11.9938	-4.52459	-4.95597	-11.9938	-4.21055	-11.9938	-11.9938	-11.9938	-11.9938	-11.9938	-11.9938	-11.9938	-3.10536	-11.9938	-11.9938	-11.9938	-11.9938	-11.9938	-11.9938	-11.9938	-11.9938	-11.9938	-11.9938	-11.9938	-11.9938	-11.9938	-3.18874
A6NK58	Putative lipoyltransferase 2, mitochondrial	-4.70394	-6.08123	-4.95853	-4.27007	-4.79128	-4.25197	-4.48481	-5.93358	-4.67327	-2.52548	-2.43682	-4.3546	-4.76605	-2.2111	-11.9938	-4.74142	-2.90662	-11.9938	-2.32204	-11.9938	-11.9938	-11.9938	-4.70124	-4.7924	-4.82867	-2.02198	-11.9938	-1.56486	-1.59101	-2.13154	-2.65873	-1.75003	-3.92449	-2.88294	-0.800099	-2.67938	-1.77877	-1.94456	-4.31724	-2.38477	-2.89563	-1.81155	-2.42336	-2.56243	-2.32925	-2.15622	-2.58923	-2.2447
Q8IYB1	Protein MB21D2	-4.17897	-4.13045	-11.9938	-11.9938	-11.9938	-3.72888	-3.96172	-4.48195	-4.85259	-4.66429	-11.9938	-11.9938	-5.48821	-11.9938	-11.9938	-11.9938	-11.9938	-11.9938	-11.9938	-11.9938	-11.9938	-4.88972	-11.9938	-11.9938	-11.9938	-4.53796	-11.9938	-11.9938	-11.9938	-11.9938	-11.9938	-11.9938	-11.9938	-11.9938	-11.9938	-11.9938	-11.9938	-11.9938	-11.9938	-11.9938	-11.9938	-11.9938	-11.9938	-11.9938	-11.9938	-11.9938	-11.9938	-11.9938
Q96T17	MAP7 domain-containing protein 2	-1.75105	-1.23496	-0.781178	-0.929078	-0.56916	-1.8258	-1.37646	-1.04334	-0.367165	-0.272362	-1.21366	-2.63143	-1.18072	-0.775437	-1.25422	-1.26576	-1.71322	-1.59869	-1.2889	-1.48728	-2.15861	-1.56838	-1.91383	-1.4136	-1.30405	-2.82069	-2.2418	-1.8064	-2.3363	-2.04622	-2.45595	-3.27584	-2.83421	-3.96407	-2.80218	-3.16537	-1.96343	-11.9938	-1.48469	-2.56943	-2.43511	-11.9938	-11.9938	-11.9938	-11.9938	-11.9938	-11.9938	-11.9938
O75438	NADH dehydrogenase [ubiquinone] 1 beta subcomplex subunit 1	-4.36276	-4.42097	-3.46714	-4.1871	-3.75204	-3.77062	-4.0846	-4.61901	-4.48508	-5.32644	-3.64287	-3.36951	-4.97539	-4.40063	-11.9938	-4.48201	-11.9938	-11.9938	-11.9938	-4.45505	-11.9938	-11.9938	-4.47802	-3.80268	-11.9938	-11.9938	-4.97549	-11.9938	-11.9938	-11.9938	-11.9938	-11.9938	-11.9938	-11.9938	-11.9938	-11.9938	-11.9938	-11.9938	-11.9938	-11.9938	-11.9938	-11.9938	-11.9938	-11.9938	-11.9938	-11.9938	-11.9938	-11.9938
P17568	NADH dehydrogenase [ubiquinone] 1 beta subcomplex subunit 7	-5.71364	-5.07866	-4.74015	-4.05355	-5.08135	-11.9938	-11.9938	-11.9938	-11.9938	-6.261	-4.77919	-4.24995	-4.73974	-5.88382	-11.9938	-11.9938	-11.9938	-5.51602	-11.9938	-4.46408	-4.70418	-4.96481	-11.9938	-11.9938	-4.20836	-11.9938	-11.9938	-11.9938	-11.9938	-11.9938	-11.9938	-11.9938	-11.9938	-11.9938	-11.9938	-11.9938	-11.9938	-11.9938	-11.9938	-11.9938	-11.9938	-11.9938	-11.9938	-11.9938	-11.9938	-11.9938	-11.9938	-11.9938
O96000	NADH dehydrogenase [ubiquinone] 1 beta subcomplex subunit 10	-3.14715	-3.04626	-2.79148	-4.35565	-3.96469	-4.03519	-2.89464	-3.82383	-3.34396	-3.06309	-4.29336	-2.15482	-2.84983	-2.99012	-1.65972	0.87351	-4.21686	-3.04014	-1.59566	-3.70877	-1.86538	-4.05432	-2.95295	-3.14267	-1.49969	-2.44772	-3.77975	-1.60394	-0.321998	-0.65776	-2.28869	-3.54506	-0.478074	-1.57938	-3.42117	-3.42624	-2.01776	-1.17931	-2.20015	-2.05134	-0.787488	-0.944438	0.00737726	-0.565474	-3.63034	-0.502572	-2.41744	-2.32652
Q15691	Microtubule-associated protein RP/EB family member 1	-0.371536	-0.356278	0.0685421	0.527141	0.473803	-0.76038	0.574615	-0.400869	-0.207089	-0.131291	0.699947	0.470386	-1.33458	-0.489255	0.228331	0.500084	0.324984	-0.290184	-3.17606	-0.0184024	-0.172104	-0.560773	0.534164	0.521782	0.088553	0.806212	0.219712	-0.326693	-2.18033	0.483902	-2.42475	0.412644	-0.200514	0.476629	-0.0708641	-0.739064	-0.55763	0.415426	-0.452796	0.231649	-0.111632	0.0101932	0.567848	0.0452219	1.2846	-0.254176	-0.700766	0.263254
Q8N183	NADH dehydrogenase [ubiquinone] 1 alpha subcomplex assembly factor 2	-5.51497	-5.30673	-11.9938	-11.9938	-11.9938	-4.72997	-11.9938	-11.9938	-11.9938	-11.9938	-11.9938	-11.9938	-11.9938	-4.98133	-11.9938	-11.9938	-11.9938	-11.9938	-11.9938	-4.67324	-11.9938	-11.9938	-11.9938	-11.9938	-11.9938	-11.9938	-11.9938	-11.9938	-11.9938	-11.9938	-11.9938	-11.9938	-11.9938	-4.18624	-11.9938	-11.9938	-11.9938	-11.9938	-11.9938	-11.9938	-11.9938	-11.9938	-11.9938	-11.9938	-11.9938	-11.9938	-11.9938	-11.9938
P20916	Myelin-associated glycoprotein	-5.89121	-6.04237	-4.30349	-4.23118	-4.87178	-3.07547	-3.33582	-3.80157	-4.09841	-4.35897	-1.49954	-0.39149	-2.86565	-2.00142	-4.71132	-11.9938	-11.9938	-4.44647	-11.9938	-11.9938	-2.74518	-5.19956	-11.9938	-11.9938	-2.59202	-0.63026	-2.44243	-0.86289	-1.39279	-2.0652	-1.92966	-1.04806	-2.07993	0.514827	0.262215	-2.69326	-1.41054	-0.806223	-1.82706	-2.29729	-2.22768	-0.813652	-0.873536	0.477681	-1.40376	-1.67738	-1.60059	-1.68237
Q9NZL9	Methionine adenosyltransferase 2 subunit beta	-2.08284	-2.24459	-2.89461	-3.97026	-2.37074	-1.65505	-1.90291	-2.39329	-4.52445	-2.55752	-2.1092	-1.56147	-2.47525	-2.57439	-11.9938	-11.9938	-11.9938	-3.12271	-11.9938	-3.13278	-11.9938	-4.38811	-2.88645	-3.4922	-11.9938	-11.9938	-2.70729	-11.9938	-11.9938	-11.9938	-11.9938	-11.9938	-11.9938	-11.9938	-11.9938	-4.71089	-11.9938	-11.9938	-11.9938	-11.9938	-11.9938	-11.9938	-11.9938	-11.9938	-11.9938	-11.9938	-11.9938	-11.9938
P18615	Negative elongation factor E	-11.9938	-6.12067	-11.9938	-11.9938	-11.9938	-11.9938	-11.9938	-11.9938	-11.9938	-11.9938	-11.9938	-11.9938	-11.9938	-11.9938	-11.9938	-11.9938	-11.9938	-11.9938	-11.9938	-11.9938	-11.9938	-11.9938	-11.9938	-11.9938	-11.9938	-11.9938	-11.9938	-11.9938	-11.9938	-11.9938	-11.9938	-11.9938	-11.9938	-11.9938	-11.9938	-11.9938	-11.9938	-11.9938	-11.9938	-11.9938	-3.71281	-11.9938	-11.9938	-11.9938	-11.9938	-3.24626	-11.9938	-11.9938
Q92832	Protein kinase C-binding protein NELL1	-3.20094	-3.1144	-4.13523	-2.19983	-5.03361	-4.88301	-3.45787	-3.9781	-3.64633	-4.4386	-11.9938	-11.9938	-11.9938	-11.9938	-11.9938	-3.65502	-3.7772	-4.87405	-11.9938	-11.9938	-11.9938	-11.9938	-11.9938	-11.9938	-11.9938	-11.9938	-4.07378	-11.9938	-11.9938	-11.9938	-11.9938	-11.9938	-11.9938	-11.9938	-11.9938	-11.9938	-11.9938	-11.9938	-11.9938	-11.9938	-11.9938	-11.9938	-11.9938	-11.9938	-11.9938	-11.9938	-11.9938	-11.9938
P20700	Lamin-B1	-6.17305	-5.22453	-5.04699	-4.36041	-4.88162	-11.9938	-11.9938	-3.54724	-11.9938	-2.95698	-4.57309	-3.70914	-4.62289	-4.46877	-11.9938	-11.9938	-11.9938	-11.9938	-11.9938	-5.37608	-11.9938	-11.9938	-11.9938	-11.9938	-11.9938	-11.9938	-11.9938	-11.9938	-11.9938	-11.9938	-11.9938	-11.9938	-11.9938	-4.03407	-11.9938	-11.9938	-11.9938	-11.9938	-11.9938	-11.9938	-11.9938	-11.9938	-11.9938	-11.9938	-11.9938	-11.9938	-11.9938	-11.9938
P18054	Polyunsaturated fatty acid lipoxygenase ALOX12	-5.92436	-11.9938	-11.9938	-11.9938	-11.9938	-4.01857	-11.9938	-5.83126	-11.9938	-11.9938	-3.58201	-3.93691	-3.96652	-3.5397	-11.9938	-11.9938	-11.9938	-11.9938	-3.36902	-4.65698	-11.9938	-11.9938	-5.63915	-4.47805	-4.1063	-11.9938	-11.9938	-11.9938	-11.9938	-11.9938	-3.0334	-11.9938	-11.9938	-11.9938	-3.64495	-11.9938	-11.9938	-11.9938	-11.9938	-11.9938	-11.9938	-11.9938	-11.9938	-11.9938	-11.9938	-11.9938	-3.76994	-11.9938
Q8WUT4	Leucine-rich repeat neuronal protein 4	-11.9938	-5.92304	-11.9938	-11.9938	-11.9938	-11.9938	-11.9938	-11.9938	-11.9938	-11.9938	-11.9938	-11.9938	-11.9938	-11.9938	-11.9938	-11.9938	-11.9938	-11.9938	-11.9938	-11.9938	-11.9938	-11.9938	-11.9938	-11.9938	-11.9938	-11.9938	-11.9938	-11.9938	-11.9938	-11.9938	-11.9938	-11.9938	-11.9938	-11.9938	-11.9938	-11.9938	-11.9938	-11.9938	-11.9938	-11.9938	-11.9938	-11.9938	-11.9938	-11.9938	-11.9938	-11.9938	-11.9938	-11.9938
Q07954	Prolow-density lipoprotein receptor-related protein 1	-5.36583	-5.02156	-3.47521	-3.21011	-3.73135	-1.57598	-4.7199	-4.87933	-4.17617	-5.68199	-4.37607	-4.06167	-4.97539	-5.34526	-11.9938	-11.9938	-11.9938	-3.8412	-3.97238	-3.81062	-4.24933	-11.9938	-11.9938	-4.39443	-11.9938	-11.9938	-11.9938	-11.9938	-11.9938	-11.9938	-11.9938	-11.9938	-11.9938	-11.9938	-11.9938	-11.9938	-11.9938	-11.9938	-1.80526	-11.9938	-11.9938	-11.9938	-11.9938	-1.85445	-11.9938	-11.9938	-11.9938	-11.9938
Q32MZ4	Leucine-rich repeat flightless-interacting protein 1	-11.9938	-11.9938	-11.9938	-11.9938	-11.9938	-11.9938	-11.9938	-11.9938	-11.9938	-11.9938	-11.9938	-11.9938	-11.9938	-11.9938	-11.9938	-11.9938	-11.9938	-11.9938	-11.9938	-11.9938	-11.9938	-11.9938	-11.9938	-11.9938	-11.9938	-11.9938	-11.9938	-11.9938	-11.9938	-11.9938	-11.9938	-11.9938	-11.9938	-11.9938	-11.9938	-11.9938	-11.9938	-11.9938	-11.9938	-11.9938	-11.9938	-11.9938	-11.9938	-2.51971	-11.9938	-11.9938	-11.9938	-11.9938
P62310	U6 snRNA-associated Sm-like protein LSm3	-1.12396	-1.73577	-1.5165	-1.99644	-1.16289	-3.41696	-1.81654	-2.13631	-2.6075	-2.07896	-1.46045	-2.67003	-3.46531	-2.54049	-1.48624	-1.69601	-1.69656	-1.55353	-1.4726	-1.65273	-1.90803	-1.49069	-1.93924	-1.68643	-3.92783	-2.25491	-1.80499	-1.25489	-1.78479	-2.69445	-2.30469	-1.44006	-2.15111	-2.71609	-2.25067	-2.39601	-2.31539	-2.34075	-1.91127	-2.18599	-3.76219	-2.62812	-2.95998	-2.30407	-3.05997	-2.99991	-3.64045	-3.31465
Q9H089	Large subunit GTPase 1 homolog	-4.01807	-3.7618	-4.29848	-2.85265	-4.86044	-3.35159	-3.58445	-4.10468	-3.82761	-2.86306	-11.9938	-11.9938	-11.9938	-4.91826	-11.9938	-11.9938	-11.9938	-11.9938	-11.9938	-3.99862	-11.9938	-11.9938	-11.9938	-11.9938	-11.9938	-11.9938	-11.9938	-11.9938	-11.9938	-11.9938	-11.9938	-11.9938	-11.9938	-11.9938	-11.9938	-11.9938	-11.9938	-11.9938	-2.57122	-11.9938	-11.9938	-11.9938	-11.9938	-11.9938	-11.9938	-11.9938	-11.9938	-11.9938
O43324	Eukaryotic translation elongation factor 1 epsilon-1	-5.23621	-11.9938	-11.9938	-11.9938	-11.9938	-11.9938	-11.9938	-5.8988	-11.9938	-11.9938	-11.9938	-11.9938	-11.9938	-11.9938	-11.9938	-11.9938	-11.9938	-5.06331	-11.9938	-11.9938	-11.9938	-11.9938	-11.9938	-11.9938	-11.9938	-11.9938	-11.9938	-11.9938	-11.9938	-11.9938	-11.9938	-11.9938	-11.9938	-11.9938	-11.9938	-11.9938	-11.9938	-11.9938	-11.9938	-11.9938	-11.9938	-11.9938	-11.9938	-11.9938	-11.9938	-11.9938	-11.9938	-11.9938
P33992	DNA replication licensing factor MCM5	-5.83972	-6.02383	-11.9938	-11.9938	-11.9938	-11.9938	-11.9938	-11.9938	-11.9938	-6.32619	-11.9938	-11.9938	-11.9938	-11.9938	-11.9938	-11.9938	-4.64883	-11.9938	-11.9938	-11.9938	-4.77589	-4.86787	-11.9938	-11.9938	-4.28078	-4.61718	-11.9938	-11.9938	-11.9938	-11.9938	-11.9938	-11.9938	-11.9938	-11.9938	-11.9938	-11.9938	-11.9938	-11.9938	-11.9938	-11.9938	-11.9938	-11.9938	-11.9938	-11.9938	-11.9938	-3.17033	-11.9938	-11.9938
Q9NU22	Midasin	-11.9938	-11.9938	-11.9938	-11.9938	-3.66135	-3.36425	-4.17211	-5.37314	-3.60108	-5.11207	-11.9938	-11.9938	-11.9938	-4.82201	-2.86192	-11.9938	-2.54696	-5.35988	-11.9938	-11.9938	-3.46601	-11.9938	-5.46305	-4.83536	-11.9938	-11.9938	-11.9938	-2.16747	-3.15288	-2.73415	-3.36206	-2.35264	-2.51348	-3.70579	-2.71235	-2.65245	-2.02443	-2.68083	-3.07061	-2.63043	-3.45308	-2.05721	-2.68741	-2.5916	-3.10858	-2.90734	-2.34337	-3.01848
P08183	ATP-dependent translocase ABCB1	-11.9938	-5.01009	-5.01629	-11.9938	-11.9938	-11.9938	-11.9938	-4.14283	-11.9938	-11.9938	-11.9938	-11.9938	-11.9938	-11.9938	-11.9938	-11.9938	-11.9938	-11.9938	-11.9938	-11.9938	-11.9938	-11.9938	-11.9938	-11.9938	-11.9938	-11.9938	-11.9938	-11.9938	-11.9938	-11.9938	-11.9938	-11.9938	-11.9938	-11.9938	-11.9938	-2.83419	-11.9938	-11.9938	-11.9938	-11.9938	-11.9938	-11.9938	-11.9938	-11.9938	-11.9938	-11.9938	-11.9938	-11.9938
Q15648	Mediator of RNA polymerase II transcription subunit 1	-11.9938	-11.9938	-11.9938	-11.9938	-11.9938	-11.9938	-11.9938	-11.9938	-11.9938	-11.9938	-11.9938	-11.9938	-11.9938	-11.9938	-11.9938	-11.9938	-11.9938	-11.9938	-11.9938	-11.9938	-11.9938	-11.9938	-11.9938	-11.9938	-11.9938	-11.9938	-7.12825	-11.9938	-11.9938	-11.9938	-11.9938	-11.9938	-11.9938	-11.9938	-11.9938	-11.9938	-11.9938	-11.9938	-11.9938	-11.9938	-11.9938	-11.9938	-11.9938	-11.9938	-11.9938	-11.9938	-11.9938	-11.9938
Q8IW45	ATP-dependent -NADH-hydrate dehydratase	-2.73484	-2.38469	-3.32844	-3.52202	-2.8464	-3.97414	-2.63608	-3.17926	-2.8944	-2.94194	-3.04843	-4.42993	-3.43294	-3.01972	-2.05641	-2.50629	-2.9184	-3.55279	-4.19823	-3.65517	-4.19845	-3.69347	-5.17368	-3.4021	-3.03806	-2.98592	-3.7779	-11.9938	-11.9938	-11.9938	-3.25346	-11.9938	-11.9938	-11.9938	-11.9938	-3.99367	-11.9938	-2.56813	-3.58896	-3.08558	-11.9938	-11.9938	-11.9938	-11.9938	-11.9938	-11.9938	-11.9938	-11.9938
Q14978	Nucleolar and coiled-body phosphoprotein 1	-3.3826	-5.21976	-4.09496	-3.40834	-4.26414	-11.9938	-11.9938	-4.44399	-4.43458	-11.9938	-4.92401	-4.90404	-4.86078	-5.42581	-11.9938	-11.9938	-11.9938	-11.9938	-11.9938	-11.9938	-11.9938	-11.9938	-11.9938	-2.95366	-11.9938	-11.9938	-11.9938	-11.9938	-11.9938	-11.9938	-11.9938	-11.9938	-11.9938	-3.09052	-11.9938	-11.9938	-11.9938	-11.9938	-11.9938	-11.9938	-3.17502	-11.9938	-3.53284	-11.9938	-2.23473	-11.9938	-11.9938	-11.9938
Q14696	LRP chaperone MESD	-2.35437	-2.10719	-2.26756	-3.41467	-1.71474	-1.48305	-3.02081	-1.36146	-2.19486	-1.18631	-2.19182	-2.84255	-1.56637	-1.09942	-3.0661	-2.99515	-2.70836	-1.17117	-1.85708	-1.63532	-3.24601	-2.04778	-1.44492	-1.71232	-1.81275	-2.63193	-2.73618	-1.0846	-1.6145	-3.92658	-2.00319	-1.26977	-2.5263	-2.31255	-1.93548	-2.02118	-2.01271	-2.63232	-3.02467	-3.95827	-1.85923	-2.0455	-2.6573	-2.61436	-1.38176	-3.75669	-2.82317	-2.47865
Q15233	Non-POU domain-containing octamer-binding protein	-11.9938	-11.9938	-11.9938	-11.9938	-11.9938	-11.9938	-11.9938	-5.45047	-11.9938	-5.20017	-5.51104	-4.96574	-5.91173	-6.01274	-11.9938	-11.9938	-11.9938	-11.9938	-11.9938	-3.97548	-3.77163	-11.9938	-11.9938	-11.9938	-11.9938	-11.9938	-11.9938	-11.9938	-11.9938	-11.9938	-11.9938	-11.9938	-11.9938	-11.9938	-11.9938	-11.9938	-11.9938	-11.9938	-11.9938	-11.9938	-4.34942	-11.9938	-11.9938	-11.9938	-11.9938	-11.9938	-11.9938	-11.9938
P35228	Nitric oxide synthase, inducible	-11.9938	-11.9938	-11.9938	-11.9938	-1.17453	-11.9938	-11.9938	-11.9938	-11.9938	-5.29065	-11.9938	-11.9938	-11.9938	-11.9938	-11.9938	-1.40771	-11.9938	-11.9938	-11.9938	-11.9938	-11.9938	-11.9938	-11.9938	-0.528527	0.318303	-11.9938	-0.394411	-11.9938	-11.9938	-11.9938	-11.9938	-11.9938	-11.9938	-11.9938	-11.9938	-11.9938	-11.9938	-11.9938	-11.9938	-11.9938	-11.9938	-11.9938	-11.9938	-1.90248	-11.9938	-11.9938	-11.9938	-11.9938
Q9H0V9	VIP36-like protein	-6.06148	-5.6199	-11.9938	-11.9938	-11.9938	-3.78457	-5.24377	-6.31767	-5.4322	-6.4992	-5.38842	-4.96216	-5.98655	-5.99305	-11.9938	-11.9938	-11.9938	-4.35616	-11.9938	-4.833	-5.40411	-4.31105	-11.9938	-4.95969	-11.9938	-11.9938	-5.09506	-11.9938	-11.9938	-11.9938	-11.9938	-11.9938	-11.9938	-11.9938	-11.9938	-11.9938	-11.9938	-11.9938	-11.9938	-11.9938	-11.9938	-11.9938	-11.9938	-11.9938	-11.9938	-11.9938	-11.9938	-11.9938
Q12907	Vesicular integral-membrane protein VIP36	-1.38464	-1.42136	0.414706	-1.34309	-0.340146	0.227254	-0.433168	-0.656923	0.271914	-0.0473168	-1.43615	-0.314919	-3.89213	-0.618133	-1.21525	-0.946429	-0.969278	-0.0256475	-0.395222	-0.244147	-1.27235	-0.359425	-0.490651	-0.532523	-3.44469	-0.20069	-0.998141	-0.302609	-0.832508	-1.29027	-1.36938	-1.91699	-0.681612	-1.93539	-0.344807	-0.864735	-2.32518	-2.35054	-0.284581	-0.738318	-1.59237	-2.64035	-2.96978	-2.92683	-4.26463	-3.2309	-3.13564	-2.9244
Q02779	Mitogen-activated protein kinase kinase kinase 10	-11.9938	-11.9938	-11.9938	-11.9938	-11.9938	-11.9938	-11.9938	-11.9938	-11.9938	-5.82774	-11.9938	-11.9938	-2.85032	-11.9938	-11.9938	-11.9938	-11.9938	-11.9938	-11.9938	-11.9938	-11.9938	-11.9938	-11.9938	-11.9938	-11.9938	-11.9938	-11.9938	-11.9938	-11.9938	-11.9938	-11.9938	-11.9938	-11.9938	-11.9938	-11.9938	-11.9938	-11.9938	-11.9938	-11.9938	-11.9938	-11.9938	-11.9938	-11.9938	-11.9938	-11.9938	-11.9938	-11.9938	-11.9938
Q9Y5B8	Nucleoside diphosphate kinase 7	-6.09812	-11.9938	-11.9938	-11.9938	-11.9938	-11.9938	-11.9938	-5.99317	-5.87471	-11.9938	-5.16841	-4.63919	-5.0204	-5.97926	-11.9938	-11.9938	-11.9938	-11.9938	-11.9938	-5.43772	-5.16159	-11.9938	-11.9938	-11.9938	-11.9938	-11.9938	-11.9938	-11.9938	-11.9938	-11.9938	-11.9938	-11.9938	-11.9938	-11.9938	-11.9938	-11.9938	-11.9938	-11.9938	-11.9938	-2.20155	-11.9938	-11.9938	-11.9938	-3.26889	-11.9938	-11.9938	-3.98652	-11.9938
O95819	Mitogen-activated protein kinase kinase kinase kinase 4	-5.03151	-6.30064	-3.8631	-3.13976	-4.38569	-11.9938	-11.9938	-5.12725	-11.9938	-11.9938	-5.16742	-4.79345	-5.881	-5.82439	-2.84858	-4.12662	-4.09422	-4.71731	-4.24825	-5.4299	-4.10472	-4.62734	-5.64285	-5.01264	-4.19534	-4.16933	-5.14712	-11.9938	-3.22133	-11.9938	-4.33252	-11.9938	-1.86351	-11.9938	-11.9938	-11.9938	-11.9938	-11.9938	-11.9938	-11.9938	-11.9938	-11.9938	-11.9938	-11.9938	-11.9938	-3.49848	-11.9938	-11.9938
P15531	Nucleoside diphosphate kinase A	-1.36314	0.639537	-1.32838	-2.27661	-2.11868	-2.77549	-0.826263	-0.622885	-2.53476	0.870656	-1.52068	-0.616423	2.30139	0.0477969	-3.66629	-4.4803	-3.85382	-3.25003	1.62371	-1.67555	-3.55011	-1.50148	-0.213042	-0.931967	-3.03887	-0.569503	0.832559	1.76049	1.23059	-1.54992	1.60147	-3.1961	0.385769	0.935701	2.01924	0.619372	1.24074	1.21539	-0.378623	0.634739	1.61529	1.20796	0.127585	0.34012	1.36552	2.47585	0.677808	-0.798636
O43676	NADH dehydrogenase [ubiquinone] 1 beta subcomplex subunit 3	-4.65915	-4.82941	-4.48065	-3.35442	-4.63252	-4.52481	-5.53482	-4.2232	-3.81128	-4.96583	-4.2927	-5.14292	-4.67718	-4.28211	-11.9938	-11.9938	-11.9938	-11.9938	-11.9938	-11.9938	-11.9938	-11.9938	-11.9938	-4.60245	-11.9938	-11.9938	-4.90697	-11.9938	-11.9938	-11.9938	-11.9938	-11.9938	-11.9938	-11.9938	-11.9938	-11.9938	-11.9938	-11.9938	-11.9938	-11.9938	-11.9938	-11.9938	-11.9938	-11.9938	-11.9938	-11.9938	-11.9938	-11.9938
O95168	NADH dehydrogenase [ubiquinone] 1 beta subcomplex subunit 4	-4.60582	-4.65026	-11.9938	-11.9938	-11.9938	-11.9938	-11.9938	-5.82466	-11.9938	-4.70986	-3.56018	-3.03092	-3.72378	-4.323	-11.9938	-11.9938	-11.9938	-11.9938	-11.9938	-11.9938	-11.9938	-11.9938	-11.9938	-5.57582	-11.9938	-11.9938	-4.29701	-11.9938	-11.9938	-11.9938	-11.9938	-11.9938	-11.9938	-11.9938	-11.9938	-11.9938	-11.9938	-11.9938	-11.9938	-11.9938	-11.9938	-11.9938	-11.9938	-11.9938	-11.9938	-11.9938	-11.9938	-11.9938
Q9C056	Homeobox protein Nkx-6.2	-11.9938	-11.9938	-11.9938	-11.9938	-11.9938	-11.9938	-11.9938	-11.9938	-3.24218	-11.9938	-11.9938	-5.29764	-11.9938	-11.9938	-11.9938	-11.9938	-11.9938	-11.9938	-11.9938	-5.19414	-11.9938	-11.9938	-11.9938	-11.9938	-11.9938	-11.9938	-11.9938	-11.9938	-11.9938	-11.9938	-11.9938	-11.9938	-11.9938	-11.9938	-11.9938	-11.9938	-11.9938	-11.9938	-11.9938	-11.9938	-11.9938	-11.9938	-11.9938	-11.9938	-11.9938	-11.9938	-11.9938	2.4016
Q9C000	NACHT, LRR and PYD domains-containing protein 1	-1.02072	-2.19596	0.603186	0.268305	0.285352	-1.75377	1.28728	-1.56823	0.147113	-1.79615	0.763103	0.630772	-0.557605	-1.92267	0.755269	0.635928	0.256616	-0.592408	0.785059	0.253523	0.695408	-0.67276	0.245553	0.644304	1.67432	1.522	0.383739	1.03286	-0.224224	0.947041	0.771027	1.6674	0.705497	1.72873	1.05441	0.681747	-2.15247	1.86753	-1.56116	-1.66776	-1.55484	-0.679409	2.66963	-0.0743149	2.69967	1.86959	-0.619172	0.983702
Q7RTR0	NACHT, LRR and PYD domains-containing protein 9	1.2218	1.30224	0.593688	0.144944	1.44949	0.988873	0.985437	1.97476	1.59965	1.75442	1.74502	0.692571	0.412073	1.65059	1.25792	0.741412	1.28068	1.73798	1.86409	1.68005	1.372	1.78691	0.462818	1.47842	0.0595091	0.748676	1.46228	-0.855301	0.0607084	1.14841	1.48271	0.994907	1.07293	1.00971	0.213667	1.44071	0.911955	1.11053	2.0326	1.84779	1.86806	1.42843	-0.678179	-0.0993529	0.5506	-0.123388	0.325802	-1.27223
P35240	Merlin	-11.9938	-2.42918	-11.9938	-11.9938	-11.9938	-11.9938	-11.9938	-11.9938	-11.9938	-1.36652	-1.20091	-4.35056	0.0576897	-1.70279	-2.83042	-2.81797	-2.78557	-4.52487	-1.0577	-4.34004	-3.78446	-3.31871	-3.51942	-4.60234	-2.82196	-1.93574	-2.18397	-11.9938	-11.9938	-11.9938	-1.93989	-11.9938	-11.9938	-11.9938	-1.14874	-2.33247	-11.9938	-11.9938	-11.9938	-11.9938	-1.99468	-1.03383	-11.9938	-1.46551	-1.27104	0.272315	-1.81151	-11.9938
P36776	Lon protease homolog, mitochondrial	-2.54225	-1.96239	-0.0911482	-2.66241	-1.85657	-1.65154	-1.76821	-2.42727	-2.28939	-1.46656	-1.64239	-2.14512	-3.87791	-1.64279	-2.563	-2.49501	-2.54905	-2.28282	-2.43937	-2.33131	-2.99124	-2.88829	-2.21717	-1.94149	-2.37643	-1.66101	-3.26578	-2.27881	-3.65456	-2.84548	-3.95037	-2.46398	-4.34223	-1.65893	-2.84972	-2.69806	-11.9938	-11.9938	-2.79841	-2.53897	-3.56465	-2.15063	-11.9938	-11.9938	-11.9938	-11.9938	-11.9938	-2.34672
Q9Y4K0	Lysyl oxidase homolog 2	-3.40094	-4.27433	-11.9938	-11.9938	-11.9938	-3.17466	-3.40751	-3.9282	-3.59598	-4.36639	-5.34896	-4.81976	-6.58218	-5.3198	-11.9938	-11.9938	-11.9938	-11.9938	-11.9938	-11.9938	-11.9938	-4.83642	-11.9938	-11.9938	-11.9938	-11.9938	-11.9938	-11.9938	-11.9938	-11.9938	-11.9938	-11.9938	-11.9938	-11.9938	-11.9938	-11.9938	-11.9938	-11.9938	-11.9938	-11.9938	-11.9938	-11.9938	-11.9938	-11.9938	-2.94728	-11.9938	-2.52764	-3.71544
Q9HCJ2	Leucine-rich repeat-containing protein 4C	-11.9938	-11.9938	-11.9938	-11.9938	-11.9938	-11.9938	-11.9938	-5.08101	-11.9938	-11.9938	-4.46305	-4.49417	-5.10066	-5.218	-11.9938	-11.9938	-11.9938	-11.9938	-11.9938	-11.9938	-5.35709	-11.9938	-3.0659	-4.20252	-11.9938	-11.9938	-3.79292	-11.9938	-11.9938	-11.9938	-11.9938	-11.9938	-3.69654	-4.77092	-4.16594	-3.59222	-11.9938	-11.9938	-11.9938	-11.9938	-4.78652	-11.9938	-11.9938	-11.9938	-2.86179	-11.9938	-11.9938	-3.19819
O95169	NADH dehydrogenase [ubiquinone] 1 beta subcomplex subunit 8, mitochondrial	-5.98628	-5.47395	-4.3492	-3.66258	-3.90545	-4.53605	-4.76889	-5.67413	1.30532	-6.0246	-5.13543	-0.893617	-2.70135	-2.81872	-11.9938	-3.45389	-11.9938	-11.9938	-11.9938	-11.9938	-11.9938	-11.9938	-11.9938	-11.9938	-4.62236	-1.54819	0.69981	-11.9938	-11.9938	-11.9938	-11.9938	-11.9938	-11.9938	-3.45819	-11.9938	-11.9938	-11.9938	-11.9938	-11.9938	-3.6641	-11.9938	-11.9938	-11.9938	-11.9938	-11.9938	-11.9938	-0.153317	-11.9938
Q9UBB5	Methyl-CpG-binding domain protein 2	-11.9938	-11.9938	-11.9938	-11.9938	-11.9938	-11.9938	-11.9938	-5.1516	-11.9938	-11.9938	-3.98369	-3.45443	-4.51852	-4.3494	-4.07892	-3.82729	-11.9938	-11.9938	-11.9938	-11.9938	-3.49389	-11.9938	-11.9938	-11.9938	-11.9938	-11.9938	-5.28767	-11.9938	-11.9938	-11.9938	-11.9938	-11.9938	-2.52404	-11.9938	-11.9938	-11.9938	-11.9938	-11.9938	-11.9938	-11.9938	-11.9938	-11.9938	-11.9938	-3.04382	-2.44133	-11.9938	-11.9938	-2.19672
Q96EY5	Multivesicular body subunit 12A	-4.20881	-4.16511	-11.9938	-11.9938	-11.9938	-11.9938	-11.9938	-11.9938	-11.9938	-11.9938	-11.9938	-11.9938	-6.62081	-11.9938	-11.9938	-11.9938	-11.9938	-11.9938	-11.9938	-11.9938	-11.9938	-11.9938	-11.9938	-11.9938	-5.03051	-11.9938	-11.9938	-11.9938	-11.9938	-11.9938	-11.9938	-11.9938	-11.9938	-11.9938	-11.9938	-11.9938	-11.9938	-11.9938	-11.9938	-11.9938	-11.9938	-11.9938	-11.9938	-11.9938	-11.9938	-11.9938	-11.9938	-11.9938
P48681	Nestin	-11.9938	-11.9938	-11.9938	-11.9938	-11.9938	-11.9938	-11.9938	-11.9938	-11.9938	-11.9938	-0.538187	-4.61172	0.0473051	-1.04007	-11.9938	-11.9938	-4.2387	-11.9938	-11.9938	-11.9938	-11.9938	-11.9938	-11.9938	-5.55188	-11.9938	-11.9938	-11.9938	-11.9938	-11.9938	-11.9938	-11.9938	-11.9938	-11.9938	-11.9938	-11.9938	-11.9938	-11.9938	-11.9938	-11.9938	-11.9938	-11.9938	-11.9938	-11.9938	-11.9938	-11.9938	-11.9938	-11.9938	-11.9938
Q5JPE7	Nodal modulator 2	-3.29046	-3.38282	-2.64914	-3.08721	-2.48561	-2.76263	-4.39283	-2.0295	-1.70573	-2.32834	-3.00411	-4.38663	-5.63863	-2.17602	-3.87794	-2.66043	-3.43004	-2.44442	-3.38916	-1.89897	-2.26132	-2.18879	-2.69984	-2.61403	-4.70499	-3.42754	-2.47372	-11.9938	-11.9938	-11.9938	-11.9938	-11.9938	-11.9938	-11.9938	-11.9938	-11.9938	-11.9938	-11.9938	-11.9938	-11.9938	-11.9938	-11.9938	-11.9938	-11.9938	-3.65233	-11.9938	-11.9938	-11.9938
Q9Y2X3	Nucleolar protein 58	-11.9938	-11.9938	-11.9938	-11.9938	-11.9938	-11.9938	-11.9938	-11.9938	-11.9938	-11.9938	-11.9938	-11.9938	-5.6971	-11.9938	-11.9938	-11.9938	-11.9938	-5.42939	-11.9938	-11.9938	-11.9938	-11.9938	-11.9938	-11.9938	-11.9938	-11.9938	-11.9938	-11.9938	-11.9938	-11.9938	-11.9938	-11.9938	-11.9938	-11.9938	-11.9938	-11.9938	-11.9938	-11.9938	-11.9938	-11.9938	-11.9938	-11.9938	-11.9938	-11.9938	-11.9938	-11.9938	-11.9938	-11.9938
O15165	Low-density lipoprotein receptor class A domain-containing protein 4	-3.37453	-3.97752	-4.77635	-3.02761	-4.49823	-3.40234	-3.98723	-3.42002	-3.54089	-5.33521	-3.67042	-3.53083	-4.82546	-3.25702	-2.55528	-2.46906	-2.03318	-4.32711	-4.10918	-4.24836	-3.08624	-4.07159	-3.11407	-3.69543	-2.18381	-2.78194	-3.7553	-0.851675	-1.38157	-3.20163	-3.74377	-1.03685	-2.12207	-1.56963	-1.51207	-1.24441	-0.0971764	-1.73324	-1.80409	-3.12061	-2.69437	-0.790682	-0.778424	-1.00254	-0.676262	-2.39478	-0.512934	-1.69929
Q9C099	Leucine-rich repeat and coiled-coil domain-containing protein 1	-2.38618	-11.9938	-11.9938	-11.9938	-11.9938	-11.9938	-11.9938	-11.9938	-11.9938	-11.9938	-2.48418	-1.95491	-2.63793	-3.26089	-2.71497	-1.67854	-3.89689	-1.75101	-0.02933	-1.80972	-1.84836	-2.62066	-1.82184	-4.71086	-3.68205	-1.55209	-2.69913	-11.9938	-11.9938	-11.9938	-11.9938	-11.9938	-11.9938	-11.9938	-1.63396	-11.9938	-11.9938	-11.9938	-11.9938	-11.9938	-11.9938	-11.9938	-11.9938	-11.9938	-11.9938	-11.9938	-11.9938	-11.9938
Q9P244	Leucine-rich repeat and fibronectin type III domain-containing protein 1	-4.14149	-11.9938	-11.9938	-11.9938	-11.9938	-11.9938	-11.9938	-11.9938	-11.9938	-5.56844	-11.9938	-11.9938	-11.9938	-4.74914	-11.9938	-11.9938	-11.9938	-4.83747	-11.9938	-4.59394	-4.49476	-4.50031	-11.9938	-4.52589	-11.9938	-11.9938	-11.9938	-11.9938	-11.9938	-11.9938	-11.9938	-11.9938	-11.9938	-11.9938	-11.9938	-11.9938	-11.9938	-11.9938	-11.9938	-11.9938	-11.9938	-11.9938	-11.9938	-11.9938	-11.9938	-11.9938	-11.9938	-11.9938
O94898	Leucine-rich repeats and immunoglobulin-like domains protein 2	-11.9938	-11.9938	-11.9938	-11.9938	-11.9938	-11.9938	-11.9938	-11.9938	-11.9938	-11.9938	-11.9938	-2.72702	-11.9938	-11.9938	-11.9938	-11.9938	-11.9938	-11.9938	-11.9938	-11.9938	-11.9938	-11.9938	-11.9938	-3.32743	-11.9938	-11.9938	-11.9938	-11.9938	-11.9938	-11.9938	-11.9938	-11.9938	-11.9938	-3.27679	-11.9938	-11.9938	-11.9938	-11.9938	-11.9938	-11.9938	-11.9938	-11.9938	-11.9938	-11.9938	-11.9938	-11.9938	-11.9938	-11.9938
Q9Y608	Leucine-rich repeat flightless-interacting protein 2	-11.9938	-5.29107	-5.07702	-11.9938	-11.9938	-11.9938	-11.9938	-11.9938	-11.9938	-11.9938	-11.9938	-11.9938	-6.60727	-11.9938	-11.9938	-11.9938	-11.9938	-11.9938	-11.9938	-11.9938	-11.9938	-11.9938	-11.9938	-11.9938	-11.9938	-2.97974	-5.61429	-11.9938	-11.9938	-11.9938	-11.9938	-3.04629	-11.9938	-4.81714	-11.9938	-4.85119	-11.9938	-11.9938	-11.9938	-11.9938	-11.9938	-11.9938	-11.9938	-11.9938	-11.9938	-3.69191	-11.9938	-11.9938
Q9Y4Y9	U6 snRNA-associated Sm-like protein LSm5	-2.05499	-2.28564	-2.7336	-2.66291	-2.69641	-4.81457	-3.75496	-2.96918	-3.14742	-2.85668	-2.94565	-4.42816	-2.62675	-3.41121	-3.18921	-3.61906	-3.13239	-2.85803	-3.2984	-3.46439	-3.61835	-2.93729	-4.24603	-4.46082	-3.59519	-3.21188	-3.67198	-11.9938	-11.9938	-11.9938	-11.9938	-11.9938	-3.65471	-11.9938	-11.9938	-4.02065	-11.9938	-11.9938	-3.71941	-11.9938	-11.9938	-2.70601	-11.9938	-2.76688	-11.9938	-11.9938	-11.9938	-11.9938
Q9BXT6	RNA helicase Mov10l1	-1.28684	-2.60334	-2.30591	-0.791814	-1.31306	-3.52666	-4.02653	-4.27974	-3.94798	-0.63775	-0.783314	0.434172	-1.16764	-1.28501	-0.186686	-0.174233	-4.57293	-5.03593	-4.03744	-0.800429	-0.287277	-0.67498	-0.435615	-0.19827	-0.320595	-3.73718	0.971878	-1.98196	-2.51186	-2.47377	-2.02966	-2.16713	1.18829	-3.74547	-3.0567	-3.42957	-3.05439	-2.81174	-3.44091	-3.30118	0.307482	-2.42751	-2.31961	-2.8394	-3.07318	-3.30044	-3.29067	1.3936
O43708	Maleylacetoacetate isomerase	-11.9938	-4.17509	-11.9938	-11.9938	-11.9938	-11.9938	-11.9938	-11.9938	-11.9938	-11.9938	-11.9938	-11.9938	-2.08779	-11.9938	-11.9938	-11.9938	-11.9938	-11.9938	-11.9938	-11.9938	-11.9938	-11.9938	-11.9938	-11.9938	-11.9938	-11.9938	-11.9938	-11.9938	-11.9938	-11.9938	-11.9938	-11.9938	-11.9938	-11.9938	-11.9938	-11.9938	-11.9938	-11.9938	-11.9938	-11.9938	-11.9938	-11.9938	-11.9938	-11.9938	-11.9938	-11.9938	-11.9938	-11.9938
O00746	Nucleoside diphosphate kinase, mitochondrial	-6.53541	-0.745985	-2.00236	-2.326	-1.32794	-2.72706	-1.18047	-0.759272	-4.24097	-6.35158	-1.2008	-2.80893	-1.65026	-1.50161	-1.91873	-2.44532	-2.11933	-0.923388	-1.47545	-1.38292	-1.86901	-1.03767	-1.7768	-1.57733	-3.05757	-2.25291	-1.6347	-1.35508	-3.40962	-2.55229	-2.26879	-2.29126	-2.20139	-2.41939	-2.35085	-1.79439	-2.21003	-2.90196	-1.5845	-1.99919	-1.76457	-2.03539	-2.85463	-2.81168	-3.44684	-3.41643	-3.26283	-2.67597
Q9Y5V3	Melanoma-associated antigen D1	-5.25901	-5.08756	-11.9938	-11.9938	-11.9938	-11.9938	-11.9938	-4.5368	-11.9938	-4.66686	-3.8725	-3.34324	-3.89809	-4.85322	-11.9938	-11.9938	-11.9938	-11.9938	-4.29633	-11.9938	-11.9938	-5.12188	-11.9938	-5.05973	-11.9938	-11.9938	-5.05161	-11.9938	-11.9938	-11.9938	-11.9938	-11.9938	-11.9938	-11.9938	-11.9938	-11.9938	-11.9938	-11.9938	-11.9938	-11.9938	-11.9938	-11.9938	-11.9938	-11.9938	-11.9938	-11.9938	-11.9938	-11.9938
Q96QZ7	Membrane-associated guanylate kinase, WW and PDZ domain-containing protein 1	-4.57887	-1.90271	-4.917	-2.91861	-3.43985	-2.66142	-4.42292	-3.09773	-3.48924	-0.349304	-3.31888	-1.2417	-0.586705	-1.7895	-3.04184	-2.56571	-1.28732	-3.63701	0.976802	-3.29862	-1.54237	-1.92814	-1.02337	-2.55973	-0.525012	-0.69245	-1.67252	-1.36047	-0.67418	-2.09029	1.13405	-2.34468	-0.777807	-0.850893	0.260068	-1.21162	-1.03362	-0.228373	-1.07672	-2.56055	-0.235257	-0.320087	-2.45869	-1.45889	0.181962	1.37037	-1.18728	-0.75324
O43674	NADH dehydrogenase [ubiquinone] 1 beta subcomplex subunit 5, mitochondrial	-4.31933	-4.27893	-11.9938	-11.9938	-11.9938	-11.9938	-11.9938	-11.9938	-11.9938	-11.9938	-11.9938	-11.9938	-4.76479	-11.9938	-11.9938	-11.9938	-11.9938	-11.9938	-11.9938	-11.9938	-11.9938	-11.9938	-11.9938	-11.9938	-11.9938	-11.9938	-11.9938	-11.9938	-11.9938	-11.9938	-11.9938	-11.9938	-11.9938	-11.9938	-11.9938	-11.9938	-11.9938	-11.9938	-11.9938	-11.9938	-11.9938	-11.9938	-11.9938	-11.9938	-11.9938	-11.9938	-11.9938	-11.9938
O95139	NADH dehydrogenase [ubiquinone] 1 beta subcomplex subunit 6	-4.29575	-5.4329	-4.21851	-3.01515	-3.02724	-3.47309	-11.9938	-11.9938	-11.9938	-5.75005	-11.9938	-11.9938	-11.9938	-11.9938	-11.9938	-11.9938	-11.9938	-11.9938	-11.9938	-5.59579	-11.9938	-11.9938	-11.9938	-11.9938	-11.9938	-2.40699	-11.9938	-11.9938	-11.9938	-11.9938	-11.9938	-11.9938	-11.9938	-11.9938	-11.9938	-11.9938	-11.9938	-11.9938	-11.9938	-11.9938	-11.9938	-11.9938	-11.9938	-11.9938	-11.9938	-11.9938	-11.9938	-11.9938
Q969L2	Protein MAL2	-11.9938	-11.9938	-11.9938	-11.9938	-11.9938	-11.9938	-11.9938	-11.9938	-11.9938	-11.9938	-4.34752	-11.9938	-11.9938	-11.9938	-11.9938	-11.9938	-11.9938	-11.9938	-11.9938	-11.9938	-3.80171	-11.9938	-4.38452	-5.24818	-3.97598	-3.89849	-3.92037	-11.9938	-11.9938	-11.9938	-11.9938	-11.9938	-11.9938	-11.9938	-11.9938	-11.9938	-11.9938	-11.9938	-11.9938	-11.9938	-11.9938	-11.9938	-11.9938	-11.9938	-11.9938	-11.9938	-11.9938	-11.9938
Q9Y6M9	NADH dehydrogenase [ubiquinone] 1 beta subcomplex subunit 9	-3.59027	-4.01616	-11.9938	-11.9938	-11.9938	-11.9938	-11.9938	-4.29266	-11.9938	-4.22883	-4.44715	-2.80264	-3.71641	-3.70379	-11.9938	-11.9938	-11.9938	-4.6152	-11.9938	-5.51118	-11.9938	-4.64076	-4.4905	-4.37794	-11.9938	-11.9938	-6.03617	-11.9938	-11.9938	-11.9938	-11.9938	-11.9938	-11.9938	-11.9938	-11.9938	-11.9938	-11.9938	-11.9938	-11.9938	-11.9938	-11.9938	-11.9938	-11.9938	-11.9938	-11.9938	-11.9938	-11.9938	-11.9938
Q08AI8	Protein mab-21-like 4	-11.9938	-11.9938	-11.9938	-11.9938	-11.9938	-11.9938	-11.9938	-11.9938	-11.9938	-11.9938	-11.9938	-11.9938	-2.98736	-11.9938	-11.9938	-11.9938	-11.9938	-11.9938	-11.9938	-11.9938	-11.9938	-11.9938	-11.9938	-11.9938	-11.9938	-11.9938	-11.9938	-11.9938	-11.9938	-11.9938	-11.9938	-11.9938	-11.9938	-11.9938	-11.9938	-11.9938	-11.9938	-11.9938	-11.9938	-11.9938	-11.9938	-11.9938	-11.9938	-11.9938	-11.9938	-11.9938	-11.9938	-11.9938
Q03252	Lamin-B2	-5.4449	-6.2942	-2.42355	-3.24328	-2.50352	-3.45882	-3.90228	-3.25323	-2.93082	-3.17235	-1.30252	-0.582524	-3.64144	-3.23359	-2.24754	-2.44752	-1.82215	-4.25194	-0.42553	-2.58057	-1.02488	-3.90312	-0.585517	-1.57522	-1.54565	-0.662078	-0.345301	-3.28222	-3.81211	-11.9938	-11.9938	-11.9938	-1.95993	-2.27116	-11.9938	-3.46484	-11.9938	-3.37038	-11.9938	-11.9938	-2.61211	-11.9938	-11.9938	-3.94666	-1.08028	-3.06578	-11.9938	-1.24496
Q92539	Phosphatidate phosphatase LPIN2	-5.69106	-11.9938	-11.9938	-11.9938	-11.9938	-11.9938	-11.9938	-11.9938	-11.9938	-11.9938	-4.83142	-3.84687	-5.88478	-5.33323	-11.9938	-11.9938	-11.9938	-11.9938	-11.9938	-11.9938	-11.9938	-11.9938	-11.9938	-11.9938	-4.06158	-11.9938	-11.9938	-11.9938	-11.9938	-11.9938	-11.9938	-11.9938	-11.9938	-11.9938	-11.9938	-11.9938	-3.14447	-11.9938	-11.9938	-11.9938	-11.9938	-11.9938	-11.9938	-11.9938	-11.9938	-11.9938	-11.9938	-11.9938
P49321	Nuclear autoantigenic sperm protein	1.11118	0.969354	-0.217447	2.03781	-0.657033	-3.22174	-1.86851	0.324858	0.886409	0.841433	0.0927011	-1.54475	-2.91718	0.482084	-0.267214	0.0653538	0.0395849	0.462667	-0.57137	-0.00554106	-0.48367	-0.218205	-0.570295	-0.693814	-3.95361	-1.48351	-0.472088	-0.599878	-1.80272	-1.22444	-0.768475	-1.16903	-1.28928	-1.66419	-1.59565	-1.06201	-2.5367	-2.16292	-0.31208	-0.21666	-0.378383	-1.67148	-2.28329	-2.24035	-3.21579	-2.54442	-2.44916	-2.10463
Q9H0A0	RNA cytidine acetyltransferase	-5.07383	-4.96348	-11.9938	-11.9938	-11.9938	-11.9938	-11.9938	-11.9938	-11.9938	-11.9938	-11.9938	-11.9938	-11.9938	-11.9938	-11.9938	-11.9938	-11.9938	-11.9938	-11.9938	-11.9938	-11.9938	-11.9938	-11.9938	-11.9938	-11.9938	-11.9938	-11.9938	-11.9938	-11.9938	-11.9938	-11.9938	-11.9938	-11.9938	-11.9938	-11.9938	-11.9938	-11.9938	-11.9938	-11.9938	-11.9938	-11.9938	-11.9938	-11.9938	-11.9938	-11.9938	-11.9938	-11.9938	-11.9938
Q02978	Mitochondrial 2-oxoglutarate/malate carrier protein	-2.93536	-2.30358	-5.06692	-1.95045	-3.33989	-1.56387	-1.75749	-0.748897	-0.213424	-0.8441	-0.900546	-2.43389	-2.15263	-1.43328	-2.05723	-1.91495	-1.61888	-1.52051	-2.4081	-1.40677	-2.07075	-1.7044	-1.60049	-1.45042	-3.37733	-3.88171	-1.93647	-1.43944	-1.96934	-2.21483	-2.6216	-1.94819	-2.61356	-2.40828	-1.80681	-2.58056	-1.07378	-1.09914	-1.72352	-1.23845	-1.96598	-1.65507	-1.71838	-2.70537	-1.75224	-1.9795	-3.27377	-1.53972
Q16584	Mitogen-activated protein kinase kinase kinase 11	-11.9938	-11.9938	-11.9938	-2.15331	-11.9938	-11.9938	-11.9938	-4.25066	-5.12742	-11.9938	-3.01723	-2.48796	-2.67119	-5.07231	-11.9938	-11.9938	-11.9938	-11.9938	-11.9938	-0.0787396	-11.9938	-11.9938	-2.05098	-11.9938	-5.01125	-11.9938	-2.87763	-11.9938	-11.9938	-11.9938	-11.9938	-11.9938	-11.9938	-11.9938	-11.9938	-11.9938	-11.9938	-11.9938	-11.9938	-11.9938	-2.45406	-11.9938	-11.9938	-11.9938	-11.9938	-11.9938	-2.75243	-11.9938
Q12852	Mitogen-activated protein kinase kinase kinase 12	-11.9938	-11.9938	-11.9938	-11.9938	-11.9938	-11.9938	-11.9938	-11.9938	-11.9938	-6.94285	-11.9938	-11.9938	-11.9938	-11.9938	-5.05491	-11.9938	-11.9938	-11.9938	-11.9938	-11.9938	-3.91555	-11.9938	-4.68379	-11.9938	-11.9938	-11.9938	-5.71147	-11.9938	-11.9938	-11.9938	-11.9938	-11.9938	-11.9938	-3.83019	-11.9938	-11.9938	-11.9938	-11.9938	-11.9938	-11.9938	-11.9938	-11.9938	-11.9938	-11.9938	-11.9938	-11.9938	-11.9938	-11.9938
Q16706	Alpha-mannosidase 2	-3.73801	-0.567254	-11.9938	-11.9938	-11.9938	-11.9938	-11.9938	-5.51185	-11.9938	0.632984	-3.32216	1.32719	1.37131	0.296035	-11.9938	-11.9938	-3.28971	-11.9938	-11.9938	-11.9938	-11.9938	-11.9938	-5.3336	-6.00667	1.65404	-11.9938	0.580242	-11.9938	-11.9938	-11.9938	-11.9938	-11.9938	0.787276	-11.9938	-11.9938	-11.9938	-11.9938	-11.9938	-11.9938	-11.9938	-11.9938	-11.9938	-11.9938	-11.9938	-11.9938	3.29776	-11.9938	-11.9938
Q8IWC1	MAP7 domain-containing protein 3	-11.9938	-11.9938	-11.9938	-11.9938	-11.9938	-11.9938	-11.9938	-11.9938	-11.9938	-11.9938	-11.9938	-11.9938	-11.9938	-5.30642	-0.865985	-3.07892	-11.9938	-11.9938	-11.9938	-0.831059	0.316979	0.341923	-11.9938	-11.9938	-11.9938	-11.9938	-11.9938	-11.9938	-11.9938	-11.9938	-11.9938	0.120191	-11.9938	-11.9938	-11.9938	-11.9938	-11.9938	-11.9938	-11.9938	-11.9938	-11.9938	-11.9938	-11.9938	-11.9938	-11.9938	-11.9938	-11.9938	-11.9938
P22392	Nucleoside diphosphate kinase B	-4.65674	-11.9938	-11.9938	-11.9938	-11.9938	-11.9938	-11.9938	-11.9938	-11.9938	-11.9938	-5.06395	-4.68346	-5.7629	-5.71443	-11.9938	-11.9938	-11.9938	-11.9938	-11.9938	-11.9938	-11.9938	-11.9938	-11.9938	-11.9938	-11.9938	-11.9938	-11.9938	-11.9938	-11.9938	-11.9938	-11.9938	-11.9938	-11.9938	-11.9938	-11.9938	-11.9938	-11.9938	-11.9938	-11.9938	-11.9938	-4.08542	-11.9938	-11.9938	-2.54427	-11.9938	-11.9938	-11.9938	-11.9938
Q8WWC4	m-AAA protease-interacting protein 1, mitochondrial	-2.5417	-0.725611	-4.84057	-0.881402	-1.40265	-4.43407	-2.71479	-1.36291	-2.28196	-5.08553	-5.08041	-0.798272	-5.04399	-0.377945	-2.47145	-2.04671	-1.61404	-5.00424	1.93642	-4.6807	-2.21653	-0.795397	-4.24961	-2.88239	-4.77734	0.768231	0.908318	2.08749	0.388953	1.52081	1.81559	0.612016	0.870452	0.628906	1.56183	1.38761	1.66951	0.72589	-0.388886	0.494937	1.13297	-1.99969	0.249181	-0.950494	0.462447	-3.32332	1.28431	0.42784
Q58DX5	Inactive N-acetylated-alpha-linked acidic dipeptidase-like protein 2	-4.4291	-5.41089	-11.9938	-11.9938	-11.9938	-3.31239	-4.43782	-4.59187	-5.62498	-5.03579	-5.06328	-4.1845	-4.81707	-5.21556	-11.9938	-11.9938	-11.9938	-11.9938	-11.9938	-11.9938	-11.9938	-4.90098	-11.9938	-11.9938	-4.52496	-11.9938	-11.9938	-11.9938	-11.9938	-11.9938	-11.9938	-11.9938	-11.9938	-4.12302	-11.9938	-11.9938	-11.9938	-11.9938	-11.9938	-11.9938	-11.9938	-11.9938	-11.9938	-11.9938	-11.9938	-11.9938	-11.9938	-11.9938
Q5S007	Leucine-rich repeat serine/threonine-protein kinase 2	-4.43345	-4.23681	-1.4701	-2.30263	-2.88391	-1.75428	-2.21279	-2.31228	-0.863698	-4.48025	-3.01444	-1.70932	-2.6231	-2.23869	-1.78363	-1.16526	-1.99723	-2.06357	-2.24033	-2.78596	-1.98913	-2.11713	-3.12403	-2.69257	-1.94415	-1.89202	-3.58709	-11.9938	-11.9938	-1.27326	-1.93701	-11.9938	-0.956449	-11.9938	-11.9938	-11.9938	-11.9938	-11.9938	-11.9938	-1.45113	-1.28933	-11.9938	-11.9938	-11.9938	-11.9938	-11.9938	-11.9938	-11.9938
Q3MHD2	Protein LSM12 homolog	-11.9938	-5.93432	-11.9938	-11.9938	-4.97145	-11.9938	-11.9938	-11.9938	-11.9938	-4.56317	-11.9938	-11.9938	-11.9938	-11.9938	-11.9938	-11.9938	-11.9938	-11.9938	-11.9938	-11.9938	-11.9938	-11.9938	-11.9938	-11.9938	-11.9938	-11.9938	-11.9938	-11.9938	-11.9938	-3.82114	-11.9938	-11.9938	-11.9938	-4.07859	-11.9938	-11.9938	-11.9938	-11.9938	-11.9938	-11.9938	-11.9938	-11.9938	-11.9938	-11.9938	-11.9938	-2.55907	-11.9938	-11.9938
Q12912	Inositol 1,4,5-triphosphate receptor associated 2	-4.43809	-5.46873	-5.56682	-4.56222	-5.33339	-3.97788	-3.81506	-5.19054	-5.25708	-5.71143	-4.04418	-3.84132	-4.75506	-4.96579	-11.9938	-3.92818	-1.06075	-4.94578	-11.9938	-11.9938	-11.9938	-11.9938	-4.65942	-11.9938	-4.24724	-11.9938	-4.85164	-11.9938	-11.9938	-11.9938	-11.9938	-11.9938	-11.9938	-11.9938	-11.9938	-11.9938	-11.9938	-11.9938	-11.9938	-11.9938	-11.9938	-11.9938	-11.9938	-11.9938	-11.9938	-11.9938	-11.9938	-11.9938
Q8WVR3	Trafficking protein particle complex subunit 14	-4.53571	-11.9938	-11.9938	-11.9938	-11.9938	-11.9938	-11.9938	-11.9938	-5.71652	-11.9938	-11.9938	-11.9938	-11.9938	-11.9938	-4.67123	-11.9938	-11.9938	-11.9938	-11.9938	-5.26738	-11.9938	-11.9938	-11.9938	-11.9938	-11.9938	-11.9938	-11.9938	-11.9938	-11.9938	-11.9938	-11.9938	-11.9938	-11.9938	-11.9938	-11.9938	-11.9938	-11.9938	-11.9938	-11.9938	-11.9938	-11.9938	-11.9938	-11.9938	-11.9938	-11.9938	-11.9938	-11.9938	-11.9938
Q56UN5	Mitogen-activated protein kinase kinase kinase 19	-4.32001	-5.87607	-11.9938	-11.9938	-11.9938	-11.9938	-11.9938	-4.33509	-11.9938	-4.27775	-4.50149	-3.97224	-5.44611	-4.60085	-11.9938	-11.9938	-11.9938	-11.9938	-11.9938	-11.9938	-11.9938	-11.9938	-4.30448	-11.9938	-11.9938	-11.9938	-11.9938	-11.9938	-11.9938	-11.9938	-11.9938	-11.9938	-11.9938	-11.9938	-11.9938	-11.9938	-11.9938	-11.9938	-11.9938	-11.9938	-11.9938	-11.9938	-11.9938	-11.9938	-11.9938	-11.9938	-11.9938	-11.9938
Q9H0U3	Magnesium transporter protein 1	-4.31473	-4.46595	-3.51628	-2.65446	-0.745389	-4.06857	-3.53214	-4.05237	-3.7206	-4.65552	-5.31993	-2.40222	-3.95869	-4.07606	-4.37549	-3.85809	-3.74319	-4.96799	-4.61061	-4.50239	-3.9454	-4.16988	-4.13658	-3.57905	-3.78481	-3.99309	-3.22448	-11.9938	-3.33201	-11.9938	-11.9938	-11.9938	-2.93225	-11.9938	-11.9938	-11.9938	-2.17834	-2.20369	-3.22452	-2.78434	-4.30162	-2.21112	-3.02808	-2.6004	-2.11415	-4.16469	-2.98879	-1.94387
Q9BU61	NADH dehydrogenase [ubiquinone] 1 alpha subcomplex assembly factor 3	-3.02532	-2.89903	-2.42446	-3.44458	-1.79973	-1.56494	-3.11021	-3.45772	-4.09325	-3.04504	-4.18945	-11.9938	-11.9938	-11.9938	-11.9938	-11.9938	-11.9938	-11.9938	-11.9938	-3.21464	-4.79494	-4.47372	-4.97349	-4.32427	-11.9938	-11.9938	-6.19965	-11.9938	-11.9938	-11.9938	-11.9938	-11.9938	-11.9938	-11.9938	-11.9938	-11.9938	-11.9938	-11.9938	-11.9938	-11.9938	-11.9938	-11.9938	-11.9938	-11.9938	-11.9938	-11.9938	-11.9938	-11.9938
Q9P032	NADH dehydrogenase [ubiquinone] 1 alpha subcomplex assembly factor 4	-4.64525	-7.03385	-5.69029	-5.00379	-5.52494	-2.70786	-3.42225	-3.68387	-3.07409	-3.21718	-3.24468	-3.04402	-3.95779	-4.50137	-4.15949	-4.14703	-4.11464	-5.04359	-4.26867	-3.1695	-4.31685	-4.45408	-5.04554	-3.64836	-4.23429	-4.69202	-5.16754	-11.9938	-11.9938	-11.9938	-11.9938	-11.9938	-11.9938	-11.9938	-11.9938	-11.9938	-11.9938	-11.9938	-11.9938	-11.9938	-11.9938	-11.9938	-11.9938	-11.9938	-11.9938	-11.9938	-11.9938	-11.9938
Q4ZIN3	Membralin	-0.34523	-0.818504	-11.9938	-11.9938	-11.9938	-3.81	-3.73487	-6.06696	-4.23131	-5.29875	-3.80213	-3.27286	-3.60181	-5.30348	-11.9938	-11.9938	-11.9938	-11.9938	-11.9938	-11.9938	-11.9938	-11.9938	-5.5352	-11.9938	-11.9938	-11.9938	-11.9938	-11.9938	-11.9938	-11.9938	-11.9938	-11.9938	-11.9938	-11.9938	-11.9938	-11.9938	-11.9938	-11.9938	-11.9938	-11.9938	-11.9938	-11.9938	-11.9938	-11.9938	-11.9938	-11.9938	-11.9938	-11.9938
P25205	DNA replication licensing factor MCM3	-2.25558	-2.58818	-3.6252	-3.95288	-3.38894	-2.42166	-3.50415	-1.99134	-0.872074	-1.69636	-1.61081	-2.28175	-4.3244	-1.53932	-1.82224	-2.34969	-2.42242	-1.63168	-1.78405	-1.37874	-1.5712	-1.7995	-2.05659	-1.77538	-2.38105	-2.25867	-2.91684	-1.54094	-2.07084	-2.10762	-2.04895	-1.76267	-2.20226	-3.47036	-2.51025	-2.88902	-1.25729	-1.28265	-1.44108	-1.58359	-1.29888	-1.29008	-1.90189	-3.06063	-1.93575	-2.85361	-2.06775	-2.07053
Q9NQR4	Omega-amidase NIT2	-3.78931	-2.80544	-3.17336	-4.6521	-3.48465	-2.24436	-2.97239	-2.678	-3.07663	-2.25564	-3.43382	-4.65102	-3.47049	-2.81993	-3.34948	-4.1975	-3.79121	-2.53617	-4.09899	-3.59121	-4.14199	-3.3402	-3.33923	-2.85694	-2.95164	-2.89951	-3.86725	-11.9938	-11.9938	-11.9938	-3.30283	-11.9938	-4.43786	-3.94006	-11.9938	-4.0925	-11.9938	-11.9938	-4.1428	-11.9938	-11.9938	-11.9938	-11.9938	-11.9938	-11.9938	-11.9938	-11.9938	-11.9938
Q68CR7	Leucine-rich repeat-containing protein 66	-2.94928	-3.1005	-1.97562	-2.8706	-1.64472	-0.979255	-2.94195	-3.46219	-3.13041	-4.58062	-11.9938	-11.9938	-11.9938	-3.94053	-11.9938	-11.9938	-11.9938	-11.9938	-11.9938	-4.24036	-11.9938	-3.87428	-11.9938	-11.9938	-11.9938	-11.9938	-11.9938	-11.9938	-11.9938	-11.9938	-11.9938	-11.9938	-4.33956	-11.9938	-11.9938	-11.9938	-11.9938	-11.9938	-11.9938	-11.9938	-11.9938	-11.9938	-11.9938	-11.9938	-11.9938	-11.9938	-11.9938	-11.9938
A6NIK2	Leucine-rich repeat-containing protein 10B	-1.77915	-11.9938	-11.9938	-11.9938	-11.9938	-4.13032	-11.9938	-11.9938	-3.6339	-5.619	-3.80973	-3.88174	-4.79548	-5.46819	-2.8439	-2.98293	-2.94152	-4.04019	-3.10006	-3.66146	-3.03241	-3.54888	-4.26117	-4.34369	-2.84513	-2.93046	-4.27113	-1.8553	-2.35196	-2.30567	-2.88882	-2.00723	-1.46538	-3.02104	-2.82341	-2.95762	-1.54319	-1.52725	-3.42218	-2.42299	-3.35682	-1.89717	-2.31357	-2.29317	-2.33551	-2.96947	2.22249	-2.15746
Q7L1W4	Volume-regulated anion channel subunit LRRC8D	-1.21422	-2.64747	-0.332349	-0.212927	-0.318903	-0.721011	-0.102742	-1.70103	0.16594	-1.54437	-0.657762	-1.3264	-1.04227	-0.514314	-0.840925	-1.00882	-0.644344	-0.35466	-0.979248	-0.699767	-1.32315	-1.11164	-1.1953	-0.823862	-2.51254	-2.40395	-1.60795	-0.445018	-2.31615	-1.06721	-1.48186	-1.27092	-1.68664	-1.48516	-1.38172	-1.23383	-1.43332	-2.14849	-0.894147	-0.686774	-0.752126	-1.39047	-2.07792	-2.27772	-2.73339	-2.54937	-2.24378	-1.89926
Q8TF66	Leucine-rich repeat-containing protein 15	-11.9938	-11.9938	-4.21542	-11.9938	-4.53865	-11.9938	-11.9938	-5.45298	-11.9938	-11.9938	-3.28858	-2.75932	-2.92543	-5.42999	-11.9938	-11.9938	-11.9938	-4.8889	-4.54999	-11.9938	-11.9938	-11.9938	-11.9938	-11.9938	-11.9938	-11.9938	-4.21884	-11.9938	-3.36011	-11.9938	-11.9938	-11.9938	-4.06299	-11.9938	-11.9938	-11.9938	-11.9938	-11.9938	-11.9938	-11.9938	-11.9938	-11.9938	-11.9938	-11.9938	-11.9938	-11.9938	-11.9938	-11.9938
Q9NZR2	Low-density lipoprotein receptor-related protein 1B	-2.97491	-3.60321	-4.5339	-1.79169	-2.31294	-3.93418	-4.11635	-5.78174	-2.03589	-5.47542	-4.47292	-1.42505	-1.7634	-0.699251	-3.53615	-2.73122	-3.80014	-0.656715	-4.11323	-4.8087	-3.94226	-4.46531	-5.31471	-0.525931	-4.88252	-3.93036	-1.63221	0.378748	-2.54126	-3.66182	-0.379508	-0.932721	-0.121886	-1.07852	0.346866	-0.206067	0.250394	-0.0753275	-0.396817	-2.18137	-1.49679	-0.0827565	-0.694567	-0.243399	-2.96108	-0.742649	-2.82096	-0.668038
Q86UE6	Leucine-rich repeat transmembrane neuronal protein 1	-4.14625	-4.29747	-3.17261	-3.67545	-1.84778	-2.99588	-2.76216	-3.90731	-5.18002	-4.34205	-4.76885	-4.23961	-5.56845	-4.1639	-2.3219	-3.27832	-2.84384	-4.30048	-3.28301	-3.40097	-2.6484	-5.02163	-5.23276	-3.08534	-3.411	-3.36007	-3.31141	-1.8786	-2.03333	-2.44528	-3.40426	-2.22524	-3.01218	-2.92039	-2.87438	-3.63336	-11.9938	-11.9938	-11.9938	-11.9938	-11.9938	-11.9938	-2.19199	-2.35006	-2.42687	-2.59669	-11.9938	-1.73144
Q9Y4Z0	U6 snRNA-associated Sm-like protein LSm4	-4.42432	-4.77038	-2.53354	-2.23379	-2.3436	-5.32173	-2.32908	-2.49699	-2.98472	-2.24975	-3.19416	-2.39378	-3.10905	-3.42493	-3.04423	-3.03177	-2.99938	-3.34361	-3.51115	-2.70092	-4.08323	-4.38349	-4.29285	-3.20729	-3.11903	-3.0669	-2.93957	-11.9938	-11.9938	-11.9938	-11.9938	-11.9938	-11.9938	-11.9938	-11.9938	-11.9938	-11.9938	-11.9938	-11.9938	-11.9938	-11.9938	-11.9938	-11.9938	-11.9938	-11.9938	-11.9938	-11.9938	-11.9938
Q8IVL1	Neuron navigator 2	-4.73943	-4.66337	-11.9938	-11.9938	-11.9938	-11.9938	-11.9938	-3.7657	-5.13094	-11.9938	-4.58503	-3.40332	-4.31708	-3.98682	-5.46278	-11.9938	-1.0337	-11.9938	-11.9938	-3.31692	-11.9938	-11.9938	-5.65736	-11.9938	-5.53757	-3.87699	-11.9938	-0.24095	-1.66596	-1.02235	-2.56308	-1.68148	-2.71334	-2.93037	-3.05366	-3.41392	-0.444647	0.0064661	-1.49084	-1.05065	-2.47524	-0.477432	-0.868923	-0.983456	-1.55558	-1.35037	-1.35458	-0.910584
Q8IVL0	Neuron navigator 3	-6.11681	-11.9938	-11.9938	-11.9938	-4.23529	-3.56013	-5.24091	-4.3132	-3.98144	-4.94058	-4.48686	-4.80453	-4.87134	-3.91038	-11.9938	-11.9938	-11.9938	-11.9938	-11.9938	-0.419473	-3.60293	-11.9938	-11.9938	-11.9938	-11.9938	-11.9938	-11.9938	-11.9938	-11.9938	-11.9938	-11.9938	-11.9938	-11.9938	-11.9938	-11.9938	-11.9938	-11.9938	-11.9938	-11.9938	-11.9938	-11.9938	-11.9938	-0.513321	-2.36804	-4.15075	-11.9938	-11.9938	-3.01929
Q6BCY4	NADH-cytochrome b5 reductase 2	-11.9938	-11.9938	-5.1185	-11.9938	-11.9938	-11.9938	-11.9938	-11.9938	-11.9938	-11.9938	-5.23159	-4.46596	-5.61602	-5.8037	-11.9938	-11.9938	-11.9938	-5.58167	-11.9938	-11.9938	-11.9938	-11.9938	-4.44614	-5.50143	-11.9938	-11.9938	-4.84894	-11.9938	-11.9938	-11.9938	-11.9938	-11.9938	-11.9938	-11.9938	-11.9938	-11.9938	-11.9938	-11.9938	-11.9938	-11.9938	-11.9938	-11.9938	-11.9938	-11.9938	-11.9938	-11.9938	-11.9938	-11.9938
P61601	Neurocalcin-delta	-5.97357	-6.10943	-11.9938	-11.9938	-11.9938	-11.9938	-11.9938	-11.9938	-11.9938	-4.63548	-5.20095	-4.68199	-1.64866	-5.70271	-4.20972	-4.19727	-4.16487	-4.7955	-4.3189	-4.92404	-4.55232	-4.08284	-4.92693	-5.45302	-4.04397	-4.23239	-4.81497	-2.07258	-2.60248	-2.63926	-1.34731	-2.25775	-3.28961	-3.3448	-2.51721	-3.56697	-3.26576	-11.9938	-4.31193	-11.9938	-3.30768	-11.9938	-11.9938	-11.9938	-3.70602	-2.10547	-11.9938	-11.9938
P42704	Leucine-rich PPR motif-containing protein, mitochondrial	-0.228541	0.0103533	-1.48008	-0.247118	-1.82622	-0.776605	-1.88414	-0.397482	-0.254905	-1.3347	-1.41548	-2.19335	0.187521	-1.34835	-1.60933	-1.674	-1.63395	-1.72917	-2.06868	-1.27452	-1.67776	-1.7209	-1.17773	-1.70931	-1.68899	-4.06669	-1.07269	-0.220026	-1.49155	-0.786704	-1.87805	-0.405197	-1.29368	-0.631581	0.433698	-2.15098	-0.60214	1.20514	-1.56642	-1.75384	1.38706	-1.90777	-1.45998	-2.33415	-0.896451	-1.50786	-1.79047	-0.796575
P01178	Oxytocin-neurophysin 1	-1.91609	-2.29351	-0.443605	-1.46214	-0.0963226	-2.83443	-5.14495	-4.20641	-3.87421	-3.27795	-11.9938	-11.9938	-11.9938	-11.9938	-11.9938	-11.9938	-11.9938	-4.60853	-11.9938	-4.40783	-11.9938	-11.9938	-3.94045	-4.40182	-4.63734	-11.9938	-11.9938	-11.9938	-11.9938	-11.9938	-11.9938	-11.9938	-11.9938	-11.9938	-11.9938	-11.9938	-11.9938	-11.9938	-11.9938	-11.9938	-11.9938	-11.9938	-11.9938	-11.9938	-11.9938	-11.9938	-11.9938	-11.9938
P21359	Neurofibromin	-4.81244	-4.27282	-11.9938	-11.9938	-11.9938	-2.9848	-3.21765	-4.07768	-3.40612	-3.77729	-3.8465	-3.31724	-3.91116	-5.42472	-11.9938	-11.9938	-11.9938	-11.9938	-11.9938	-4.09722	-11.9938	-5.07312	-5.30518	-11.9938	-11.9938	-4.48592	-4.03045	-11.9938	-11.9938	-11.9938	-11.9938	-11.9938	-11.9938	-11.9938	-11.9938	-11.9938	-11.9938	-11.9938	-11.9938	-11.9938	-11.9938	-11.9938	-11.9938	-11.9938	-11.9938	-11.9938	-11.9938	-11.9938
Q14566	DNA replication licensing factor MCM6	-3.95685	-4.57101	-11.9938	-11.9938	-11.9938	-4.84433	-4.56405	-3.66306	-2.97404	-3.41615	-4.06312	-3.53386	-5.89071	-3.85811	-11.9938	-11.9938	-11.9938	-3.98895	-11.9938	-11.9938	-11.9938	-11.9938	-3.86812	-5.1084	-4.54795	-11.9938	-4.53183	-2.96183	-11.9938	-11.9938	-11.9938	-11.9938	-11.9938	-11.9938	-11.9938	-11.9938	-11.9938	-11.9938	-11.9938	-11.9938	-3.33281	-11.9938	-11.9938	-11.9938	-11.9938	-4.09978	-11.9938	-11.9938
Q9UPM6	LIM/homeobox protein Lhx6	-6.07997	-5.06736	-4.86752	-4.18093	-4.70214	-3.85509	-4.08793	-4.60815	-4.44013	-5.08318	-3.86538	-3.33612	-3.86966	-4.88498	-11.9938	-11.9938	-4.32074	-11.9938	-11.9938	-4.87173	-3.77523	-11.9938	-4.2346	-11.9938	-11.9938	-11.9938	-4.09743	-11.9938	-3.42455	-11.9938	-3.3123	-11.9938	-2.94114	-11.9938	-11.9938	-3.40808	-11.9938	-11.9938	-11.9938	-11.9938	-11.9938	-11.9938	-11.9938	-11.9938	-0.614374	-11.9938	-1.70329	-2.52451
O75145	Liprin-alpha-3	-3.79768	-1.93491	-4.08925	-1.63058	-3.44675	-3.05494	-3.20683	-3.72706	-3.39529	-4.3863	-4.21695	-3.68769	-4.23798	-5.65806	-3.56382	-3.55137	-3.51897	-4.4543	-3.67301	-3.65133	-3.55987	-4.00159	-4.66172	-3.53334	-3.63863	-3.97493	-4.62427	-11.9938	-11.9938	-11.9938	-11.9938	-11.9938	-11.9938	-11.9938	-11.9938	-11.9938	-11.9938	-11.9938	-11.9938	-11.9938	-11.9938	-11.9938	-11.9938	-11.9938	-11.9938	-11.9938	-1.99052	-11.9938
Q68DH5	G-protein coupled receptor-associated protein LMBRD2	-5.04207	-5.45163	-4.32688	-5.22738	-4.16149	-5.47264	-5.1333	-5.48246	-5.16552	-5.13532	-5.13309	-3.13612	-5.3427	-5.46004	-4.14247	-4.38969	-3.82078	-4.72826	-4.25166	-5.17059	-4.52036	-4.66472	-3.05421	-3.06849	-4.18408	-2.61845	-5.21302	-11.9938	-11.9938	-11.9938	-11.9938	-11.9938	-11.9938	-11.9938	-4.3611	-11.9938	-11.9938	-11.9938	-11.9938	-11.9938	-3.05779	-11.9938	-11.9938	-11.9938	-3.33381	-11.9938	-11.9938	-3.27474
P49257	Protein ERGIC-53	-2.20212	-4.66459	-3.53974	-2.85311	-3.69947	-3.45331	-5.61735	-4.17048	-3.91145	-4.58583	-4.03726	-3.50801	-3.8727	-5.43642	-11.9938	-11.9938	-11.9938	-11.9938	-3.17065	-11.9938	-11.9938	-11.9938	-11.9938	-11.9938	-4.12423	-11.9938	-11.9938	-11.9938	-11.9938	-11.9938	-11.9938	-11.9938	-11.9938	-3.35336	-11.9938	-11.9938	-11.9938	-11.9938	-11.9938	-11.9938	-11.9938	-11.9938	-11.9938	-11.9938	-11.9938	-11.9938	-11.9938	-11.9938
Q9BYJ1	Hydroperoxide isomerase ALOXE3	-11.9938	-11.9938	-11.9938	-11.9938	-11.9938	-3.52909	-11.9938	-11.9938	-11.9938	-5.71915	-11.9938	-11.9938	-0.727272	-11.9938	-11.9938	-11.9938	-11.9938	-11.9938	-11.9938	-11.9938	-11.9938	-11.9938	-11.9938	-11.9938	-3.64348	-4.4598	-5.88111	-11.9938	-11.9938	-11.9938	-11.9938	-11.9938	-11.9938	-11.9938	-11.9938	-11.9938	-11.9938	-11.9938	-3.50263	-11.9938	-11.9938	-11.9938	-11.9938	-11.9938	-11.9938	-2.99108	-11.9938	-11.9938
Q96PV6	Leukocyte receptor cluster member 8	-11.9938	-11.9938	-11.9938	-11.9938	-11.9938	-11.9938	-11.9938	-4.68759	-4.95761	-11.9938	-4.66549	-4.45356	-3.65351	-5.16731	-3.97916	-11.9938	-11.9938	-11.9938	-11.9938	-11.9938	-11.9938	-11.9938	-11.9938	-11.9938	-11.9938	-11.9938	-11.9938	-11.9938	-11.9938	-11.9938	-11.9938	-11.9938	-4.82346	-3.43716	-11.9938	-11.9938	-11.9938	-11.9938	-11.9938	-11.9938	-11.9938	-11.9938	-11.9938	-11.9938	-11.9938	-11.9938	-11.9938	-11.9938
P49959	Double-strand break repair protein MRE11	-6.62242	-11.9938	-11.9938	-11.9938	-11.9938	-11.9938	-11.9938	-11.9938	-5.20213	-5.02576	-11.9938	-11.9938	-11.9938	-11.9938	-11.9938	-11.9938	-11.9938	-11.9938	-11.9938	-11.9938	-11.9938	-11.9938	-11.9938	-11.9938	-11.9938	-11.9938	-11.9938	-11.9938	-11.9938	-11.9938	-11.9938	-11.9938	-11.9938	-11.9938	-11.9938	-11.9938	-11.9938	-11.9938	-11.9938	-11.9938	-11.9938	-11.9938	-11.9938	-11.9938	-11.9938	-11.9938	-11.9938	-11.9938
Q969X1	Protein lifeguard 3	-3.88139	-4.62053	-11.9938	-11.9938	-11.9938	-11.9938	-11.9938	-5.3827	-11.9938	-5.19568	-11.9938	-11.9938	-11.9938	-11.9938	-11.9938	-11.9938	-11.9938	-11.9938	-11.9938	-11.9938	-11.9938	-11.9938	-11.9938	-11.9938	-11.9938	-11.9938	-5.06332	-11.9938	-11.9938	-11.9938	-11.9938	-11.9938	-11.9938	-11.9938	-11.9938	-11.9938	-11.9938	-11.9938	-11.9938	-11.9938	-11.9938	-11.9938	-11.9938	-11.9938	-11.9938	-11.9938	-11.9938	-11.9938
Q9Y4B5	Microtubule cross-linking factor 1	-11.9938	-11.9938	-11.9938	-11.9938	-11.9938	-11.9938	-11.9938	-11.9938	-11.9938	-11.9938	-4.80728	-4.27804	-5.56678	-5.0117	-1.84236	-11.9938	-3.89332	-11.9938	-11.9938	-5.21097	-1.79409	-2.91038	-11.9938	-11.9938	-11.9938	-11.9938	-11.9938	-11.9938	-11.9938	-11.9938	-11.9938	-11.9938	-11.9938	-11.9938	-11.9938	-11.9938	-11.9938	-11.9938	-11.9938	-11.9938	-11.9938	-11.9938	-11.9938	-11.9938	-11.9938	-11.9938	-11.9938	-11.9938
P06858	Lipoprotein lipase	-5.24032	-5.42719	-11.9938	-11.9938	-11.9938	-11.9938	-11.9938	-11.9938	-11.9938	-11.9938	-11.9938	-11.9938	-11.9938	-11.9938	-11.9938	-11.9938	-11.9938	-11.9938	-11.9938	-11.9938	-11.9938	-11.9938	-11.9938	-11.9938	-11.9938	-11.9938	-11.9938	-11.9938	-11.9938	-11.9938	-11.9938	-11.9938	-11.9938	-11.9938	-11.9938	-11.9938	-11.9938	-11.9938	-11.9938	-11.9938	-11.9938	-11.9938	-11.9938	-11.9938	-3.57296	-11.9938	-2.69341	-11.9938
Q03426	Mevalonate kinase	-2.05929	-1.9432	-4.65934	-1.24227	-4.04364	-1.72124	-2.38028	-2.14576	-4.87229	-2.33249	-3.76132	-1.8146	-1.94027	-2.84574	-3.98726	-3.97481	-3.94241	-4.07194	-4.09644	-4.77941	-5.26801	-4.08221	-4.67623	-3.65675	-4.128	-4.33198	-3.13553	-11.9938	-11.9938	-11.9938	-11.9938	-11.9938	-11.9938	-11.9938	-11.9938	-11.9938	-11.9938	-11.9938	-11.9938	-11.9938	-11.9938	-11.9938	-11.9938	-11.9938	-11.9938	-11.9938	-11.9938	-11.9938
Q8IV20	Purine nucleoside phosphorylase LACC1	-11.9938	-3.02467	-11.9938	-11.9938	-11.9938	-11.9938	-11.9938	-11.9938	-11.9938	-11.9938	-11.9938	-11.9938	-4.66288	-11.9938	-11.9938	-11.9938	-11.9938	-11.9938	-11.9938	-11.9938	-11.9938	-11.9938	-11.9938	-11.9938	-11.9938	-11.9938	-11.9938	-11.9938	-11.9938	-11.9938	-11.9938	-11.9938	-11.9938	-11.9938	-11.9938	-11.9938	-11.9938	-11.9938	-11.9938	-11.9938	-11.9938	-11.9938	-11.9938	-11.9938	-11.9938	-11.9938	-11.9938	-11.9938
Q6ZMR3	L-lactate dehydrogenase A-like 6A	1.54291	1.40361	-0.215558	-0.908455	-0.503397	0.343721	-0.559957	0.755534	-0.555793	1.11113	-0.438192	-1.17892	-0.189931	0.384976	-0.623629	-0.478253	-0.605974	0.428552	-0.207567	0.085535	-0.590809	0.317639	0.217961	0.429829	-3.08422	-1.80246	0.121874	0.360262	-2.56317	-0.754153	-0.497465	-0.463177	0.0440758	-0.948604	0.492071	-0.00496803	-1.09142	-0.289447	0.577624	0.0770329	0.741711	-0.459326	-3.00029	-2.08454	-3.13088	-2.31234	-1.80694	-1.46241
Q6P5S2	Protein LEG1 homolog	-5.68906	-5.84023	-4.67211	-4.09565	-4.55018	-11.9938	-11.9938	-4.50448	-11.9938	-6.08512	-4.72793	-4.21343	-5.12713	-5.25937	-11.9938	-11.9938	-11.9938	-11.9938	-11.9938	-11.9938	-4.67391	-11.9938	-4.05041	-4.86962	-11.9938	-11.9938	-11.9938	-11.9938	-2.74879	-11.9938	-11.9938	-11.9938	-3.94762	-11.9938	-1.70149	-11.9938	-11.9938	-11.9938	-11.9938	-11.9938	-5.00247	-11.9938	-0.270432	-11.9938	-11.9938	-11.9938	-11.9938	-3.44975
Q8N0V4	Leucine-rich repeat LGI family member 2	-4.80297	-4.71505	-3.82936	-3.14273	-4.79514	-11.9938	-11.9938	-2.27825	-11.9938	-11.9938	-1.15029	-0.621023	-0.641419	-4.46342	-11.9938	-5.09645	-11.9938	-11.9938	-11.9938	-5.13987	-4.22741	-5.5971	-3.95221	-11.9938	-2.62058	-11.9938	-4.44467	-1.77762	-2.51665	-3.01357	-3.25904	-1.96279	-1.99413	-2.29619	-2.61663	-2.91873	-1.36839	-2.03969	-2.41458	-1.9744	-1.86861	-1.40118	-1.95712	-1.44778	-2.6338	-3.84396	-1.82619	-1.89245
O75610	Left-right determination factor 1	-0.667907	-0.96342	-3.94342	-3.73171	-0.735888	0.926528	0.575879	-1.42943	-0.171922	-2.20484	-0.488964	-1.81384	0.262511	0.369229	-1.28257	-0.554355	-1.99088	0.891184	0.268599	0.102267	0.424241	0.563503	0.261039	-0.237579	-0.254916	-0.0162411	-0.867779	-0.164593	-1.61283	-1.18339	-0.656141	-0.621479	-0.28958	-1.51803	-0.0919477	-1.07715	0.657005	-1.8772	-1.30104	-1.75735	-2.77788	-1.81228	1.06771	1.13478	-1.55581	0.221565	0.0275268	-0.755554
O00292	Left-right determination factor 2	-0.667907	-0.96342	-3.94342	-3.73171	-0.735888	0.926528	0.575879	-1.42943	-0.171922	-2.20484	-0.488964	-1.81384	0.262511	0.369229	-1.28257	-0.554355	-1.99088	0.891184	0.268599	0.102267	0.424241	0.563503	0.261039	-0.237579	-0.254916	-0.0162411	-0.867779	-0.164593	-1.61283	-1.18339	-0.656141	-0.621479	-0.28958	-1.51803	-0.0919477	-1.07715	0.657005	-1.8772	-1.30104	-1.75735	-2.77788	-1.81228	1.06771	1.13478	-1.55581	0.221565	0.0275268	-0.755554
Q68G74	LIM/homeobox protein Lhx8	-5.60467	-4.52666	-4.83782	-3.94456	-4.46578	-11.9938	-11.9938	-11.9938	-11.9938	-11.9938	-3.69287	-2.64172	-4.07738	-5.80561	-11.9938	-11.9938	-11.9938	-11.9938	-2.71468	-11.9938	-11.9938	-11.9938	-2.89321	-3.71479	-2.95913	-2.10323	-4.41635	-11.9938	-1.75512	-11.9938	-11.9938	-11.9938	-11.9938	-11.9938	-3.1213	-2.22188	-11.9938	-11.9938	-11.9938	-11.9938	-11.9938	-11.9938	-11.9938	-11.9938	-11.9938	-11.9938	-11.9938	-11.9938
Q9NZU5	LIM and cysteine-rich domains protein 1	-11.9938	-11.9938	-11.9938	-11.9938	-11.9938	-11.9938	-11.9938	-11.9938	-11.9938	-11.9938	-11.9938	-11.9938	-5.67262	-11.9938	-11.9938	-11.9938	-11.9938	-11.9938	-11.9938	-11.9938	-11.9938	-11.9938	-6.08146	-11.9938	-11.9938	-11.9938	-11.9938	-11.9938	-11.9938	-11.9938	-11.9938	-11.9938	-11.9938	-11.9938	-11.9938	-2.9083	-1.74992	-1.77528	-2.79611	-2.35593	-3.19673	-1.78271	-2.25579	-2.50508	-3.34091	-1.26379	-3.63126	-1.98997
Q8WWI1	LIM domain only protein 7	-11.9938	-11.9938	-11.9938	-11.9938	-11.9938	-11.9938	-11.9938	-11.9938	-11.9938	-11.9938	-4.10521	-3.57595	-4.05345	-5.23538	-11.9938	-11.9938	-11.9938	-11.9938	-11.9938	-4.9541	-11.9938	-11.9938	-2.09742	-3.85652	-11.9938	-3.74193	-11.9938	-11.9938	-11.9938	-11.9938	-11.9938	-11.9938	-11.9938	-11.9938	-11.9938	-11.9938	-11.9938	-11.9938	-11.9938	-11.9938	-11.9938	-11.9938	-11.9938	-11.9938	-11.9938	-11.9938	-11.9938	-11.9938
O60256	Phosphoribosyl pyrophosphate synthase-associated protein 2	-5.43436	-3.39841	-11.9938	-11.9938	-11.9938	-11.9938	-11.9938	-5.87948	-11.9938	-4.63408	-4.65345	-4.12421	-4.7432	-5.52607	-11.9938	-11.9938	-11.9938	-11.9938	-11.9938	-11.9938	-11.9938	-5.42292	-11.9938	-11.9938	-4.52384	-4.58711	-5.60513	-11.9938	-11.9938	-11.9938	-11.9938	-11.9938	-11.9938	-11.9938	-11.9938	-11.9938	-11.9938	-11.9938	-11.9938	-11.9938	-11.9938	-11.9938	-11.9938	-11.9938	-11.9938	-11.9938	-11.9938	-11.9938
Q14558	Phosphoribosyl pyrophosphate synthase-associated protein 1	-1.2007	-1.26441	-1.99591	-1.98139	-1.60532	-2.38097	-1.70009	-3.01206	-2.87572	-2.47557	-4.54812	-3.67143	-1.15862	-4.70254	-3.08515	-3.07269	-3.0403	-3.67096	-5.02977	-4.14287	-3.24251	-3.07288	-4.10413	-3.86783	-3.15995	-3.10782	-3.30899	-11.9938	-3.28102	-11.9938	-2.93103	-11.9938	-11.9938	-11.9938	-11.9938	-11.9938	-11.9938	-11.9938	-11.9938	-11.9938	-11.9938	-11.9938	-11.9938	-11.9938	-11.9938	-11.9938	-11.9938	-11.9938
P11047	Laminin subunit gamma-1	-3.34854	-2.69342	-3.88369	-4.31904	-2.92492	-2.79351	-4.54081	-2.39428	-2.05844	-2.55074	-2.17657	-3.64494	-3.81655	-2.46781	-3.30025	-3.89719	-2.64858	-3.28922	-4.11561	-2.76663	-4.41732	-3.00422	-2.77624	-2.50571	-4.49599	-2.70618	-2.65704	-11.9938	-11.9938	-11.9938	-3.37581	-11.9938	-11.9938	-11.9938	-11.9938	-11.9938	-11.9938	-11.9938	-3.79408	-11.9938	-4.16035	-11.9938	-11.9938	-11.9938	-11.9938	-3.65361	-11.9938	-11.9938
P11279	Lysosome-associated membrane glycoprotein 1	-3.89978	-5.54821	-2.1156	-4.06091	-1.87999	-1.68707	-1.41785	-2.43506	-1.17875	-1.72807	-1.87445	-1.20451	-3.73556	-1.9806	-2.21182	-1.3874	-3.08117	-1.61443	-1.80214	-1.46057	-1.09839	-1.69514	-1.1916	-1.22427	-0.929803	-1.97277	-1.28671	-1.03852	-0.600931	-0.811331	-1.16243	-1.0334	-1.01967	-1.74709	-1.36956	-1.41939	-2.119	-1.49293	-1.10299	-1.32206	-1.13803	-2.84473	-0.420212	-0.667932	-1.38439	-1.63532	-1.54405	-0.978979
Q01650	Large neutral amino acids transporter small subunit 1	-4.66214	-5.27208	-4.14729	-4.66597	-3.9819	-4.96718	-3.9501	-4.5923	-4.02609	-4.77474	-4.99272	-4.48418	-5.39785	-5.58598	-11.9938	-11.9938	-11.9938	-4.61702	-11.9938	-11.9938	-11.9938	-11.9938	-11.9938	-11.9938	-1.4965	-0.516003	-11.9938	-11.9938	-11.9938	-11.9938	-11.9938	-11.9938	-11.9938	-11.9938	-11.9938	-11.9938	-11.9938	-11.9938	-11.9938	-11.9938	-11.9938	-11.9938	-11.9938	-11.9938	-11.9938	-11.9938	-11.9938	-11.9938
Q5T7P2	Late cornified envelope protein 1A	-11.9938	-11.9938	-11.9938	-11.9938	-11.9938	-11.9938	-11.9938	-11.9938	-11.9938	-11.9938	-11.9938	-11.9938	-3.92631	-11.9938	-11.9938	-11.9938	-11.9938	-11.9938	-11.9938	-11.9938	-11.9938	-11.9938	-11.9938	-11.9938	-11.9938	-11.9938	-11.9938	-11.9938	-11.9938	-11.9938	-11.9938	-11.9938	-11.9938	-11.9938	-11.9938	-11.9938	-11.9938	-11.9938	-11.9938	-11.9938	-11.9938	-11.9938	-11.9938	-11.9938	-11.9938	-11.9938	-11.9938	-11.9938
Q5TA76	Late cornified envelope protein 3A	-11.9938	-11.9938	-11.9938	-11.9938	-11.9938	-11.9938	-11.9938	-11.9938	-11.9938	-11.9938	-4.42138	-3.89213	-4.58224	-5.18798	-11.9938	-2.54219	-11.9938	-11.9938	-11.9938	-11.9938	-11.9938	-11.9938	-11.9938	-11.9938	-3.35803	-11.9938	-11.9938	-11.9938	-11.9938	-11.9938	-11.9938	-11.9938	-11.9938	-11.9938	-11.9938	-11.9938	-11.9938	-11.9938	-11.9938	-11.9938	-11.9938	-11.9938	-11.9938	-11.9938	-11.9938	-11.9938	-11.9938	-11.9938
P0DP09	Immunoglobulin kappa variable 1-13	-3.21782	-11.9938	-11.9938	-11.9938	-11.9938	-11.9938	-11.9938	-11.9938	-11.9938	-5.72804	-11.9938	-11.9938	-3.27272	-11.9938	-11.9938	-11.9938	-11.9938	-11.9938	-11.9938	-11.9938	-11.9938	-11.9938	-11.9938	-11.9938	-4.16263	-11.9938	-11.9938	-11.9938	-11.9938	-11.9938	-11.9938	-11.9938	-4.49889	-4.77413	-11.9938	-4.81392	-11.9938	-11.9938	-11.9938	-11.9938	-11.9938	-11.9938	-11.9938	-11.9938	-11.9938	-11.9938	-11.9938	-11.9938
P06310	Immunoglobulin kappa variable 2-30	-4.68567	-11.9938	-11.9938	-11.9938	-11.9938	-11.9938	-11.9938	-11.9938	-11.9938	-11.9938	-11.9938	-11.9938	-11.9938	-11.9938	-11.9938	-11.9938	-11.9938	-11.9938	-11.9938	-11.9938	-11.9938	-11.9938	-11.9938	-11.9938	-11.9938	-11.9938	-11.9938	-11.9938	-11.9938	-11.9938	-11.9938	-11.9938	-11.9938	-11.9938	-11.9938	-11.9938	-11.9938	-11.9938	-11.9938	-11.9938	-11.9938	-11.9938	-11.9938	-11.9938	-11.9938	-11.9938	-11.9938	-11.9938
P01619	Immunoglobulin kappa variable 3-20	-0.637767	-11.9938	-11.9938	-11.9938	-11.9938	-11.9938	-3.62793	-11.9938	-11.9938	-5.64279	-5.23138	-3.54655	-1.84815	-4.57766	-11.9938	-11.9938	-11.9938	-11.9938	-11.9938	-4.97125	-4.43958	-4.13464	-11.9938	-11.9938	-3.32905	-11.9938	-4.4855	-2.42024	-2.95014	-2.98692	-4.01279	-2.60542	-3.51808	-3.48455	-3.46208	-3.37004	-11.9938	-11.9938	-11.9938	-11.9938	-11.9938	-11.9938	-11.9938	-11.9938	-11.9938	-3.02987	-3.96008	-11.9938
P06312	Immunoglobulin kappa variable 4-1	-1.38999	-11.9938	-11.9938	-11.9938	-11.9938	-11.9938	-11.9938	-11.9938	-11.9938	-11.9938	-11.9938	-11.9938	-2.77127	-11.9938	-11.9938	-3.43004	-11.9938	-11.9938	-11.9938	-11.9938	-11.9938	-11.9938	-11.9938	-4.89557	-5.47454	-11.9938	-11.9938	-11.9938	-11.9938	-11.9938	-11.9938	-11.9938	-11.9938	-3.40849	-11.9938	-11.9938	-11.9938	-11.9938	-11.9938	-11.9938	-11.9938	-11.9938	-11.9938	-11.9938	-11.9938	-11.9938	-11.9938	-11.9938
P83111	Serine beta-lactamase-like protein LACTB, mitochondrial	-3.10308	-3.64863	-3.67997	-3.52444	-3.79393	-4.02308	-4.51873	-5.38348	-3.42499	-3.06499	-4.19989	-3.67063	-5.41372	-4.17845	-11.9938	-3.89674	-11.9938	-11.9938	-11.9938	-11.9938	-4.64418	-5.43784	-3.98932	-4.21772	-11.9938	-11.9938	-5.0274	-11.9938	-11.9938	-11.9938	-11.9938	-11.9938	-11.9938	-11.9938	-11.9938	-11.9938	-11.9938	-11.9938	-11.9938	-11.9938	-4.56333	-11.9938	-11.9938	-11.9938	-11.9938	-11.9938	-11.9938	-11.9938
Q9Y6C9	Mitochondrial carrier homolog 2	-1.3369	-1.91527	-1.08553	-0.24366	-1.32245	-1.15639	-0.85889	-1.38776	-1.05167	-2.08589	-2.98963	-3.39217	-2.45355	-1.86498	-3.07213	-4.74946	-3.20259	-2.88357	-3.37803	-3.06931	-2.94206	-2.35897	-3.22285	-1.70798	-3.90085	-3.17024	-3.03985	-1.99004	-0.442906	-3.36518	-3.30103	-2.95643	-2.63766	-2.76988	-4.52898	-2.92235	-2.60755	-2.63291	-3.48802	-3.99218	-2.62442	-3.15533	-3.70318	-3.48674	1.04209	-2.49118	-2.47645	-3.26073
Q3ZCW2	Galectin-related protein	-4.23824	-3.79388	-3.59254	-2.57797	-3.09921	-11.9938	-11.9938	-4.54321	-11.9938	-5.11795	-3.47025	-3.33499	-2.79454	-3.97212	-4.1463	-2.94849	-3.88379	-3.53076	-3.5967	-3.94942	-3.28504	-4.89838	-4.33882	-4.70553	-3.41643	-2.30614	-4.71315	-3.50134	-11.9938	-3.55506	-1.24465	-11.9938	-11.9938	-4.56562	-3.51446	-11.9938	-11.9938	-2.92678	-3.94761	-2.90987	-3.44531	-11.9938	-11.9938	-11.9938	-11.9938	-1.3573	-3.41778	-11.9938
P47929	Galectin-7	-3.93817	-3.67465	-2.96453	-2.27789	-3.52655	-3.41832	-3.57659	-4.15745	-3.93448	-1.18404	-3.58558	-2.88912	2.10887	-2.39813	-2.17893	0.107564	-3.29806	-4.28588	-0.579969	-3.08143	-2.89902	-3.50815	-2.33724	-2.6408	-3.42951	-2.03519	-2.19652	-3.07198	-3.92652	-3.08049	-1.66812	-2.05713	-2.30509	-2.93627	-1.40187	-3.01307	-2.20707	-2.24757	-3.25325	-3.08969	-2.00934	-2.22486	-2.99646	-2.80871	-3.26282	0.475171	-1.36313	-2.673
O00214	Galectin-8	-2.34371	-2.25129	-2.30245	-1.07556	-2.86371	-3.17341	-2.81153	-3.59426	-3.12528	-3.04037	-5.28337	-3.29864	-4.2124	-3.62015	-11.9938	-11.9938	-11.9938	-2.87562	-11.9938	-11.9938	-11.9938	-11.9938	-11.9938	-3.47656	-11.9938	-11.9938	-2.75124	-11.9938	-11.9938	-11.9938	-11.9938	-11.9938	-11.9938	-11.9938	-11.9938	-11.9938	-11.9938	-11.9938	-11.9938	-11.9938	-11.9938	-11.9938	-11.9938	-11.9938	-11.9938	-11.9938	-11.9938	-11.9938
P49006	MARCKS-related protein	-5.26599	-11.9938	-11.9938	-11.9938	-11.9938	-11.9938	-11.9938	-11.9938	-11.9938	-11.9938	-4.59632	-3.44083	-6.11195	-5.09815	-11.9938	-11.9938	-11.9938	-11.9938	-11.9938	-11.9938	-11.9938	-11.9938	-4.50733	-4.86339	-11.9938	-3.92847	-11.9938	-11.9938	-11.9938	-11.9938	-11.9938	-11.9938	-11.9938	-11.9938	-11.9938	-11.9938	-11.9938	-11.9938	-11.9938	-11.9938	-11.9938	-11.9938	-11.9938	-11.9938	-11.9938	-11.9938	-11.9938	-11.9938
Q587J8	KH domain-containing protein 3	1.59505	1.54659	1.74188	2.02644	1.71966	1.88536	1.59383	2.46731	1.28722	1.77339	0.985767	1.82581	-0.258549	2.59958	2.40284	2.31558	2.69678	2.92945	2.36466	2.63309	2.31305	2.90039	2.23515	2.58132	1.99596	1.42261	2.0044	1.16737	1.21693	2.18535	2.08201	2.24112	2.3179	2.47465	-1.73184	2.64902	1.82464	0.106153	2.90593	2.441	2.72854	2.64277	0.773932	1.20086	1.45844	1.11348	1.50559	0.671105
Q9Y6X9	ATPase MORC2	-5.58782	-5.46371	-4.96133	-3.9277	-4.44892	-4.08222	-3.97643	-4.90541	-4.88374	-5.60555	-5.36863	-3.92105	-4.83478	-4.39546	-11.9938	-4.20602	-11.9938	-5.28849	-3.79672	-4.95151	-3.80989	-11.9938	-11.9938	-4.28908	-11.9938	-11.9938	-11.9938	-11.9938	-11.9938	-3.87817	-11.9938	-11.9938	-4.4413	-3.22924	-4.24128	-11.9938	-11.9938	-11.9938	-11.9938	-11.9938	-11.9938	-11.9938	-11.9938	-11.9938	-11.9938	-11.9938	-4.36437	-2.77477
O95235	Kinesin-like protein KIF20A	-4.72573	-4.90436	-11.9938	-11.9938	-11.9938	-3.73485	-3.9677	-4.2924	-4.36357	-5.22361	-11.9938	-11.9938	-11.9938	-4.40148	-11.9938	-11.9938	-11.9938	-4.43064	-4.36326	-4.9906	-11.9938	-3.78634	-11.9938	-11.9938	-11.9938	-11.9938	-4.58664	-11.9938	-11.9938	-11.9938	-11.9938	-11.9938	-11.9938	-11.9938	-11.9938	-11.9938	-11.9938	-11.9938	-11.9938	-11.9938	-11.9938	-11.9938	-11.9938	-11.9938	-11.9938	-11.9938	0.790115	-11.9938
Q9BW19	Kinesin-like protein KIFC1	-11.9938	-11.9938	-11.9938	-11.9938	-11.9938	-11.9938	-11.9938	-11.9938	-11.9938	-11.9938	-11.9938	-11.9938	-5.13136	-11.9938	-11.9938	-11.9938	-11.9938	-11.9938	-11.9938	-4.0288	-11.9938	-11.9938	-1.12793	-1.53621	-2.07691	-11.9938	-11.9938	-11.9938	-11.9938	-11.9938	-11.9938	-11.9938	-11.9938	-11.9938	-11.9938	-11.9938	-11.9938	-11.9938	-11.9938	-11.9938	-11.9938	-11.9938	-11.9938	-11.9938	-11.9938	-11.9938	-11.9938	-11.9938
Q9H9P8	L-2-hydroxyglutarate dehydrogenase, mitochondrial	-4.05911	-5.47466	-3.17121	-2.95676	-4.99612	-11.9938	-11.9938	-11.9938	-11.9938	-6.96795	-11.9938	-11.9938	-11.9938	-11.9938	-11.9938	-11.9938	-11.9938	-3.7034	-11.9938	-3.48925	-11.9938	-4.14449	-11.9938	-11.9938	-11.9938	-11.9938	-4.3773	-11.9938	-11.9938	-11.9938	-11.9938	-11.9938	-11.9938	-11.9938	-11.9938	-11.9938	-11.9938	-11.9938	-11.9938	-11.9938	-11.9938	-11.9938	-11.9938	-11.9938	-11.9938	-11.9938	-11.9938	-11.9938
Q86VI4	Lysosomal-associated transmembrane protein 4B	-6.37837	-5.36902	-11.9938	-11.9938	-11.9938	-11.9938	-11.9938	-11.9938	-11.9938	-5.15312	-2.01699	-1.48772	-1.60736	-4.42958	-11.9938	-11.9938	-3.87768	-11.9938	-3.00116	-11.9938	-11.9938	-11.9938	-11.9938	-11.9938	-3.92037	-3.06382	-11.9938	-11.9938	-11.9938	-11.9938	-11.9938	-11.9938	-11.9938	-11.9938	-2.45691	-11.9938	-11.9938	-11.9938	-11.9938	-11.9938	-11.9938	-11.9938	-11.9938	-2.68964	-11.9938	-1.78389	-11.9938	-11.9938
P05455	Lupus La protein	-5.36119	-3.9398	-3.72022	-3.03359	-3.55483	-5.26792	-3.44511	-4.18493	-3.15315	-3.96476	-2.79643	-3.06918	-5.94582	-4.10031	-11.9938	-4.21834	-11.9938	-3.95954	-11.9938	-5.26371	-11.9938	-4.18705	-11.9938	-3.9756	-11.9938	-11.9938	-3.71786	-11.9938	-11.9938	-11.9938	-11.9938	-11.9938	-11.9938	-11.9938	-11.9938	-11.9938	-11.9938	-11.9938	-11.9938	-11.9938	-11.9938	-11.9938	-11.9938	-11.9938	-11.9938	-11.9938	-11.9938	-11.9938
Q9Y383	Putative RNA-binding protein Luc7-like 2	-5.22801	-11.9938	-11.9938	-11.9938	-11.9938	-11.9938	-11.9938	-11.9938	-4.41978	-4.81531	-4.32403	-11.9938	-11.9938	-11.9938	-11.9938	-11.9938	-11.9938	-11.9938	-11.9938	-11.9938	-11.9938	-11.9938	-11.9938	-11.9938	-11.9938	-11.9938	-11.9938	-11.9938	-11.9938	-11.9938	-11.9938	-11.9938	-11.9938	-11.9938	-11.9938	-11.9938	-11.9938	-11.9938	-11.9938	-11.9938	-4.02136	-11.9938	-11.9938	-11.9938	-11.9938	-11.9938	-11.9938	-11.9938
Q14847	LIM and SH3 domain protein 1	-3.48471	-3.81987	-2.73006	-3.78944	-3.07908	-5.22322	-3.77286	-3.97103	-3.44578	-3.05609	-3.39088	-4.17092	-3.77539	-3.26467	-2.09637	-2.41277	-2.37304	-3.01842	-2.16098	-3.35883	-1.29784	-3.82183	-3.31608	-2.42173	-4.59509	-3.63461	-3.17843	-11.9938	-2.39256	-3.18159	-1.72119	-11.9938	-3.83194	-11.9938	-11.9938	-2.75985	-11.9938	-11.9938	-11.9938	-11.9938	-2.70962	-2.81281	-11.9938	-11.9938	-3.45848	-2.08749	-11.9938	-11.9938
Q9BYE3	Late cornified envelope protein 3D	-11.9938	-11.9938	-11.9938	-11.9938	-11.9938	-11.9938	-11.9938	-11.9938	-11.9938	-11.9938	-11.9938	-11.9938	-0.79162	-11.9938	-11.9938	-11.9938	-11.9938	-11.9938	-11.9938	-11.9938	-11.9938	-11.9938	-11.9938	-11.9938	-11.9938	-11.9938	-11.9938	-11.9938	-11.9938	-11.9938	-11.9938	-11.9938	-11.9938	-11.9938	-11.9938	-11.9938	-11.9938	-11.9938	-11.9938	-11.9938	-11.9938	-11.9938	-11.9938	-11.9938	-11.9938	-11.9938	-11.9938	-11.9938
P00338	L-lactate dehydrogenase A chain	-2.87466	-2.72409	-1.78406	-1.81815	-2.65144	-1.65391	-0.491304	-1.86038	-1.51086	-3.14541	-1.76011	-1.824	-1.65168	-2.68295	-1.60968	-1.75725	-1.8564	-2.34188	-2.59252	-2.60826	-2.31837	-2.6968	-1.16599	-2.28729	-0.604845	-0.0672448	-2.84004	1.02112	-0.665496	-0.26988	-0.888297	0.433112	0.604779	-0.624494	-0.90193	-0.407274	-1.44702	-0.831635	0.496058	0.586461	0.66518	1.1206	1.6268	3.18345	0.29041	-0.035727	-0.318333	-0.16067
P07195	L-lactate dehydrogenase B chain	-6.51718	-6.14335	-4.57735	-4.33222	-4.85343	-3.12702	-3.31883	-3.8801	-3.54833	-6.96353	-5.7115	-5.18235	-3.64739	-6.32421	-11.9938	-11.9938	-4.28705	-11.9938	-11.9938	-11.9938	-11.9938	-11.9938	-11.9938	-5.15505	-3.71824	-3.97742	-4.45098	-2.49263	-11.9938	-11.9938	-11.9938	-2.79246	-1.93217	-3.85523	-11.9938	-11.9938	-1.61477	-1.64013	-2.82936	-2.91663	-2.9108	-2.32414	-1.11314	1.03135	-2.29323	-2.52049	-2.42523	-2.08071
Q14149	MORC family CW-type zinc finger protein 3	-5.31168	-3.06457	-3.78944	-3.66584	-2.27035	-0.919968	-2.0818	-2.16987	-1.42466	-2.08313	-1.35607	-0.923454	-5.8425	-4.62865	-0.585145	-0.1858	-1.3184	-0.982955	-0.567425	-1.24539	-0.504551	-1.11383	-1.41545	-2.1868	-1.61934	-1.60906	-1.32128	0.179483	-0.239405	-0.286404	-0.561488	-0.114054	-0.845737	-2.48837	-2.36805	-1.73143	0.182434	-0.889591	-1.74698	-1.43043	-2.91361	-1.32068	-0.065065	-0.27857	0.545766	-0.0359996	0.490375	0.46355
Q9H1H9	Kinesin-like protein KIF13A	-5.01967	-3.41667	-4.82299	-3.69624	-4.91755	-3.43446	-4.94331	-4.03992	-4.55416	-2.16331	-11.9938	-11.9938	-11.9938	-3.47962	-11.9938	-11.9938	-3.31907	-11.9938	-1.76569	-4.91868	-4.86561	-11.9938	-11.9938	-11.9938	-1.76639	-11.9938	-2.3705	-11.9938	-11.9938	-11.9938	-3.35219	-11.9938	-11.9938	-2.73322	-1.42969	-2.8147	-11.9938	-11.9938	-11.9938	-3.28895	-2.75904	-11.9938	-11.9938	-11.9938	-11.9938	-11.9938	-2.96702	-11.9938
O60282	Kinesin heavy chain isoform 5C	-3.99035	-4.9932	-4.42717	-2.69395	-2.20051	-4.29366	-3.97174	-3.75122	-3.60431	-3.59997	-5.47112	-4.94194	-5.77187	-6.06162	-11.9938	-11.9938	-11.9938	-11.9938	-11.9938	-4.87362	-3.27546	-11.9938	-5.34576	-11.9938	-11.9938	-11.9938	-5.46767	-11.9938	-11.9938	-11.9938	-11.9938	-11.9938	-11.9938	-11.9938	-11.9938	-11.9938	-11.9938	-11.9938	-11.9938	-11.9938	-11.9938	-11.9938	-11.9938	-11.9938	-11.9938	-11.9938	-11.9938	-11.9938
Q9ULI4	Kinesin-like protein KIF26A	-11.9938	-5.36729	-11.9938	-11.9938	-11.9938	-11.9938	-4.73765	-11.9938	-11.9938	-5.18568	-11.9938	-11.9938	-3.71746	-11.9938	-11.9938	-11.9938	-11.9938	-11.9938	-11.9938	-4.71667	-11.9938	-11.9938	-4.55896	-11.9938	-11.9938	-11.9938	-11.9938	-11.9938	-11.9938	-11.9938	-11.9938	-11.9938	-11.9938	-11.9938	-11.9938	-11.9938	-11.9938	-11.9938	-11.9938	-11.9938	-11.9938	-11.9938	-11.9938	-11.9938	-11.9938	-2.73139	-11.9938	-11.9938
Q8IZU9	Kin of IRRE-like protein 3	-11.9938	-11.9938	-11.9938	-11.9938	-11.9938	-11.9938	-11.9938	-11.9938	-11.9938	-11.9938	-11.9938	-11.9938	-11.9938	-11.9938	-3.13661	-11.9938	-11.9938	-11.9938	-11.9938	-11.9938	-2.02574	-11.9938	-11.9938	-11.9938	-11.9938	-11.9938	-4.85799	-11.9938	-11.9938	-11.9938	-11.9938	-11.9938	-11.9938	-1.0257	-11.9938	-2.95776	-11.9938	-11.9938	-11.9938	-11.9938	-11.9938	-11.9938	-11.9938	-11.9938	-11.9938	-11.9938	-11.9938	-11.9938
Q86UP2	Kinectin	-2.12113	-2.76924	-1.99952	-2.17528	-3.31041	-1.94544	-2.63591	-2.15472	-1.4672	-2.01653	-2.48121	-5.19263	-2.86572	-2.5621	-3.5181	-3.2791	-4.41025	-3.57024	-4.22478	-3.32319	-3.33707	-3.56419	-4.25771	-2.45731	-2.77287	-5.52194	-2.52264	-11.9938	-11.9938	-11.9938	-11.9938	-11.9938	-2.92123	-2.8858	-11.9938	-4.27763	-11.9938	-11.9938	-11.9938	-11.9938	-4.53814	-11.9938	-11.9938	-11.9938	-3.76981	-3.52599	-11.9938	-11.9938
O43813	Glutathione S-transferase LANCL1	-1.31629	-0.95997	-1.08543	-1.92907	-0.848982	-2.76205	-0.776808	-0.720603	-0.751822	-1.36548	0.186113	-1.05431	-3.03504	-1.4412	-0.727999	-0.165852	-0.815604	-0.40274	-1.97911	-0.384875	-0.585236	-0.430218	-0.158156	-0.662309	-1.55451	0.404209	-0.348806	-1.33858	-2.07271	-0.230857	-0.724416	-0.293615	-0.932932	-1.06068	-0.845102	-0.542665	-1.46994	-1.67912	-0.117837	-0.731184	-1.66834	-0.420976	-2.11453	-2.83448	-1.41281	-2.71495	-3.74501	-3.1778
Q71F78	Putative lung carcinoma-associated protein 10	-5.84316	-11.9938	-11.9938	-11.9938	-11.9938	-11.9938	-11.9938	-11.9938	-11.9938	-11.9938	-11.9938	-11.9938	-11.9938	-11.9938	-3.88811	-11.9938	-3.05898	-11.9938	-11.9938	-11.9938	-11.9938	-11.9938	-11.9938	-11.9938	-11.9938	-3.86861	-11.9938	-11.9938	-11.9938	-11.9938	-11.9938	-11.9938	-3.41007	-11.9938	-11.9938	-11.9938	-11.9938	-11.9938	-11.9938	-11.9938	-11.9938	-11.9938	-11.9938	-2.24836	-11.9938	-11.9938	-11.9938	-11.9938
P04180	Phosphatidylcholine-sterol acyltransferase	-5.61073	-6.22656	-4.50229	-4.03568	-4.6473	-11.9938	-4.80181	-5.60202	-11.9938	-11.9938	-5.22211	-11.9938	-11.9938	-11.9938	-11.9938	-11.9938	-11.9938	-11.9938	-11.9938	-5.33075	-11.9938	-5.0947	-4.82949	-11.9938	-11.9938	-11.9938	-5.69948	-11.9938	-11.9938	-11.9938	-11.9938	-11.9938	-11.9938	-11.9938	-11.9938	-11.9938	-11.9938	-11.9938	-11.9938	-11.9938	-11.9938	-11.9938	-11.9938	-11.9938	-11.9938	-11.9938	-11.9938	-11.9938
Q5TA79	Late cornified envelope protein 2A	-11.9938	-11.9938	-11.9938	-11.9938	-11.9938	-11.9938	-11.9938	-11.9938	-11.9938	-11.9938	-11.9938	-11.9938	-3.18141	-11.9938	-11.9938	-11.9938	-11.9938	-11.9938	-11.9938	-11.9938	-11.9938	-11.9938	-11.9938	-11.9938	-11.9938	-11.9938	-11.9938	-11.9938	-11.9938	-11.9938	-11.9938	-11.9938	-11.9938	-11.9938	-11.9938	-11.9938	-11.9938	-11.9938	-11.9938	-11.9938	-11.9938	-11.9938	-11.9938	-11.9938	-11.9938	-11.9938	-11.9938	-11.9938
Q9NQT8	Kinesin-like protein KIF13B	-2.5573	-2.37545	-2.91917	-0.896997	-1.41824	-1.07228	-1.30514	-1.82538	-1.57634	-1.09201	-2.63113	-3.47849	-4.11863	-1.58487	-2.54023	-4.43325	-1.75286	-1.57375	-2.12771	-2.34517	-2.61852	-1.70562	-2.50365	-2.29272	-3.58314	-2.79215	-2.21368	-2.67341	-3.2033	-4.06411	-3.74017	-2.85858	-3.95323	-2.39544	-3.66918	-2.63942	-11.9938	-11.9938	-3.91965	-11.9938	-2.66435	-11.9938	-2.821	-11.9938	-11.9938	-11.9938	-11.9938	-3.33941
P00709	Alpha-lactalbumin	-11.9938	-11.9938	-11.9938	-11.9938	-11.9938	-11.9938	-11.9938	-11.9938	-11.9938	-11.9938	-11.9938	-11.9938	-11.9938	-11.9938	-11.9938	-11.9938	-11.9938	-11.9938	-11.9938	-11.9938	-11.9938	-11.9938	-11.9938	-11.9938	-11.9938	-11.9938	-11.9938	-11.9938	-11.9938	-11.9938	-11.9938	-11.9938	-11.9938	-11.9938	-11.9938	-11.9938	-11.9938	-11.9938	-11.9938	-11.9938	-11.9938	-11.9938	-11.9938	-11.9938	-11.9938	-11.9938	-2.102	-11.9938
O15230	Laminin subunit alpha-5	-11.9938	-11.9938	-11.9938	-11.9938	-11.9938	-11.9938	-11.9938	-4.87842	-4.31976	-11.9938	-11.9938	-11.9938	-11.9938	-11.9938	-3.41248	-11.9938	-3.71062	-11.9938	-11.9938	-11.9938	-11.9938	-11.9938	-11.9938	-11.9938	-11.9938	-11.9938	-11.9938	-11.9938	-11.9938	-2.69128	-11.9938	-11.9938	-2.83166	-11.9938	-11.9938	-11.9938	-11.9938	-11.9938	-11.9938	-11.9938	-11.9938	-11.9938	-11.9938	-11.9938	-11.9938	-11.9938	-11.9938	-11.9938
P07942	Laminin subunit beta-1	-2.86065	-2.17391	-1.50625	-1.24974	-1.56371	-1.77286	-1.33926	-1.61011	-2.64925	-2.50582	-1.55679	-1.92348	-2.91671	-1.96034	-0.539852	-1.44801	-0.986516	-2.84192	-0.0818262	-2.70597	-1.55169	-2.85837	-2.02071	-1.97634	-1.66625	-1.42496	-1.80703	-1.39527	-0.174373	-1.95841	-3.7176	-0.409056	-2.37879	-3.3502	-3.71696	-2.68882	-0.325668	-1.77273	-2.35604	-1.15613	-2.57191	-0.853386	-2.02909	1.18658	-0.898551	-1.13676	-0.239254	-0.827476
Q8NC56	LEM domain-containing protein 2	-4.38054	-4.21205	-3.40691	-2.72027	-4.42404	-11.9938	-11.9938	-4.89234	-11.9938	-4.01407	-11.9938	-11.9938	-11.9938	-11.9938	-11.9938	-11.9938	-11.9938	-11.9938	-11.9938	-11.9938	-11.9938	-11.9938	-11.9938	-11.9938	-11.9938	-11.9938	-11.9938	-11.9938	-11.9938	-11.9938	-11.9938	-11.9938	-11.9938	-11.9938	-11.9938	-11.9938	-11.9938	-11.9938	-11.9938	-11.9938	-11.9938	-11.9938	-11.9938	-11.9938	-11.9938	-11.9938	-11.9938	-11.9938
Q9BU23	Lipase maturation factor 2	-5.62084	-5.23332	-4.69297	-3.55718	-4.5754	-4.60701	-4.83858	-4.72341	-4.35921	-4.8893	-4.17061	-3.09934	-4.65566	-5.15455	-11.9938	-11.9938	-11.9938	-11.9938	-11.9938	-5.37257	-11.9938	-11.9938	-5.13818	-5.30991	-3.08595	-2.51021	-4.34753	-11.9938	-11.9938	-11.9938	-11.9938	-11.9938	-11.9938	-11.9938	-11.9938	-11.9938	-11.9938	-11.9938	-11.9938	-11.9938	-11.9938	-11.9938	-11.9938	-11.9938	-11.9938	-11.9938	-11.9938	-11.9938
P50053	Ketohexokinase	-0.92366	-0.719327	-1.60693	-3.18522	-2.29588	-1.26195	-2.09358	-1.59316	-2.63377	-1.89893	-2.78614	-2.77249	-3.64791	-2.14172	-2.88033	-3.01424	-2.69304	-1.78095	-3.94114	-1.99868	-2.97511	-2.00338	-2.4269	-2.14767	-1.5472	-2.3459	-2.36418	-2.27784	-2.80774	-3.67354	-1.87303	-2.46301	-2.25792	-3.88914	-3.27361	-3.41895	-11.9938	-11.9938	-2.64627	-3.01602	-2.01199	-3.4596	-11.9938	-11.9938	-11.9938	-4.33251	-11.9938	-11.9938
Q12756	Kinesin-like protein KIF1A	-11.9938	-11.9938	-11.9938	-11.9938	-11.9938	-11.9938	-11.9938	-5.15289	-11.9938	-3.94763	-11.9938	-11.9938	-11.9938	-11.9938	-11.9938	-11.9938	-11.9938	-5.44755	-11.9938	-11.9938	-11.9938	-11.9938	-11.9938	-11.9938	-11.9938	-11.9938	-5.48537	-11.9938	-11.9938	-11.9938	-11.9938	-11.9938	-11.9938	-11.9938	-11.9938	-11.9938	-11.9938	-11.9938	-11.9938	-11.9938	-11.9938	-11.9938	-11.9938	-11.9938	-11.9938	-11.9938	-11.9938	-11.9938
Q02241	Kinesin-like protein KIF23	-3.27687	-3.01911	-4.15621	-4.69616	-4.2167	-3.99568	-4.88758	-4.26316	-4.97778	-4.46839	-1.95755	-1.87774	-4.34637	-2.90888	-3.96959	-3.89362	-3.99225	-4.63999	-4.02404	-4.81432	-4.08107	-4.91542	-1.96103	-2.48263	-1.65388	-0.993259	-2.80208	-11.9938	-11.9938	-11.9938	-11.9938	-11.9938	-11.9938	-11.9938	-11.9938	-4.64509	-11.9938	-11.9938	-11.9938	-11.9938	-11.9938	-11.9938	-11.9938	-11.9938	-11.9938	-11.9938	-11.9938	-11.9938
Q9BVG8	Kinesin-like protein KIFC3	-11.9938	-11.9938	-11.9938	-11.9938	-11.9938	-11.9938	-11.9938	-11.9938	-11.9938	-11.9938	-11.9938	-11.9938	-5.31067	-11.9938	-11.9938	-11.9938	-11.9938	-11.9938	-11.9938	-11.9938	-11.9938	-11.9938	-11.9938	-11.9938	-11.9938	-11.9938	-11.9938	-11.9938	-11.9938	-11.9938	-11.9938	-11.9938	-11.9938	-11.9938	-11.9938	-11.9938	-11.9938	-11.9938	-11.9938	-11.9938	-11.9938	-11.9938	-11.9938	-11.9938	-11.9938	-11.9938	-11.9938	-11.9938
Q96M94	Kelch-like protein 15	-11.9938	-11.9938	-11.9938	-11.9938	-11.9938	-11.9938	-11.9938	-11.9938	-11.9938	-11.9938	-11.9938	-4.96057	-11.9938	-11.9938	-11.9938	-11.9938	-4.55545	-11.9938	-11.9938	-11.9938	-11.9938	-11.9938	-11.9938	-11.9938	-4.2952	-11.9938	-4.14474	-11.9938	-11.9938	-11.9938	-11.9938	-11.9938	-11.9938	-11.9938	-11.9938	-11.9938	-11.9938	-11.9938	-11.9938	-11.9938	-11.9938	-11.9938	-11.9938	-11.9938	-2.50119	-2.48238	-11.9938	-11.9938
Q9UBX7	Kallikrein-11	-5.37348	-5.01425	-3.09236	-1.46506	-0.142958	1.2106	1.50167	-2.08749	0.408885	-6.26252	-4.04721	1.01436	-4.46217	-0.638813	0.165611	1.30588	-0.561437	0.163146	1.53161	0.440217	0.575576	0.695595	-3.42979	-3.69535	1.88277	1.9786	0.683664	1.22764	-0.389202	0.504096	0.567022	0.0143026	-0.00703244	-1.09888	0.925858	-1.59718	1.17624	-1.50494	-0.47295	-0.759772	-2.12947	-0.163158	1.28538	1.2061	0.186732	0.0919942	0.524192	0.745804
Q9Y337	Kallikrein-5	-11.9938	-11.9938	-11.9938	-11.9938	-11.9938	-11.9938	-11.9938	-11.9938	-11.9938	-11.9938	-11.9938	-11.9938	-0.826328	-11.9938	-11.9938	-11.9938	-11.9938	-11.9938	-11.9938	-11.9938	-11.9938	-11.9938	-11.9938	-11.9938	-11.9938	-11.9938	-11.9938	-11.9938	-11.9938	-11.9938	-11.9938	-11.9938	-11.9938	-11.9938	-11.9938	-11.9938	-11.9938	-11.9938	-11.9938	-11.9938	-11.9938	-11.9938	-11.9938	-11.9938	-11.9938	-11.9938	-11.9938	-11.9938
Q9UKQ9	Kallikrein-9	-5.64519	-6.28541	-3.12944	-4.22003	-4.30432	-11.9938	-11.9938	-5.71591	-11.9938	-6.35291	-2.36108	-1.97216	-3.25792	-5.98222	-2.08123	-2.06878	-2.03638	-2.66705	-2.19042	-3.27235	-4.11326	-2.56953	-2.93199	-2.82674	-2.15604	-1.8235	-2.98145	-11.9938	-11.9938	-11.9938	-11.9938	-11.9938	-11.9938	-11.9938	-11.9938	-11.9938	-11.9938	-11.9938	-11.9938	-11.9938	-11.9938	-11.9938	-11.9938	-11.9938	-11.9938	-11.9938	-11.9938	-11.9938
Q9UMN6	Histone-lysine N-methyltransferase 2B	-5.25657	-5.40777	-4.283	-3.71104	-3.58957	-4.29689	-3.48389	-3.89428	-3.08713	-3.91867	-2.88123	-2.35196	-2.79473	-4.08695	-11.9938	-11.9938	-11.9938	-11.9938	-11.9938	-4.016	-11.9938	-11.9938	-11.9938	-11.9938	-11.9938	-11.9938	-4.60712	-11.9938	-11.9938	-11.9938	-2.41094	-11.9938	-11.9938	-11.9938	-2.41936	-11.9938	-11.9938	-11.9938	-11.9938	-11.9938	-11.9938	-11.9938	-11.9938	-11.9938	-11.9938	-11.9938	-11.9938	-11.9938
Q8NEZ4	Histone-lysine N-methyltransferase 2C	-5.84315	-6.01283	-11.9938	-11.9938	-11.9938	-11.9938	-11.9938	-11.9938	-11.9938	-6.32053	-11.9938	-11.9938	-11.9938	-11.9938	-11.9938	-11.9938	-11.9938	-11.9938	-11.9938	-11.9938	-11.9938	-11.9938	-11.9938	-11.9938	-11.9938	-5.11442	-3.102	-11.9938	-11.9938	-11.9938	-11.9938	-11.9938	-11.9938	-11.9938	-11.9938	-11.9938	-11.9938	-11.9938	-11.9938	-11.9938	-11.9938	-11.9938	-11.9938	-11.9938	-11.9938	-11.9938	-11.9938	-11.9938
Q8NG31	Kinetochore scaffold 1	-5.83177	-5.57998	-11.9938	-11.9938	-11.9938	-11.9938	-11.9938	-11.9938	-11.9938	-11.9938	-11.9938	-11.9938	-11.9938	-5.67512	-11.9938	-11.9938	-11.9938	-5.45752	-11.9938	-11.9938	-11.9938	-11.9938	-11.9938	-11.9938	-11.9938	-11.9938	-5.98281	-11.9938	-11.9938	-11.9938	-11.9938	-11.9938	-11.9938	-4.23081	-3.33743	-11.9938	-11.9938	-11.9938	-3.81472	-11.9938	-3.54063	-11.9938	-11.9938	-11.9938	-11.9938	-11.9938	-11.9938	-11.9938
Q9NZJ7	Mitochondrial carrier homolog 1	-0.814197	-0.862396	-4.15511	-0.0831549	-4.87933	-2.39658	-2.03391	-2.13386	-3.11692	-1.55432	-2.70067	-1.91629	-2.83007	-1.13822	-2.89578	-3.08946	-2.54483	-4.48662	-0.737438	-3.45173	-2.80231	-3.89074	-1.49471	-0.250246	-3.70711	-3.27408	-2.17927	-2.07822	-3.07625	-2.55766	-2.89734	-2.26339	-3.29525	-3.74183	-2.95544	-3.37788	-11.9938	-11.9938	-2.64682	-1.30278	-2.92157	-11.9938	-2.24522	-11.9938	-11.9938	-11.9938	-11.9938	-11.9938
Q04760	Lactoylglutathione lyase	-1.15586	-0.355491	0.922324	-0.98199	1.10961	-3.38978	1.04431	0.257641	0.728771	0.48622	-0.559563	-1.68907	-0.124029	0.470882	-0.567363	-3.2957	-0.522513	-1.41531	-0.55255	-1.34873	-2.28674	-1.05566	-0.150839	0.0451975	-2.2916	-0.540431	-0.324415	-0.0246785	-0.554578	-2.38833	-1.09145	-0.20985	-0.838404	-1.03724	-1.02046	-2.13301	-11.9938	-11.9938	-1.32617	-11.9938	-0.524864	-11.9938	-11.9938	-0.881632	-11.9938	-11.9938	-11.9938	-11.9938
Q9UHB6	LIM domain and actin-binding protein 1	-1.11152	-0.950984	-1.11682	-1.50496	-1.58859	0.364466	-0.886954	-0.554482	-1.21207	-0.307705	-0.860089	-1.75522	-1.62172	-0.0530456	-1.39019	-1.13626	-1.0166	-0.301253	-0.605754	-0.421156	-1.35343	-0.611263	-0.699313	-0.440105	-3.65498	-3.7614	-1.3052	-0.628816	-1.15871	-3.43684	-0.882687	-3.07494	-1.81053	-1.69313	-1.58296	-1.92128	-11.9938	-11.9938	-1.68881	-3.22048	-0.768244	-2.64726	-11.9938	-11.9938	-11.9938	-3.3867	-11.9938	-11.9938
Q6ZQX7	Protein LIAT1	-6.53847	-11.9938	-11.9938	-11.9938	-11.9938	-11.9938	-11.9938	-11.9938	-11.9938	-11.9938	-11.9938	-11.9938	-11.9938	-11.9938	-11.9938	-11.9938	-11.9938	-11.9938	-11.9938	-11.9938	-11.9938	-11.9938	-11.9938	-11.9938	-11.9938	-11.9938	-11.9938	-11.9938	-11.9938	-11.9938	-11.9938	-11.9938	-11.9938	-11.9938	-11.9938	-11.9938	-11.9938	-11.9938	-11.9938	-11.9938	-11.9938	-11.9938	-11.9938	-11.9938	-2.70797	-11.9938	-11.9938	-11.9938
P29536	Leiomodin-1	-2.09347	-0.18855	-1.11981	-4.69633	-0.95442	-11.9938	-11.9938	-11.9938	-11.9938	-2.04327	-4.52775	-4.85136	-1.15324	-5.02958	-11.9938	-11.9938	-11.9938	-11.9938	-2.44252	-5.29045	-11.9938	-11.9938	-11.9938	-3.98234	-11.9938	-11.9938	-3.41769	-11.9938	-11.9938	-11.9938	-2.32928	-11.9938	-11.9938	-11.9938	-2.83761	-3.43074	-11.9938	-11.9938	-11.9938	-11.9938	-3.08407	-11.9938	-11.9938	-11.9938	-2.72253	-1.04757	-2.57939	-11.9938
Q9H9Z2	Protein lin-28 homolog A	-11.9938	-5.53909	-11.9938	-11.9938	-5.21368	-4.67022	-5.1123	-5.36841	-5.93855	-6.61244	-5.04869	-4.51947	-5.48762	-5.04679	-11.9938	-11.9938	-11.9938	-11.9938	-11.9938	-3.62282	-11.9938	-11.9938	-4.74025	-5.39454	-4.33629	-11.9938	-5.00906	-11.9938	-11.9938	-3.74291	-11.9938	-11.9938	-11.9938	-11.9938	-11.9938	-11.9938	-11.9938	-11.9938	-3.59586	-11.9938	-11.9938	-11.9938	-11.9938	-11.9938	-11.9938	-3.35286	-11.9938	-11.9938
Q8NHP6	Motile sperm domain-containing protein 2	-4.64463	-4.94264	-4.43693	-3.13118	-3.65242	-11.9938	-11.9938	-11.9938	-11.9938	-5.25032	-4.86438	-4.33515	-5.3884	-4.63005	-4.2781	-4.33398	-3.90871	-4.53935	-4.06275	-4.6679	-3.85271	-4.44184	-4.44804	-5.3389	-4.02837	-3.97623	-4.61628	-11.9938	-11.9938	-11.9938	-11.9938	-11.9938	-11.9938	-11.9938	-11.9938	-11.9938	-11.9938	-11.9938	-11.9938	-11.9938	-11.9938	-11.9938	-11.9938	-11.9938	-11.9938	-11.9938	-11.9938	-11.9938
Q5JR59	Microtubule-associated tumor suppressor candidate 2	-6.28037	-4.64589	-3.35329	-4.48419	-4.69096	-3.48341	-4.38227	-3.52711	-3.43482	-4.71822	-4.03302	-3.5722	-4.41751	-4.46953	-3.0613	-2.33147	-3.01645	-3.6146	-3.22728	-3.42667	-1.86067	-3.62786	-4.11254	-3.8847	-3.1361	-4.61864	-3.4504	-2.35492	-2.64319	-3.09966	-3.70057	-3.28379	-3.66426	-3.51154	-3.443	-3.49118	-0.795716	-1.07365	-2.09449	-1.6543	-2.65113	-1.08108	-0.828048	-1.64994	0.485379	-1.95402	-3.28139	-1.71777
Q8N387	Mucin-15	-11.9938	-11.9938	-4.46806	-3.92647	-11.9938	-11.9938	-11.9938	-11.9938	-4.47153	-11.9938	-4.5244	-4.16586	-4.99171	-5.10906	-11.9938	-11.9938	-11.9938	-11.9938	-11.9938	-4.11095	-11.9938	-11.9938	-4.21242	-3.72344	-2.54246	-2.50983	-4.4211	-11.9938	-11.9938	-11.9938	-11.9938	-11.9938	-11.9938	-11.9938	-11.9938	-11.9938	-11.9938	-11.9938	-11.9938	-11.9938	-11.9938	-11.9938	-11.9938	-11.9938	-11.9938	-11.9938	-0.747354	-11.9938
P43121	Cell surface glycoprotein MUC18	-4.23696	-4.56583	-4.71986	-3.2381	-4.4924	-4.97662	-5.39878	-5.72956	-5.39787	-3.79418	-3.25521	-3.5525	-5.17042	-4.58361	-2.96992	-3.856	-3.82361	-4.45425	-3.97764	-5.34289	-4.02582	-3.85988	-4.61174	-4.4032	-3.94326	-4.04404	-4.87653	-11.9938	-11.9938	-11.9938	-11.9938	-3.41158	-11.9938	-11.9938	-11.9938	-11.9938	-11.9938	-11.9938	-11.9938	-11.9938	-4.08104	-11.9938	-11.9938	-11.9938	-11.9938	-11.9938	-11.9938	-11.9938
Q96DR8	Mucin-like protein 1	-11.9938	-11.9938	-3.9913	-11.9938	-5.07509	-11.9938	-11.9938	-11.9938	-11.9938	-11.9938	-11.9938	-11.9938	-11.9938	-11.9938	-11.9938	-11.9938	-11.9938	-11.9938	-11.9938	-11.9938	-11.9938	-11.9938	-11.9938	-11.9938	-3.55597	-11.9938	-11.9938	-11.9938	-2.94118	-11.9938	-11.9938	-11.9938	-11.9938	-11.9938	-11.9938	-11.9938	-11.9938	-2.14762	-11.9938	-11.9938	-11.9938	-11.9938	-2.1907	-3.1708	-11.9938	-11.9938	-3.59272	-2.38041
Q3MIW9	Mucin-like protein 3	-5.5889	-3.55091	-11.9938	-11.9938	-11.9938	-11.9938	-11.9938	-11.9938	-3.99497	-2.80953	-11.9938	-11.9938	-0.866326	-11.9938	-11.9938	-11.9938	-11.9938	-11.9938	-3.69487	-11.9938	-11.9938	-11.9938	-3.3302	-5.10325	-11.9938	-11.9938	-4.16772	-11.9938	-11.9938	-11.9938	-11.9938	-11.9938	-2.95533	-3.69088	-11.9938	-3.42481	-11.9938	-11.9938	-11.9938	-11.9938	-11.9938	-11.9938	-11.9938	-2.57536	-1.99165	-1.60257	-11.9938	-11.9938
Q99567	Nuclear pore complex protein Nup88	-5.86156	-5.62987	-11.9938	-11.9938	-11.9938	-11.9938	-11.9938	-11.9938	-11.9938	-11.9938	-11.9938	-11.9938	-4.7673	-11.9938	-11.9938	-11.9938	-11.9938	-11.9938	-11.9938	-11.9938	-11.9938	-11.9938	-11.9938	-11.9938	-11.9938	-11.9938	-11.9938	-11.9938	-11.9938	-11.9938	-11.9938	-11.9938	-11.9938	-11.9938	-11.9938	-11.9938	-11.9938	-11.9938	-11.9938	-11.9938	-11.9938	-11.9938	-11.9938	-11.9938	-11.9938	-11.9938	-3.8314	-11.9938
Q8N1F7	Nuclear pore complex protein Nup93	-4.78419	-4.00633	-3.11072	-2.42408	-2.94533	-3.10079	-2.76607	-2.46845	-2.95059	-1.31929	-2.36692	-4.18602	-2.83331	-2.69394	-2.25965	-2.69995	-2.16916	-2.46584	-1.17823	-3.26096	-2.37314	-2.16587	-3.31767	-2.27954	-2.29058	-2.23845	-3.9597	-11.9938	-11.9938	-11.9938	-4.02099	-11.9938	-2.93437	-11.9938	-11.9938	-3.59977	-2.14355	-11.9938	-3.18973	-2.53588	-2.42862	-11.9938	-11.9938	-11.9938	-11.9938	-11.9938	-11.9938	-11.9938
P22033	Methylmalonyl-CoA mutase, mitochondrial	-1.0999	-2.79301	-1.59512	-1.88287	-2.66774	-1.67106	-2.34492	-1.32228	-1.09909	-1.49088	-1.30615	-3.90511	-1.96514	-2.85701	-2.35084	-2.11621	-2.22529	-1.8669	-2.73734	-2.40709	-1.97362	-1.75631	-2.16299	-2.38933	-1.76752	-1.71539	-2.24521	-11.9938	-3.27631	-11.9938	-3.81317	-11.9938	-2.75521	-11.9938	-3.66817	-11.9938	-1.65475	-1.6801	-1.24482	-1.58275	-3.60924	-1.68753	-2.123	-2.45733	-3.84889	-2.56047	-2.46521	-2.12068
P10242	Transcriptional activator Myb	-6.44917	-5.47103	-3.12363	-3.80327	-2.34391	-3.71283	-3.95561	-4.16139	-0.816037	-4.76917	-0.980944	-0.139679	-3.71357	-1.48282	-3.30646	-1.81739	-3.41273	-3.18246	-1.83315	-2.51708	-0.862006	-3.21026	-1.54475	-0.859605	-2.73821	-0.993993	-5.50859	-1.31873	-2.96322	-1.30006	-2.82905	-1.84666	-2.10371	-1.43983	-1.33815	-2.43669	-1.53455	-1.04574	-2.06657	-2.73321	-2.24365	-2.90394	-1.54968	-1.34586	-1.57722	-1.71881	-1.95615	-1.99623
P35580	Myosin-10	-2.29693	-2.60558	-2.80782	-1.31011	-3.26093	-3.26515	-1.9848	-2.63978	-3.11753	-2.15334	-2.41384	-1.88457	-3.3707	-2.82199	-2.55012	-4.53859	-2.50527	-3.19971	-3.68786	-2.24656	-2.70749	-3.30585	-3.17804	-2.69705	-3.85869	-2.11835	-2.76825	-11.9938	-11.9938	-11.9938	-3.60883	-11.9938	-2.3217	-4.4927	-11.9938	-11.9938	-11.9938	-11.9938	-11.9938	-11.9938	-11.9938	-11.9938	-1.74294	-11.9938	-11.9938	-11.9938	-11.9938	-11.9938
Q9P2K5	Myelin expression factor 2	-1.09542	-6.11303	1.26715	-0.17575	-4.993	-3.63635	0.11206	-0.241611	0.131031	0.461718	-2.90008	-2.37081	-1.54572	-4.96999	-0.166388	-0.451325	0.803788	-3.01182	-0.334824	-0.58421	1.08322	-5.3574	1.55393	1.0085	1.97725	2.10567	1.97941	0.409544	0.273827	-0.701271	-2.98799	2.27855	1.67353	-3.0833	0.840428	-4.5354	0.297763	1.6654	-0.0815368	1.08475	-0.152912	-2.5444	2.68703	2.63497	1.78097	1.09594	0.0621885	2.31928
P14649	Myosin light chain 6B	-6.51764	-5.96959	-4.84497	-4.15837	-3.97006	-11.9938	-11.9938	-11.9938	-3.66497	-5.63469	-5.01421	-4.48498	-5.84538	-5.17538	-11.9938	-11.9938	-11.9938	-11.9938	-3.12359	-11.9938	-11.9938	-11.9938	-11.9938	-4.56539	-4.11838	-11.9938	-11.9938	-11.9938	-11.9938	-11.9938	-11.9938	-11.9938	-11.9938	-11.9938	-11.9938	-11.9938	-11.9938	-11.9938	-11.9938	-11.9938	-11.9938	-11.9938	-11.9938	-11.9938	-11.9938	-11.9938	-11.9938	-11.9938
O43196	MutS protein homolog 5	-6.19935	-11.9938	-11.9938	-3.49275	-11.9938	-11.9938	-11.9938	-11.9938	-11.9938	-11.9938	-11.9938	-11.9938	-11.9938	-11.9938	-11.9938	-11.9938	-3.54328	-11.9938	-11.9938	-11.9938	-11.9938	-11.9938	-11.9938	-11.9938	-11.9938	-11.9938	-11.9938	-11.9938	-11.9938	-11.9938	-11.9938	-11.9938	-3.39763	-3.59188	-11.9938	-11.9938	-11.9938	-11.9938	-11.9938	-11.9938	-11.9938	-11.9938	-2.65242	-11.9938	-2.27904	-11.9938	-11.9938	-2.74629
Q13421	Mesothelin	-11.9938	-11.9938	-11.9938	-11.9938	-11.9938	-11.9938	-11.9938	-11.9938	-11.9938	-5.58058	-11.9938	-11.9938	-4.4442	-11.9938	-11.9938	-11.9938	-11.9938	-11.9938	-11.9938	-11.9938	-11.9938	-11.9938	-11.9938	-11.9938	-3.77708	-11.9938	-11.9938	-11.9938	-11.9938	-11.9938	-11.9938	-11.9938	-11.9938	-11.9938	-11.9938	-11.9938	-11.9938	-11.9938	-11.9938	-11.9938	-11.9938	-11.9938	-11.9938	-11.9938	-11.9938	-11.9938	-11.9938	-11.9938
P47224	Guanine nucleotide exchange factor MSS4	-3.94685	-4.43536	-3.69823	-4.56735	-3.57144	-3.09578	-3.39415	-4.39593	-3.45442	-3.89409	-3.24999	-3.08547	-3.99924	-4.60594	-3.76301	-3.75056	-3.71816	-4.17617	-3.87219	-3.8856	-4.11651	-4.72093	-3.7159	-3.59645	-3.83781	-4.64999	-5.31401	-11.9938	-11.9938	-11.9938	-11.9938	-11.9938	-11.9938	-11.9938	-11.9938	-11.9938	-11.9938	-11.9938	-11.9938	-11.9938	-11.9938	-11.9938	-11.9938	-11.9938	-11.9938	-11.9938	-11.9938	-11.9938
P04733	Metallothionein-1F	-3.54934	-3.70057	-3.08796	-1.88905	-1.13939	-11.9938	-11.9938	-11.9938	-11.9938	-11.9938	-11.9938	-11.9938	-11.9938	-11.9938	-11.9938	-11.9938	-11.9938	-11.9938	-11.9938	-11.9938	-11.9938	-11.9938	-11.9938	-11.9938	-11.9938	-11.9938	-11.9938	-11.9938	-11.9938	-11.9938	-11.9938	-11.9938	-11.9938	-11.9938	-11.9938	-11.9938	-11.9938	-11.9938	-11.9938	-11.9938	-11.9938	-11.9938	-11.9938	-11.9938	-11.9938	-11.9938	-11.9938	-11.9938
Q13330	Metastasis-associated protein MTA1	-11.9938	-11.9938	-11.9938	-11.9938	-11.9938	-11.9938	-11.9938	-11.9938	-11.9938	-11.9938	-11.9938	-11.9938	-11.9938	-11.9938	-11.9938	-11.9938	-11.9938	-11.9938	-11.9938	-3.08008	-11.9938	-11.9938	-11.9938	-4.06731	-11.9938	-11.9938	-3.67523	-11.9938	-11.9938	-11.9938	-11.9938	-11.9938	-11.9938	-11.9938	-11.9938	-11.9938	-11.9938	-11.9938	-11.9938	-11.9938	-11.9938	-11.9938	-11.9938	-11.9938	-11.9938	-11.9938	-11.9938	-11.9938
Q15390	Mitochondrial fission regulator 1	-3.35214	-11.9938	-11.9938	-11.9938	-11.9938	-5.20078	-5.5766	-5.95366	-5.62201	-6.24499	-11.9938	-11.9938	-5.80929	-11.9938	-3.61115	-4.13551	-11.9938	-3.64143	-11.9938	-11.9938	-11.9938	-3.57599	-4.52418	-11.9938	-11.9938	-11.9938	-11.9938	-11.9938	-11.9938	-3.28156	-11.9938	-11.9938	-11.9938	-4.78525	-11.9938	-11.9938	-11.9938	-11.9938	-3.48198	-3.73007	-11.9938	-11.9938	-11.9938	-11.9938	-11.9938	-11.9938	-11.9938	-11.9938
Q86WG5	Myotubularin-related protein 13	-11.9938	-4.4155	-11.9938	-11.9938	-11.9938	-11.9938	-11.9938	-11.9938	-11.9938	-2.96805	-5.00714	-3.13804	-2.4318	-4.16917	-2.3571	-2.34464	-1.85086	-2.94291	-1.11574	-3.07147	-2.51446	-2.84539	-4.37333	-4.82081	-1.34553	-2.37977	-4.90805	-1.83246	-2.35117	-2.39913	-1.37808	-2.01763	-3.37313	-3.68044	-2.21101	-2.98484	-1.66598	-1.69134	-3.359	-2.27199	-3.14983	-1.69877	-2.31058	-2.26729	-1.29278	-0.897083	-2.47678	-2.13192
Q9BW27	Nuclear pore complex protein Nup85	-11.9938	-11.9938	-11.9938	-11.9938	-11.9938	-11.9938	-11.9938	-11.9938	-11.9938	-5.59423	-5.09997	-4.57889	-5.48442	-5.59366	-11.9938	-11.9938	-11.9938	-11.9938	-11.9938	-11.9938	-11.9938	-11.9938	-5.17731	-11.9938	-11.9938	-11.9938	-11.9938	-11.9938	-11.9938	-11.9938	-11.9938	-11.9938	-11.9938	-11.9938	-11.9938	-11.9938	-11.9938	-11.9938	-11.9938	-11.9938	-11.9938	-11.9938	-11.9938	-11.9938	-11.9938	-11.9938	-11.9938	-11.9938
Q2M296	Methenyltetrahydrofolate synthase domain-containing protein	-11.9938	-11.9938	-4.86295	-1.4426	-11.9938	-11.9938	-11.9938	-11.9938	-11.9938	-11.9938	-11.9938	-4.27018	-11.9938	-11.9938	-11.9938	-2.51911	-11.9938	-11.9938	-11.9938	-11.9938	-3.74743	-11.9938	-11.9938	-11.9938	-11.9938	-3.9102	-11.9938	-11.9938	-11.9938	-3.29294	-11.9938	-2.31629	-11.9938	-11.9938	-2.94036	-11.9938	-11.9938	-11.9938	-11.9938	-11.9938	-11.9938	-11.9938	-11.9938	-11.9938	-2.86217	-11.9938	-11.9938	-11.9938
Q13613	Myotubularin-related protein 1	-11.9938	-5.45562	-11.9938	-11.9938	-11.9938	-2.2471	-2.47996	-3.0002	-4.26584	-3.22642	-4.04209	-2.73241	-3.64619	-3.2599	-3.39045	-3.378	-3.97247	-2.1169	-3.49964	-4.10481	-3.44101	-2.60493	-4.45182	-4.21366	-3.46526	-3.41312	-4.4737	-11.9938	-11.9938	-11.9938	-3.64309	-11.9938	-11.9938	-11.9938	-11.9938	-11.9938	-11.9938	-11.9938	-11.9938	-11.9938	-11.9938	-11.9938	-11.9938	-11.9938	-11.9938	-11.9938	-11.9938	-11.9938
P37198	Nuclear pore glycoprotein p62	-4.7488	-4.25811	-3.77283	-3.0862	-3.60744	-11.9938	-2.27851	-11.9938	-11.9938	-11.9938	-11.9938	-11.9938	-11.9938	-11.9938	-11.9938	-11.9938	-11.9938	-3.40847	-11.9938	-3.4056	-2.94257	-3.00839	-11.9938	-11.9938	-11.9938	-11.9938	-11.9938	-11.9938	-11.9938	-11.9938	-11.9938	-11.9938	-11.9938	-11.9938	-11.9938	-11.9938	-11.9938	-11.9938	-11.9938	-11.9938	-11.9938	-11.9938	-11.9938	-11.9938	-11.9938	-11.9938	-11.9938	-11.9938
P52948	Nuclear pore complex protein Nup98-Nup96	-11.9938	-11.9938	-11.9938	-11.9938	-11.9938	-3.18257	-3.41542	-5.19166	-3.60388	-4.15383	-5.4998	-4.41509	-5.32877	-5.04607	-11.9938	-11.9938	-11.9938	-11.9938	-11.9938	-5.74132	-11.9938	-11.9938	-3.86588	-11.9938	-4.69145	-3.71912	-5.41394	-11.9938	-11.9938	-11.9938	-11.9938	-11.9938	-11.9938	-11.9938	-11.9938	-11.9938	-11.9938	-11.9938	-11.9938	-11.9938	-11.9938	-11.9938	-11.9938	-11.9938	-11.9938	-11.9938	-11.9938	-11.9938
Q7Z406	Myosin-14	-4.54878	-5.88054	-11.9938	-11.9938	-11.9938	-11.9938	-11.9938	-4.3619	-11.9938	-4.40168	-5.39044	-4.49678	1.05904	-5.19533	-11.9938	-11.9938	-4.1374	-11.9938	-11.9938	-11.9938	-11.9938	-11.9938	-11.9938	-3.53711	-4.27607	-2.52943	-5.51715	-11.9938	-11.9938	-11.9938	-1.42803	-11.9938	-11.9938	-11.9938	-11.9938	-2.76745	-11.9938	-11.9938	-11.9938	-11.9938	-11.9938	-11.9938	-11.9938	-11.9938	-3.25654	-3.66897	-11.9938	-3.54774
Q9H6N6	Putative uncharacterized protein MYH16	-11.9938	-5.88057	-11.9938	-11.9938	-11.9938	-11.9938	-11.9938	-11.9938	-11.9938	-5.871	-11.9938	-11.9938	-2.43614	-11.9938	-11.9938	-11.9938	-11.9938	-11.9938	-11.9938	-11.9938	-11.9938	-11.9938	-11.9938	-11.9938	-11.9938	-11.9938	-11.9938	-11.9938	-11.9938	-11.9938	-11.9938	-11.9938	-11.9938	-11.9938	-11.9938	-4.23374	-11.9938	-11.9938	-11.9938	-11.9938	-11.9938	-11.9938	-11.9938	-11.9938	-11.9938	-11.9938	-11.9938	-11.9938
Q6PIF6	Unconventional myosin-VIIb	-11.9938	-11.9938	-11.9938	-11.9938	-11.9938	-11.9938	-11.9938	-11.9938	-11.9938	-11.9938	-11.9938	-11.9938	-4.96503	-11.9938	-11.9938	-11.9938	-11.9938	-11.9938	-11.9938	-11.9938	-11.9938	-11.9938	-11.9938	-11.9938	-11.9938	-11.9938	-11.9938	-11.9938	-11.9938	-11.9938	-11.9938	-11.9938	-11.9938	-11.9938	-11.9938	-11.9938	-11.9938	-11.9938	-11.9938	-11.9938	-11.9938	-11.9938	-11.9938	-11.9938	-11.9938	-11.9938	-11.9938	-11.9938
P80294	Metallothionein-1H	-11.9938	-11.9938	-11.9938	-3.89214	-2.94884	-11.9938	-11.9938	-11.9938	-11.9938	-11.9938	-11.9938	-11.9938	-11.9938	-11.9938	-11.9938	-11.9938	-11.9938	-11.9938	-11.9938	-11.9938	-11.9938	-11.9938	-11.9938	-11.9938	-11.9938	-11.9938	-11.9938	-11.9938	-11.9938	-11.9938	-11.9938	-11.9938	-11.9938	-11.9938	-11.9938	-11.9938	-11.9938	-11.9938	-11.9938	-11.9938	-11.9938	-11.9938	-11.9938	-11.9938	-11.9938	-11.9938	-11.9938	-11.9938
Q96QG7	Myotubularin-related protein 9	-11.9938	-5.769	-11.9938	-11.9938	-11.9938	-11.9938	-11.9938	-11.9938	-11.9938	-6.14417	-5.68782	-11.9938	-11.9938	-11.9938	-11.9938	-11.9938	-11.9938	-11.9938	-11.9938	-11.9938	-11.9938	-11.9938	-5.18068	-11.9938	-4.90001	-11.9938	-11.9938	-11.9938	-11.9938	-11.9938	-11.9938	-11.9938	-11.9938	-11.9938	-11.9938	-11.9938	-11.9938	-11.9938	-11.9938	-11.9938	-11.9938	-11.9938	-11.9938	-11.9938	-11.9938	-11.9938	-11.9938	-11.9938
Q8NCE2	Myotubularin-related protein 14	-2.91067	-2.40499	-5.64916	-2.06707	-4.65548	-11.9938	-11.9938	-3.74789	-11.9938	-2.68052	-4.23148	-4.69278	-3.11126	-4.10904	-3.96543	-3.95297	-3.92058	-4.25222	-4.07461	-4.45552	-5.09526	-4.4537	-4.7036	-5.10238	-3.99265	-4.44737	-4.28043	-11.9938	-11.9938	-11.9938	-11.9938	-11.9938	-11.9938	-11.9938	-11.9938	-11.9938	-11.9938	-11.9938	-11.9938	-11.9938	-11.9938	-11.9938	-11.9938	-11.9938	-11.9938	-11.9938	-11.9938	-11.9938
Q8IUG5	Unconventional myosin-XVIIIb	-11.9938	-4.79879	-11.9938	-11.9938	-3.3603	-11.9938	-11.9938	-3.90068	-11.9938	-11.9938	-5.03055	-4.89487	-5.415	-4.46214	-11.9938	-11.9938	-3.92354	-11.9938	-11.9938	-11.9938	-11.9938	-11.9938	-3.68435	-11.9938	-11.9938	-11.9938	-2.82944	-11.9938	-11.9938	-11.9938	-4.37382	-11.9938	-11.9938	-4.04347	-11.9938	-11.9938	-11.9938	-11.9938	-11.9938	-11.9938	-11.9938	-11.9938	-11.9938	-11.9938	-11.9938	-3.36224	-3.57308	-1.85173
O75592	E3 ubiquitin-protein ligase MYCBP2	-5.68205	-3.85811	-5.05827	-3.58124	-3.76536	-2.26069	-4.3316	-5.13655	-3.37107	-5.86835	-4.85211	-4.33263	-5.23657	-4.77428	-2.25174	-3.80156	-3.7599	-3.81193	-3.38019	-4.5191	-3.40394	-4.35111	-4.7418	-4.67668	-3.87956	0.0798091	-5.07104	-1.05329	-1.58319	-1.61996	-3.17045	-2.9382	-1.59262	-1.44788	-2.04906	-2.1944	-11.9938	-11.9938	-11.9938	-11.9938	-3.44727	-11.9938	-11.9938	-1.87934	-11.9938	-3.187	-3.06665	-2.74721
O43795	Unconventional myosin-Ib	-4.14806	-6.18925	-5.02468	-4.06375	-4.35457	-3.20227	-3.42259	-5.44325	-4.37998	-4.99674	-4.31073	-4.64859	-4.28574	-4.81257	-11.9938	-11.9938	-11.9938	-11.9938	-11.9938	-5.02378	-11.9938	-11.9938	-3.09622	-11.9938	-11.9938	-4.56966	-3.16176	-11.9938	-11.9938	-3.74318	-11.9938	-11.9938	-4.19792	-4.29205	-11.9938	-11.9938	-11.9938	-11.9938	-11.9938	-11.9938	-11.9938	-11.9938	-11.9938	-11.9938	-11.9938	-11.9938	-11.9938	-11.9938
P60660	Myosin light polypeptide 6	-0.935838	-0.683642	-0.929339	-0.906536	-0.751666	-0.165561	-2.10623	-0.94952	-0.722435	-0.765135	-0.566694	-1.83292	-3.92192	-1.22563	-0.577646	-1.00621	-0.544621	-0.97991	-1.70231	-1.19871	-1.45906	-0.869659	-2.14215	-1.41023	-3.52789	-2.30901	-1.60487	-1.59964	-2.65132	-1.28019	-0.64223	-0.608538	-1.26374	-1.84112	-0.847598	-0.71235	-1.30936	-1.33471	-0.777336	-1.75482	-1.09901	-1.34214	-1.95395	-2.09167	-3.3875	-3.88621	-2.11982	-1.77529
P16284	Platelet endothelial cell adhesion molecule	-11.9938	-11.9938	-11.9938	-11.9938	-11.9938	-4.58731	-5.81648	-5.34031	-5.00859	-5.59889	-11.9938	-11.9938	-11.9938	-4.68683	-11.9938	-11.9938	-11.9938	-11.9938	-11.9938	-11.9938	-11.9938	-11.9938	-11.9938	-11.9938	-5.10717	-11.9938	-11.9938	-11.9938	-11.9938	-11.9938	-11.9938	-11.9938	-11.9938	-11.9938	-11.9938	-11.9938	-11.9938	-11.9938	-11.9938	-11.9938	-11.9938	-11.9938	-11.9938	-11.9938	-11.9938	-11.9938	-11.9938	-11.9938
Q14764	Major vault protein	2.33609	2.59333	2.4057	2.36183	2.85669	2.68902	2.77424	3.63108	3.04854	2.79664	3.34306	2.79156	1.13813	3.31876	3.66736	3.39652	3.62526	3.67321	3.14585	3.79901	3.48963	3.53941	3.16	3.22857	2.72425	2.85481	2.82278	2.12722	2.8745	3.49357	3.40379	3.61673	3.26273	3.29902	2.48907	3.75116	3.5044	3.3987	4.05035	4.11803	3.65405	4.01458	1.80798	2.57479	2.62816	2.34399	2.57044	1.8741
Q96S97	Myeloid-associated differentiation marker	-11.9938	-11.9938	-11.9938	-11.9938	-11.9938	-11.9938	-11.9938	-5.31153	-11.9938	-5.64559	-5.67959	-4.13867	-4.46355	-5.16974	-11.9938	-11.9938	-11.9938	-11.9938	-11.9938	-11.9938	-11.9938	-11.9938	-11.9938	-11.9938	-11.9938	-11.9938	-11.9938	-11.9938	-11.9938	-11.9938	-11.9938	-11.9938	-11.9938	-11.9938	-11.9938	-11.9938	-11.9938	-11.9938	-11.9938	-11.9938	-11.9938	-11.9938	-11.9938	-11.9938	-11.9938	-11.9938	-11.9938	-11.9938
P52179	Myomesin-1	-11.9938	-6.24375	-11.9938	-11.9938	-11.9938	-11.9938	-11.9938	-11.9938	-3.64114	-5.24258	-4.28206	-11.9938	-11.9938	-11.9938	-11.9938	-11.9938	-11.9938	-11.9938	-11.9938	-4.4264	-11.9938	-4.73135	-5.27193	-4.6087	-11.9938	-11.9938	-11.9938	-11.9938	-11.9938	-11.9938	-11.9938	-11.9938	-11.9938	-11.9938	-11.9938	-11.9938	-11.9938	-11.9938	-11.9938	-11.9938	-11.9938	-11.9938	-11.9938	-11.9938	-11.9938	-11.9938	-11.9938	-11.9938
Q9Y4I1	Unconventional myosin-Va	-3.90767	-2.77081	-2.35869	-3.87471	-4.6855	-2.02621	-2.25907	-2.90294	-2.44754	-2.54569	-2.74024	-2.50126	-3.04766	-2.82813	-3.37762	-4.08041	-4.09736	-4.71531	-4.88021	-3.01523	-3.53498	-3.28257	-2.78191	-2.82639	-4.32113	-2.40675	-4.38573	-11.9938	-2.67391	-3.55226	-4.30834	-11.9938	-11.9938	-11.9938	-11.9938	-11.9938	-11.9938	-11.9938	-11.9938	-3.36804	-11.9938	-11.9938	-11.9938	-11.9938	-11.9938	-2.90496	-3.57249	-11.9938
E9PAV3	Nascent polypeptide-associated complex subunit alpha, muscle-specific form	-1.51832	-1.63606	-1.20767	-1.77942	-2.35145	-3.94976	-2.33117	-2.05511	-1.64662	-1.44317	-1.62233	-2.42265	-1.53651	-2.19062	-1.28325	-1.77706	-1.54987	-1.76351	-2.27894	-1.78713	-1.98818	-1.33838	-1.88437	-1.84972	-2.63558	-1.65698	-2.34653	-1.36124	-1.89114	-2.56624	-1.3204	-1.56361	-1.47832	-2.42556	-3.09567	-1.69784	-1.37166	-1.39702	-0.934145	-0.557119	-1.16131	-1.23322	-1.63962	-3.34157	-3.48419	-2.47171	-3.26696	-3.42423
Q9NX02	NACHT, LRR and PYD domains-containing protein 2	2.61296	2.20943	1.06298	0.839221	1.50976	1.70765	1.9207	2.59263	2.71641	2.43566	2.79331	1.52668	1.54685	2.84018	2.21646	2.3747	2.45839	2.70877	2.16493	2.47012	2.21413	2.53961	2.04009	2.3276	0.961213	1.72502	2.46137	-0.0347016	1.16693	1.89478	2.05506	1.76558	1.75216	1.86876	1.13641	2.34838	1.68743	1.90688	2.87342	2.65195	2.49781	2.38199	0.315122	0.522768	0.894847	0.532834	0.835151	0.45884
Q92614	Unconventional myosin-XVIIIa	-3.17423	-3.72918	-4.63006	-1.91767	-2.43891	-11.9938	-11.9938	-11.9938	-11.9938	-6.95391	-5.28764	-1.60301	-1.60011	-2.63416	-4.10005	-11.9938	-11.9938	-11.9938	-11.9938	-11.9938	-11.9938	-11.9938	-4.87528	-4.10136	-4.19307	-11.9938	-3.90926	-11.9938	-11.9938	-11.9938	-11.9938	-11.9938	-11.9938	-11.9938	-11.9938	-11.9938	-11.9938	-11.9938	-11.9938	-11.9938	-11.9938	-11.9938	-11.9938	-11.9938	-11.9938	-11.9938	-11.9938	-11.9938
A0A1B0GUC4	Myocilin opposite strand protein	-2.21681	-2.58134	-3.06437	-3.48112	-3.83383	-3.28685	-5.38873	-3.98414	-3.7662	-2.59335	-3.76574	-3.23647	-4.67569	-3.6441	-4.16361	-3.73622	-3.70383	-3.98858	-4.19064	-4.1032	-3.90604	-4.23695	-4.43766	-4.57187	-4.55838	-3.77135	-4.08942	-11.9938	-11.9938	-11.9938	-11.9938	-11.9938	-11.9938	-11.9938	-11.9938	-11.9938	-11.9938	-11.9938	-11.9938	-11.9938	-11.9938	-11.9938	-11.9938	-11.9938	-11.9938	-11.9938	-11.9938	-11.9938
P35579	Myosin-9	-1.4723	-1.50876	-5.3263	-0.655047	-3.45439	-4.63612	-2.87619	-2.0857	-3.78596	-1.18805	-2.02212	-0.881794	1.16592	-1.91294	-2.667	-3.05724	-2.85486	-3.74878	-2.88629	-3.64055	-2.87837	-3.07295	-3.22429	-2.6215	-1.93182	-4.4042	-1.87115	-2.33994	-3.15834	-3.6755	-2.68603	-1.80443	-2.13112	-2.68358	-1.28705	-1.29833	-11.9938	-11.9938	-11.9938	-11.9938	-3.51861	-11.9938	-11.9938	-2.8556	-2.91131	-0.883034	-3.06441	-2.55772
P35749	Myosin-11	-3.91145	-3.2232	-1.82557	-1.50516	-3.14922	-2.26807	-0.481502	-0.245589	1.13469	-0.412868	0.47739	-1.12788	-6.77849	-2.87755	-0.248392	0.136404	0.108448	-0.802999	-0.467023	-0.343034	-0.357286	-0.304322	-0.827161	-0.516708	-5.0596	-4.0746	0.0101171	-1.45851	-1.58732	0.116029	-3.3023	-2.20115	-3.61705	-2.52283	-2.45429	-1.11749	-1.11866	-1.70572	-0.194865	-0.790321	-1.72021	-0.398876	-1.56369	-1.52075	-1.42227	-2.60638	-2.43601	-2.27056
Q5VU43	Myomegalin	-4.79512	-3.5264	-3.82151	-3.13488	-3.9913	-11.9938	-11.9938	-11.9938	-11.9938	-11.9938	-11.9938	-11.9938	-4.60084	-11.9938	-11.9938	-11.9938	-11.9938	-11.9938	-11.9938	-4.90342	-11.9938	-4.65002	-4.43014	-3.81602	-11.9938	-11.9938	-11.9938	-11.9938	-11.9938	-11.9938	-11.9938	-11.9938	-4.32543	-3.94865	-11.9938	-11.9938	-11.9938	-11.9938	-11.9938	-11.9938	-11.9938	-11.9938	-11.9938	-11.9938	-11.9938	-11.9938	-11.9938	-11.9938
P30086	Phosphatidylethanolamine-binding protein 1	0.582702	0.798739	0.840413	0.130185	1.1541	-3.10583	-0.642802	1.24371	-0.164614	1.21029	0.339868	-1.05186	-0.104019	0.543817	0.00736068	-0.277813	0.0284886	0.716195	-1.69929	0.335005	0.274434	0.912932	0.159973	0.211103	-0.383741	-1.01907	0.264057	-2.08493	-0.797951	-0.0134762	0.103178	0.0626882	0.0257795	-0.0949358	-1.89945	0.373639	-0.0648185	-0.348574	0.760972	0.611213	0.635976	0.36704	-1.01752	-0.088741	-0.613243	0.0489627	-0.487155	-1.35629
Q86W25	NACHT, LRR and PYD domains-containing protein 13	2.69123	2.28434	2.03163	1.9915	2.60255	0.793506	2.68798	2.66198	2.28187	2.23302	2.38681	1.90091	1.10303	2.39907	2.47922	2.43531	2.49911	3.05756	1.67242	2.63881	2.38025	2.87665	2.70385	2.41514	0.94435	2.29069	2.59692	0.408403	0.904177	2.06395	2.28594	2.31995	2.1285	2.13589	-0.794502	2.45163	2.10715	1.8272	2.92887	2.83684	2.88565	2.68845	1.01813	1.25291	1.63316	0.886196	1.38998	0.857041
P17050	Alpha-N-acetylgalactosaminidase	-11.9938	-5.70887	-11.9938	-11.9938	-11.9938	-11.9938	-11.9938	-11.9938	-11.9938	-11.9938	-11.9938	-11.9938	-11.9938	-11.9938	-11.9938	-11.9938	-11.9938	-11.9938	-11.9938	-11.9938	-4.50346	-11.9938	-11.9938	-5.12191	-11.9938	-4.331	-11.9938	-11.9938	-3.31295	-11.9938	-11.9938	-11.9938	-11.9938	-4.03385	-11.9938	-3.82418	-11.9938	-11.9938	-11.9938	-11.9938	-11.9938	-11.9938	-11.9938	-11.9938	-11.9938	-3.56855	-3.65003	-11.9938
Q9NR99	Matrix-remodeling-associated protein 5	-11.9938	-11.9938	-3.30228	-11.9938	-11.9938	-11.9938	-11.9938	-11.9938	-11.9938	-11.9938	-3.31977	-2.80917	-3.71358	-3.83094	-11.9938	-11.9938	-11.9938	-11.9938	-11.9938	-11.9938	-3.3359	-11.9938	-3.45079	-3.54165	-2.91235	-2.24609	-4.44047	-11.9938	-11.9938	-11.9938	-11.9938	-11.9938	-11.9938	-11.9938	-11.9938	-11.9938	-11.9938	-11.9938	-11.9938	-11.9938	-11.9938	-11.9938	-11.9938	-11.9938	-11.9938	-11.9938	-11.9938	-2.36236
Q15121	Astrocytic phosphoprotein PEA-15	-4.62407	-4.56095	-3.01786	-2.52524	-2.81002	-11.9938	-3.84343	-11.9938	-11.9938	-11.9938	-11.9938	-11.9938	-11.9938	-11.9938	-11.9938	-11.9938	-11.9938	-11.9938	-11.9938	-11.9938	-11.9938	-11.9938	-5.06245	-11.9938	-11.9938	-11.9938	-5.20868	-11.9938	-11.9938	-11.9938	-11.9938	-11.9938	-11.9938	-11.9938	-11.9938	-11.9938	-11.9938	-11.9938	-11.9938	-11.9938	-11.9938	-11.9938	-11.9938	-11.9938	-11.9938	-11.9938	-11.9938	-11.9938
Q99417	c-Myc-binding protein	-2.66903	-2.32527	-1.89392	-3.94379	-2.6932	-3.38661	-4.14431	-2.574	-2.69256	-2.34086	-3.214	-4.60761	-3.97987	-2.6392	-4.04484	-3.78992	-4.32824	-2.6968	-4.20915	-2.37472	-2.86476	-4.32246	-3.79755	-3.54946	-3.48896	-4.76548	-3.13779	-11.9938	-11.9938	-11.9938	-4.52734	-11.9938	-11.9938	-11.9938	-11.9938	-11.9938	-11.9938	-11.9938	-11.9938	-11.9938	-4.25202	-11.9938	-11.9938	-11.9938	-11.9938	-11.9938	-11.9938	-11.9938
Q13402	Unconventional myosin-VIIa	-11.9938	-1.3787	-11.9938	-11.9938	-4.48702	-3.39171	-3.74791	-4.40302	-3.79773	-5.21187	-3.8789	-4.03154	-4.2634	-1.70821	-2.64757	-0.406305	-2.77976	-2.75814	-3.15098	-3.34255	-1.29054	-3.55991	-3.54757	-3.71656	-3.61662	-3.453	-4.49235	-2.39755	-11.9938	-11.9938	-3.42759	-11.9938	-2.75238	-11.9938	-11.9938	-11.9938	-11.9938	-11.9938	-2.57106	-11.9938	-11.9938	-11.9938	-11.9938	-2.4464	-11.9938	-11.9938	-11.9938	-11.9938
A7E2Y1	Myosin-7B	-5.94911	-5.78488	-5.30013	-4.2891	-4.81031	-11.9938	-11.9938	-5.4472	-11.9938	-11.9938	-4.81568	-4.44834	-5.20015	-5.17196	-4.32926	-3.87249	-3.8401	-4.88171	-3.99413	-4.59929	-4.04231	-4.37322	-4.20905	-4.91953	-3.77549	-3.90762	-4.58341	-11.9938	-11.9938	-11.9938	-4.39665	-11.9938	-11.9938	-3.14412	-3.40129	-11.9938	-11.9938	-11.9938	-11.9938	-11.9938	-11.9938	-11.9938	-11.9938	-11.9938	-11.9938	-11.9938	-11.9938	-3.15638
Q9ULV0	Unconventional myosin-Vb	-3.4126	-3.29745	-3.47037	-1.7523	-2.27355	-2.18986	-5.45932	-3.28022	-2.33801	-3.11713	-3.74332	-4.22533	-3.86947	-3.30957	-11.9938	-11.9938	-11.9938	-4.99371	-11.9938	-3.76884	-11.9938	-11.9938	-11.9938	-5.25211	-11.9938	-11.9938	-3.78878	-11.9938	-11.9938	-11.9938	-11.9938	-11.9938	-11.9938	-11.9938	-11.9938	-11.9938	-11.9938	-11.9938	-11.9938	-11.9938	-11.9938	-11.9938	-11.9938	-11.9938	-11.9938	-11.9938	-11.9938	-11.9938
Q9NQX4	Unconventional myosin-Vc	-4.71306	-3.49253	-5.40574	-3.54856	-2.56565	-4.03338	-4.26623	-4.78644	-4.46446	-2.44309	-4.44723	-3.50599	-4.66265	-4.47461	-3.48182	-3.71266	-3.24065	-4.15547	-3.67885	-4.41574	-3.82057	-4.05795	-2.56263	-4.04221	-4.36633	-3.68933	0.757421	-2.20932	-2.73921	-2.74883	-4.50203	-2.39449	-3.49037	-3.06209	-1.50268	-4.43306	-1.48852	-2.20594	-2.53471	-2.09453	-4.1902	-1.52131	-1.51584	-2.64299	-1.76829	-0.94062	-1.70072	-3.95256
O60925	Prefoldin subunit 1	-2.48304	-2.98153	-2.10576	-2.98854	-2.46176	-1.49192	-4.01002	-1.90757	-2.35453	-1.61788	-2.21036	-2.69031	-5.02094	-2.93003	-4.21365	-2.61713	-2.58473	-3.01753	-2.73877	-4.16664	-3.01633	-2.42114	-2.81756	-3.03064	-4.04361	-3.73251	-2.69579	-11.9938	-11.9938	-3.78006	-2.69444	-11.9938	-4.13703	-3.52307	-4.20914	-11.9938	-3.11445	-11.9938	-3.72777	-11.9938	-2.46549	-11.9938	-11.9938	-11.9938	-11.9938	-4.02016	-11.9938	-11.9938
P61758	Prefoldin subunit 3	-3.56722	-4.04591	-2.1943	-2.06139	-3.08073	-2.74627	-5.51649	-3.84608	-2.88826	-3.56377	-4.58238	-2.73667	-5.07002	-4.66016	-4.3985	-2.82278	-3.44024	-4.75095	-3.59427	-3.86147	-3.16248	-3.97337	-3.45537	-5.07591	-4.31093	-3.94995	-3.96682	-11.9938	-11.9938	-11.9938	-11.9938	-11.9938	-11.9938	-3.82689	-11.9938	-11.9938	-11.9938	-11.9938	-11.9938	-11.9938	-11.9938	-11.9938	-3.15164	-11.9938	-11.9938	-11.9938	-11.9938	-11.9938
Q9NQP4	Prefoldin subunit 4	-3.34345	-3.04706	-2.48009	-3.10667	-2.22902	-1.64497	-3.40498	-2.35153	-2.11439	-1.91592	-2.36802	-3.90173	-4.64843	-3.15238	-3.40128	-3.61009	-3.03696	-3.07742	-3.35883	-2.4518	-3.41941	-2.64941	-2.93686	-2.80944	-3.69844	-3.21114	-2.48002	-2.39622	-2.92612	-3.61585	-3.23066	-2.58139	-3.95621	-3.43154	-3.39199	-3.53733	-11.9938	-11.9938	-3.14307	-3.16775	-3.21178	-2.59453	-11.9938	-11.9938	-11.9938	-11.9938	-11.9938	-11.9938
Q99471	Prefoldin subunit 5	-3.5676	-3.90363	-3.79008	-4.06978	-3.07368	-2.55749	-3.001	-3.12681	-3.41316	-3.2534	-3.87189	-2.92623	-3.84	-3.63462	-4.17413	-4.16167	-4.12928	-4.75991	-4.28331	-4.13008	-4.33149	-3.94539	-5.35143	-5.3557	-4.3565	-4.1968	-4.32917	-11.9938	-11.9938	-11.9938	-11.9938	-11.9938	-11.9938	-11.9938	-11.9938	-11.9938	-11.9938	-11.9938	-11.9938	-11.9938	-11.9938	-11.9938	-11.9938	-11.9938	-11.9938	-11.9938	-11.9938	-11.9938
O15212	Prefoldin subunit 6	-5.50687	-5.99072	-5.31398	-4.17951	-4.70073	-11.9938	-11.9938	-11.9938	-11.9938	-5.77982	-11.9938	-11.9938	-11.9938	-11.9938	-11.9938	-11.9938	-11.9938	-11.9938	-11.9938	-11.9938	-11.9938	-11.9938	-11.9938	-11.9938	-11.9938	-11.9938	-11.9938	-11.9938	-11.9938	-11.9938	-11.9938	-11.9938	-11.9938	-11.9938	-11.9938	-11.9938	-11.9938	-11.9938	-11.9938	-11.9938	-11.9938	-11.9938	-11.9938	-11.9938	-11.9938	-11.9938	-11.9938	-11.9938
Q4G0N4	NAD kinase 2, mitochondrial	-1.4857	-1.80252	-0.753417	-2.1666	-1.33063	-0.552218	-1.07675	-1.38294	-1.13524	-1.01515	-1.90919	-3.27129	-3.1927	-1.53441	-1.69471	-2.22514	-1.843	-1.88081	-2.4711	-1.89013	-2.43161	-1.55712	-1.97359	-1.72845	-1.59166	-2.98364	-1.48805	-0.995108	-1.52501	-2.15141	-2.20907	-1.04673	-2.02777	-0.635621	-1.99088	-3.43505	-2.69534	-11.9938	-2.21418	-2.09771	-1.60548	-11.9938	-11.9938	-11.9938	-3.37379	-11.9938	-11.9938	-2.19535
Q9Y6X6	Unconventional myosin-XVI	-11.9938	-11.9938	-11.9938	-11.9938	-11.9938	-11.9938	-11.9938	-11.9938	-11.9938	-4.29555	-11.9938	-11.9938	-11.9938	-11.9938	-11.9938	-11.9938	-11.9938	-11.9938	-11.9938	-11.9938	-11.9938	-11.9938	-11.9938	-11.9938	-11.9938	-11.9938	-11.9938	-11.9938	-11.9938	-11.9938	-11.9938	-11.9938	-11.9938	-11.9938	-11.9938	-11.9938	-11.9938	-11.9938	-11.9938	-11.9938	-11.9938	-11.9938	-11.9938	-11.9938	-11.9938	-11.9938	-11.9938	-11.9938
Q8IZQ8	Myocardin	-2.37412	-1.52914	-2.58896	-1.75361	-2.05817	-11.9938	-11.9938	-11.9938	-11.9938	-11.9938	-0.296308	-1.73141	0.00597699	-0.798186	0.96765	-0.0891187	1.41127	-1.79458	0.140358	0.132467	-0.258939	-1.19298	-1.25561	-2.00309	0.904955	-1.98741	-1.10971	1.64734	1.11744	1.08067	0.580574	-1.65974	1.2677	-0.518673	1.61072	0.506226	-11.9938	-11.9938	-11.9938	-0.624817	1.48041	-11.9938	2.59915	2.58316	-11.9938	-11.9938	-11.9938	-0.484749
Q9HB07	MYG1 exonuclease	-11.9938	-11.9938	-11.9938	-11.9938	-11.9938	-11.9938	-11.9938	-11.9938	-11.9938	-5.67262	-4.16854	-4.29697	-4.10297	-4.67039	-4.64692	-11.9938	-11.9938	-11.9938	-11.9938	-11.9938	-4.0418	-11.9938	-11.9938	-11.9938	-11.9938	-11.9938	-11.9938	-11.9938	-11.9938	-11.9938	-11.9938	-11.9938	-11.9938	-11.9938	-11.9938	-11.9938	-11.9938	-11.9938	-11.9938	-11.9938	-11.9938	-11.9938	-11.9938	-11.9938	-11.9938	-11.9938	-11.9938	-11.9938
Q13951	Core-binding factor subunit beta	-11.9938	-6.47962	-4.62074	-11.9938	-11.9938	-3.61451	-3.84736	-4.41414	-3.51621	-5.10329	-4.63803	-5.00289	-4.12448	-5.32754	-4.29407	-4.37824	-4.43836	-4.1772	-4.23525	-4.0849	-4.19833	-4.8424	-4.98302	-5.11722	-5.5383	-4.31674	-5.3021	-11.9938	-11.9938	-11.9938	-11.9938	-11.9938	-11.9938	-11.9938	-11.9938	-11.9938	-11.9938	-11.9938	-3.81202	-11.9938	-11.9938	-11.9938	-11.9938	-11.9938	-11.9938	-11.9938	-11.9938	-11.9938
P0CAP1	Myocardial zonula adherens protein	-11.9938	-11.9938	-11.9938	-11.9938	-4.86575	-4.70822	-11.9938	-11.9938	-11.9938	-11.9938	-4.53002	-4.08924	-4.83115	-5.03185	-11.9938	-11.9938	-11.9938	-11.9938	-11.9938	-11.9938	-11.9938	-11.9938	-4.35426	-11.9938	-11.9938	-11.9938	-11.9938	-11.9938	-11.9938	-11.9938	-11.9938	-11.9938	-11.9938	-11.9938	-11.9938	-11.9938	-11.9938	-11.9938	-11.9938	-11.9938	-4.76919	-11.9938	-11.9938	-11.9938	-11.9938	-11.9938	-11.9938	-2.03711
O60237	Protein phosphatase 1 regulatory subunit 12B	-4.50229	-4.6535	-3.35107	-3.13294	-3.36327	-3.28204	-3.01083	-5.22415	-5.00916	-5.18693	-3.78961	-2.62276	-4.93071	-4.29147	-2.10683	-2.3472	-2.44987	-3.74366	-3.35271	-3.25625	-1.80838	-3.16354	-2.26365	-3.21455	-2.57702	-2.55995	-5.27283	-11.9938	-11.9938	-11.9938	-3.47439	-11.9938	-11.9938	-2.59238	-3.7009	-3.84623	-11.9938	-11.9938	-11.9938	-11.9938	-2.78602	-1.74242	-11.9938	-11.9938	-2.70355	-3.4983	-11.9938	-3.05852
Q9UL68	Myelin transcription factor 1-like protein	-11.9938	-2.76197	-11.9938	-11.9938	-11.9938	-3.3857	-3.90769	-4.0423	-4.4052	-5.01182	-3.63978	-2.41253	-5.42861	-4.14164	-3.64615	-3.4129	-1.82339	-3.35904	-1.97026	-2.8873	-2.8882	-3.40982	-4.07845	-4.00846	-1.90114	-1.69045	-4.68429	-1.52469	-1.28179	-3.12837	-1.70188	-1.06893	-1.49735	-3.87204	-2.90761	-1.2535	-0.0679622	-0.0505832	-0.545956	-0.741565	-1.43054	-3.23411	-1.28865	-0.979436	-0.260378	-0.588523	-0.323085	-0.491164
O43766	Lipoyl synthase, mitochondrial	-5.46807	-5.69757	-4.57286	-3.88625	-5.19203	-5.4343	-5.6623	-6.18231	-5.8507	-6.2536	-5.45933	-11.9938	-11.9938	-11.9938	-3.27596	-11.9938	-11.9938	-5.2494	-11.9938	-11.9938	-11.9938	-11.9938	-11.9938	-11.9938	-4.80851	-4.50772	-5.86676	-11.9938	-2.09444	-2.51506	-11.9938	-11.9938	-11.9938	-3.28222	-3.81125	-11.9938	-11.9938	-2.25168	-11.9938	-11.9938	-3.01517	-11.9938	-11.9938	-2.7985	-11.9938	-11.9938	-11.9938	-11.9938
Q2Q1W2	E3 ubiquitin-protein ligase TRIM71	-5.96648	-5.07743	-4.72174	-4.03514	-4.55636	-3.07182	-5.58944	-3.82491	-3.49314	-3.8622	-3.03678	-3.34915	-3.62227	-3.50242	-4.59607	-3.54724	-3.51484	-4.54141	-3.66888	-5.53893	-3.71706	-4.04797	-2.96388	-3.47114	-4.61321	-3.27202	-4.03573	-11.9938	-11.9938	-11.9938	-4.08389	-11.9938	-11.9938	-11.9938	-11.9938	-11.9938	-11.9938	-11.9938	-11.9938	-11.9938	-11.9938	-11.9938	-11.9938	-11.9938	-11.9938	-11.9938	-11.9938	-11.9938
P09960	Leukotriene A-4 hydrolase	-2.00093	-2.28832	-1.28623	-4.50953	-1.4032	-4.11124	-1.98505	-1.70846	-0.278543	-1.61036	-2.43799	-0.909665	-1.72841	-1.75021	0.797737	0.471378	-0.871118	-1.93264	-3.02153	-1.61811	1.04156	-2.0683	-2.51151	-1.48813	-2.07322	-1.54259	-2.25494	-2.41308	-1.74296	-1.67548	-1.10189	-1.47093	-1.84765	-1.30194	-1.29885	-0.337086	-2.12249	-1.71761	-3.28319	-2.07116	-0.776738	-0.475338	-1.37649	0.433612	-0.91684	-1.34827	0.24048	0.941843
P02545	Prelamin-A/C	-4.74859	-4.89981	-2.67034	-3.08834	-3.83154	-1.76146	-3.64276	-1.11964	-1.65951	-4.07962	-3.43578	0.0780548	-1.95777	-1.56598	-1.28132	-3.80612	-1.87287	-2.81242	-1.64868	-2.83797	0.408466	-2.92962	0.372969	-1.2523	-1.20568	-0.799041	-2.61028	-0.575958	-0.433214	-0.211179	-0.276578	-1.07949	0.413265	-2.02817	-0.453212	-1.3485	-0.0721896	-0.0975461	-1.11838	-0.678195	-0.407986	-0.104975	-1.79417	-0.146825	-0.750646	-0.730709	-2.61882	-0.630599
Q9C0E8	Endoplasmic reticulum junction formation protein lunapark	-1.4961	-0.420161	-2.21086	-2.78166	-2.15499	-1.4695	-2.1696	-1.34219	-1.5506	-1.38165	-1.5042	-2.62814	-4.38732	-2.41402	-2.41152	-2.48388	-1.8289	-1.58022	-3.16401	-1.54129	-3.03218	-1.65976	-1.9174	-1.16496	-1.96942	-4.75333	-1.932	-2.52598	-3.05588	-3.27377	-3.43185	-3.3888	-3.98002	-3.17864	-3.52175	-2.3704	-11.9938	-11.9938	-2.38556	-3.23066	-2.76659	-11.9938	-11.9938	-3.94994	-4.02674	-11.9938	-11.9938	-11.9938
Q8N448	Ligand of Numb protein X 2	-3.39947	-4.34364	-11.9938	-11.9938	-11.9938	-11.9938	-11.9938	-11.9938	-11.9938	-11.9938	-11.9938	-11.9938	-11.9938	-11.9938	-11.9938	-11.9938	-11.9938	-11.9938	-11.9938	-11.9938	-11.9938	-11.9938	-11.9938	-11.9938	-11.9938	-11.9938	-11.9938	-11.9938	-11.9938	-11.9938	-11.9938	-11.9938	-11.9938	-11.9938	-11.9938	-11.9938	-11.9938	-11.9938	-11.9938	-11.9938	-11.9938	-11.9938	-11.9938	-11.9938	-11.9938	-11.9938	-11.9938	-11.9938
Q9GZZ1	N-alpha-acetyltransferase 50	-4.73859	-3.68279	-3.76497	-3.07834	-4.2161	-2.99885	-3.82396	-3.39113	-3.90243	-3.09765	-4.14914	-4.51628	-3.69189	-3.93843	-11.9938	-11.9938	-11.9938	-4.51505	-11.9938	-6.00557	-11.9938	-11.9938	-5.47213	-3.48227	-11.9938	-11.9938	-4.26588	-11.9938	-11.9938	-11.9938	-11.9938	-11.9938	-11.9938	-11.9938	-11.9938	-11.9938	-11.9938	-11.9938	-11.9938	-11.9938	-11.9938	-11.9938	-11.9938	-11.9938	-11.9938	-11.9938	-11.9938	-11.9938
Q6ZQY2	Leucine-rich repeat-containing protein 74B	-11.9938	-3.77644	-11.9938	-11.9938	-11.9938	-11.9938	-11.9938	-11.9938	-11.9938	-11.9938	-11.9938	-11.9938	-5.17617	-11.9938	-11.9938	-11.9938	-11.9938	-11.9938	-11.9938	-11.9938	-11.9938	-11.9938	-11.9938	-11.9938	-11.9938	-11.9938	-11.9938	-11.9938	-11.9938	-11.9938	-0.816927	-11.9938	-11.9938	-11.9938	-11.9938	-11.9938	-11.9938	-11.9938	-11.9938	-11.9938	-11.9938	-11.9938	-11.9938	-11.9938	-11.9938	-11.9938	-11.9938	-11.9938
O14974	Protein phosphatase 1 regulatory subunit 12A	-11.9938	-5.14128	-11.9938	-11.9938	-4.36534	-3.66032	-4.57997	-3.95002	-4.81219	-3.90169	-0.903873	-0.374602	-1.08818	-1.63829	-11.9938	-11.9938	-11.9938	-4.09591	-11.9938	-3.93916	-11.9938	-11.9938	-11.9938	-4.90322	-11.9938	-11.9938	-11.9938	-11.9938	-11.9938	-11.9938	-11.9938	-11.9938	-11.9938	-11.9938	-11.9938	-4.14141	-11.9938	-11.9938	-11.9938	-11.9938	-11.9938	-11.9938	-11.9938	-11.9938	-11.9938	-3.2999	-11.9938	-11.9938
P15172	Myoblast determination protein 1	-11.9938	-11.9938	-11.9938	-11.9938	-11.9938	-11.9938	-11.9938	-11.9938	-11.9938	-11.9938	-3.82702	-0.297301	-4.21152	-4.68805	-11.9938	-11.9938	-11.9938	-11.9938	-11.9938	-11.9938	-11.9938	-11.9938	-0.566583	-11.9938	-11.9938	-1.03759	-11.9938	-11.9938	-11.9938	-11.9938	-11.9938	-11.9938	-3.11444	-1.66383	-11.9938	-11.9938	-11.9938	-11.9938	-11.9938	-11.9938	-11.9938	-11.9938	-11.9938	-11.9938	-11.9938	-11.9938	-11.9938	-11.9938
P59045	NACHT, LRR and PYD domains-containing protein 11	2.00053	1.95218	0.384338	-2.26855	1.06487	1.14408	1.25949	0.82305	-3.13501	1.03603	-0.983708	-1.85638	1.03531	0.376625	-1.52906	-1.15013	-1.43025	0.794278	-1.23946	-0.190535	-1.80418	1.0798	-0.549586	-0.4412	-0.738347	-1.48711	0.102041	-0.336583	-2.95385	-1.63908	-1.29054	-1.6555	-1.04339	-1.52329	-0.326349	-0.0540672	-1.3347	-2.11849	0.146895	-1.26526	0.382164	-0.922152	-2.92422	-1.49102	-1.62778	-1.74566	-0.914635	-2.97853
Q9NWS0	PIH1 domain-containing protein 1	-3.89959	-4.83881	-4.7233	-3.39489	-4.41053	-11.9938	-11.9938	-3.72901	-11.9938	-4.10739	-5.05746	-3.49193	-2.01857	-4.52304	-11.9938	-11.9938	-11.9938	-11.9938	-11.9938	-11.9938	-11.9938	-11.9938	-2.89444	-5.66049	-2.88789	-4.93567	-3.58495	-11.9938	-11.9938	-11.9938	-11.9938	-11.9938	-11.9938	-11.9938	-11.9938	-11.9938	-11.9938	-11.9938	-11.9938	-11.9938	-11.9938	-11.9938	-11.9938	-11.9938	-11.9938	-11.9938	-11.9938	-11.9938
O43678	NADH dehydrogenase [ubiquinone] 1 alpha subcomplex subunit 2	-5.30577	-5.45329	-11.9938	-11.9938	-11.9938	-11.9938	-5.24252	-11.9938	-11.9938	-5.99827	-11.9938	-11.9938	-11.9938	-11.9938	-11.9938	-11.9938	-11.9938	-11.9938	-11.9938	-11.9938	-11.9938	-11.9938	-11.9938	-11.9938	-11.9938	-11.9938	-11.9938	-11.9938	-11.9938	-11.9938	-11.9938	-11.9938	-11.9938	-11.9938	-11.9938	-11.9938	-11.9938	-11.9938	-11.9938	-11.9938	-11.9938	-11.9938	-11.9938	-11.9938	-11.9938	-11.9938	-11.9938	-11.9938
Q9UGV2	Protein NDRG3	-3.11317	-3.4733	-3.87324	-4.1599	-3.29455	-4.18085	-4.09403	-5.54473	-4.43349	-3.49957	-5.15831	-3.78267	-4.69641	-3.93354	-11.9938	-11.9938	-11.9938	-5.05152	-11.9938	-4.43322	-11.9938	-3.57438	-5.24842	-11.9938	-11.9938	-11.9938	-4.29072	-11.9938	-11.9938	-11.9938	-11.9938	-11.9938	-11.9938	-11.9938	-11.9938	-11.9938	-11.9938	-11.9938	-11.9938	-11.9938	-11.9938	-11.9938	-11.9938	-11.9938	-11.9938	-11.9938	-11.9938	-11.9938
Q92597	Protein NDRG1	-4.0495	-4.34989	-4.5422	-2.83482	-3.72958	-4.01059	-5.11936	-1.6459	-2.18263	-1.36198	-2.35799	-4.03042	-3.36461	-1.87043	-3.64673	-3.91022	-3.26919	-2.38932	-3.04622	-3.09533	-3.0944	-2.85582	-3.62603	-2.85627	-3.46626	-4.24751	-2.38622	-11.9938	-11.9938	-11.9938	-11.9938	-11.9938	-11.9938	-11.9938	-3.805	-11.9938	-11.9938	-11.9938	-3.84328	-11.9938	-11.9938	-11.9938	-11.9938	-11.9938	-11.9938	-11.9938	-11.9938	-11.9938
Q9UI09	NADH dehydrogenase [ubiquinone] 1 alpha subcomplex subunit 12	-4.71182	-5.0512	-11.9938	-11.9938	-11.9938	-11.9938	-11.9938	-11.9938	-11.9938	-5.48503	-11.9938	-11.9938	-3.73344	-11.9938	-11.9938	-11.9938	-11.9938	-11.9938	-11.9938	-11.9938	-11.9938	-11.9938	-11.9938	-4.28555	-11.9938	-11.9938	-11.9938	-11.9938	-11.9938	-11.9938	-11.9938	-11.9938	-11.9938	-11.9938	-11.9938	-11.9938	-11.9938	-11.9938	-11.9938	-11.9938	-11.9938	-11.9938	-11.9938	-11.9938	-11.9938	-11.9938	-3.26934	-11.9938
Q9P0J0	NADH dehydrogenase [ubiquinone] 1 alpha subcomplex subunit 13	-4.07325	-3.24285	-5.06201	-3.08346	-5.40282	-3.56869	-3.87293	-3.27861	-4.47301	-4.98945	-2.97477	-5.15803	-3.35928	-3.29101	-11.9938	-11.9938	-11.9938	-11.9938	-4.84306	-3.69033	-11.9938	-4.26922	-11.9938	-3.50955	-11.9938	-11.9938	-4.35611	-11.9938	-11.9938	-11.9938	-11.9938	-11.9938	-11.9938	-11.9938	-11.9938	-11.9938	-11.9938	-11.9938	-11.9938	-11.9938	-11.9938	-11.9938	-11.9938	-11.9938	-11.9938	-11.9938	-11.9938	-11.9938
Q15843	NEDD8	-0.447723	-0.339826	-1.21823	0.662166	-0.760138	-0.127217	-1.45838	-0.264017	-4.29203	-0.704678	-1.05015	-2.53583	-0.269641	-1.6022	-3.51813	-3.66975	-4.55076	-0.561971	-0.433103	-0.759436	-2.12396	-0.0308202	-0.740593	-0.706961	-1.9523	-1.50292	-0.101683	-11.9938	-11.9938	-11.9938	-2.35762	-11.9938	-2.45268	-1.61084	-2.28663	-1.25015	-11.9938	-2.26613	-1.79676	-2.84678	-1.5801	-11.9938	-11.9938	-11.9938	-11.9938	-2.22745	-2.28446	-11.9938
Q7L592	Protein arginine methyltransferase NDUFAF7, mitochondrial	-6.04902	-11.9938	-11.9938	-11.9938	-11.9938	-11.9938	-11.9938	-11.9938	-11.9938	-6.67097	-11.9938	-11.9938	-4.96205	-11.9938	-11.9938	-11.9938	-11.9938	-11.9938	-11.9938	-11.9938	-11.9938	-11.9938	-5.88087	-5.31111	-11.9938	-11.9938	-5.63936	-11.9938	-11.9938	-11.9938	-11.9938	-11.9938	-11.9938	-11.9938	-11.9938	-11.9938	-11.9938	-11.9938	-11.9938	-11.9938	-11.9938	-11.9938	-11.9938	-11.9938	-11.9938	-11.9938	-11.9938	-11.9938
O75489	NADH dehydrogenase [ubiquinone] iron-sulfur protein 3, mitochondrial	-1.59279	-2.74569	-2.40455	-3.55677	-2.81576	-1.85082	-2.92687	-1.9771	-5.23276	-3.21664	-2.67566	-4.5723	-3.12572	-2.45446	-4.52366	-2.67589	-2.64349	-2.53447	-2.79753	-2.7802	-4.03292	-3.17663	-2.61085	-2.1498	-4.5424	-2.71102	-3.82063	-11.9938	-11.9938	-11.9938	-11.9938	-11.9938	-3.60661	-11.9938	-3.2135	-11.9938	-11.9938	-11.9938	-11.9938	-3.93049	-3.84384	-11.9938	-11.9938	-11.9938	-11.9938	-11.9938	-11.9938	-11.9938
Q96PY6	Serine/threonine-protein kinase Nek1	-11.9938	-11.9938	-5.75337	-11.9938	-5.20058	-4.6091	-4.84193	-5.90843	-4.06961	-6.09761	-5.19999	-4.96854	-5.33776	-5.70175	-11.9938	-11.9938	-11.9938	-11.9938	-11.9938	-11.9938	-11.9938	-5.05846	-4.28293	-11.9938	-11.9938	-5.01851	-5.00551	-11.9938	-11.9938	-11.9938	-11.9938	-11.9938	-11.9938	-4.1921	-11.9938	-11.9938	-11.9938	-11.9938	-11.9938	-11.9938	-11.9938	-11.9938	-11.9938	-11.9938	-11.9938	-11.9938	-11.9938	-11.9938
Q9UJ70	N-acetyl-D-glucosamine kinase	-2.98059	-4.87405	-2.00885	-3.33458	-3.16871	-4.33376	-2.30034	-4.22668	-5.14021	-2.31349	-2.30605	-1.64373	-0.499061	-3.69639	-4.2019	-2.23306	-2.20066	-3.81965	-3.5064	-2.93949	-2.40288	-4.58684	-1.65707	-2.18492	-3.70444	-1.16424	-2.05909	-3.186	-11.9938	-11.9938	-11.9938	-11.9938	-4.51879	-11.9938	-11.9938	-11.9938	-11.9938	-11.9938	-11.9938	-11.9938	-11.9938	-11.9938	-3.61228	-11.9938	-11.9938	-11.9938	-11.9938	-11.9938
O43639	Cytoplasmic protein NCK2	-2.61976	-1.98376	-2.59421	-2.55192	-1.705	-1.90755	-2.80896	-2.27175	-2.86292	-2.03807	-3.94152	-4.82236	-4.32602	-2.56166	-2.45351	-2.7504	-2.48136	-2.26367	-2.76809	-2.2686	-4.44916	-2.7537	-3.66211	-3.78725	-4.34778	-3.4491	-4.32389	-11.9938	-11.9938	-11.9938	-11.9938	-11.9938	-4.54449	-11.9938	-11.9938	-11.9938	-11.9938	-2.96304	-11.9938	-11.9938	-11.9938	-11.9938	-11.9938	-11.9938	-11.9938	-11.9938	-11.9938	-11.9938
Q9ULP0	Protein NDRG4	-4.69782	-4.91815	-5.17775	-3.1067	-3.62794	-11.9938	-11.9938	-11.9938	-11.9938	-6.04789	-11.9938	-11.9938	-11.9938	-11.9938	-11.9938	-4.65804	-11.9938	-11.9938	-11.9938	-11.9938	-11.9938	-11.9938	-11.9938	-11.9938	-11.9938	-11.9938	-11.9938	-11.9938	-11.9938	-11.9938	-11.9938	-11.9938	-11.9938	-11.9938	-11.9938	-11.9938	-11.9938	-11.9938	-11.9938	-11.9938	-11.9938	-11.9938	-11.9938	-11.9938	-11.9938	-11.9938	-11.9938	-11.9938
Q16718	NADH dehydrogenase [ubiquinone] 1 alpha subcomplex subunit 5	-1.80357	-1.95554	-1.96576	-2.69463	-2.03958	-1.41519	-2.7344	-2.81296	-2.3326	-3.02876	-5.45112	-3.92477	-4.547	-6.29375	-3.12313	-3.33726	-3.07828	-3.70872	-5.33187	-3.32087	-3.2805	-2.92837	-4.37158	-3.94634	-3.19794	-4.82708	-3.44127	-11.9938	-11.9938	-11.9938	-4.27282	-11.9938	-4.5957	-11.9938	-4.06993	-11.9938	-11.9938	-11.9938	-4.16277	-11.9938	-11.9938	-11.9938	-11.9938	-11.9938	-11.9938	-11.9938	-11.9938	-11.9938
O76041	Nebulette	-11.9938	-11.9938	-4.46276	-11.9938	-11.9938	-3.21665	-3.4495	-5.23867	-3.63796	-4.25502	-3.93724	-3.82307	-4.0967	-3.55479	-3.95339	-4.19674	-4.12885	-4.5622	-3.00691	-4.43704	-3.12831	-3.7646	-4.22599	-4.02947	-3.30533	-3.61441	-4.3999	-1.76505	-2.23029	-2.92765	-2.6723	-2.98946	-2.98209	-2.82937	-2.81976	-2.88944	-2.05897	-2.08433	-4.35566	-3.6981	-3.50578	-2.09176	-2.63281	-2.82432	-2.81184	-2.5044	-2.78216	-2.39713
O00217	NADH dehydrogenase [ubiquinone] iron-sulfur protein 8, mitochondrial	-2.5143	-2.70433	-4.48806	-1.65399	-3.88781	-11.9938	-4.17196	-11.9938	-11.9938	-5.3898	-11.9938	-11.9938	-11.9938	-11.9938	-11.9938	-11.9938	-11.9938	-11.9938	-11.9938	-5.06884	-11.9938	-11.9938	-11.9938	-4.4707	-11.9938	-11.9938	-11.9938	-11.9938	-11.9938	-11.9938	-11.9938	-11.9938	-11.9938	-11.9938	-11.9938	-11.9938	-11.9938	-11.9938	-11.9938	-11.9938	-11.9938	-11.9938	-11.9938	-11.9938	-11.9938	-11.9938	-11.9938	-11.9938
O43181	NADH dehydrogenase [ubiquinone] iron-sulfur protein 4, mitochondrial	-3.44818	-4.22023	-3.68118	-2.23529	-2.60173	-4.21729	-3.51174	-3.62783	-4.09794	-3.7963	-3.55156	-3.02229	-4.79274	-3.74316	-3.50602	-3.97305	-3.46117	-4.81635	-3.61521	-2.7373	-3.51607	-4.85452	-3.89694	-5.31844	-3.74491	-2.58832	-3.3478	-11.9938	-11.9938	-11.9938	-11.9938	-11.9938	-11.9938	-11.9938	-11.9938	-11.9938	-11.9938	-11.9938	-11.9938	-11.9938	-4.72884	-11.9938	-11.9938	-11.9938	-11.9938	-11.9938	-11.9938	-11.9938
O43920	NADH dehydrogenase [ubiquinone] iron-sulfur protein 5	-5.37482	-5.35027	-4.40127	-3.71465	-5.25398	-4.20675	-5.20228	-5.28804	-4.35173	-5.42822	-4.68802	-4.82576	-5.12044	-5.23779	-11.9938	-11.9938	-11.9938	-11.9938	-11.9938	-11.9938	-11.9938	-11.9938	-11.9938	-11.9938	-11.9938	-11.9938	-4.76784	-11.9938	-11.9938	-11.9938	-11.9938	-11.9938	-11.9938	-11.9938	-11.9938	-11.9938	-11.9938	-11.9938	-11.9938	-11.9938	-11.9938	-11.9938	-11.9938	-11.9938	-11.9938	-11.9938	-11.9938	-11.9938
P07196	Neurofilament light polypeptide	-3.03872	-2.05101	-11.9938	-1.37842	-11.9938	-2.03707	-3.48677	-2.87511	-2.37817	-1.82676	-2.71355	-1.63287	-1.24853	-1.31167	-1.34172	-1.32927	-1.60341	-1.88119	-0.100758	-2.6006	-2.76713	-1.83001	-3.60678	-2.21284	0.304277	-1.15317	-1.40118	-1.90509	-1.42293	-0.000928237	0.121586	-0.992977	-1.22073	-0.0913528	0.537418	0.206386	0.306176	-0.335844	-0.344027	-0.603881	0.195648	0.273391	-1.42776	-0.449682	-0.365005	0.745111	-0.0755999	-3.60233
Q9NRX4	14 kDa phosphohistidine phosphatase	-2.73692	-2.82923	-1.21624	-1.38152	-2.13011	-4.42066	-2.69684	-5.12945	-2.66217	-3.82915	-2.77972	-2.25045	-3.34249	-3.12295	-4.19637	-2.83458	-3.00771	-3.16179	-3.16677	-3.18013	-3.10351	-4.35221	-1.76541	-4.01373	-2.58549	-2.86762	-4.69207	-11.9938	-11.9938	-11.9938	-11.9938	-11.9938	-11.9938	-11.9938	-11.9938	-11.9938	-11.9938	-11.9938	-11.9938	-11.9938	-11.9938	-11.9938	-11.9938	-11.9938	-11.9938	-11.9938	-11.9938	-11.9938
Q86W24	NACHT, LRR and PYD domains-containing protein 14	-1.75271	-1.42492	-3.66448	-3.6054	-2.73975	-3.19149	-3.82109	-0.982968	-1.21353	-0.510812	-1.21712	-1.67575	-2.11822	-1.94191	-2.49528	-2.95101	-2.63206	-2.38913	-2.63979	-1.8036	-2.40108	-1.84813	-1.64441	-1.75936	-2.29593	-2.78537	-1.14873	-1.45207	-1.98197	-2.01875	-2.22358	-1.63724	-1.77812	-2.76074	-3.30542	-2.59319	-0.245888	-0.271245	-1.80584	-1.67188	-1.31463	-0.278674	-0.890484	-0.847539	-1.96747	-0.764658	-0.444633	-0.711826
Q9Y303	N-acetylglucosamine-6-phosphate deacetylase	-4.49288	-5.40109	-4.27632	-3.5897	-5.21412	-11.9938	-4.83195	-5.10375	-11.9938	-11.9938	-5.7098	-5.04447	-5.95801	-5.95094	-11.9938	-4.93329	-11.9938	-11.9938	-11.9938	-11.9938	-11.9938	-11.9938	-11.9938	-5.5385	-4.48278	-11.9938	-5.1838	-11.9938	-11.9938	-11.9938	-11.9938	-11.9938	-11.9938	-11.9938	-11.9938	-11.9938	-11.9938	-11.9938	-11.9938	-11.9938	-11.9938	-11.9938	-11.9938	-11.9938	-11.9938	-11.9938	-11.9938	-11.9938
Q8WX94	NACHT, LRR and PYD domains-containing protein 7	1.23419	1.50839	-0.775574	-3.08797	-1.20517	-0.954511	-0.870945	1.85121	0.793708	1.68782	0.646716	0.127577	0.0167565	1.92118	-0.345095	-0.562793	-0.730222	1.76155	0.87278	1.45127	0.652616	1.72689	0.748619	1.1034	-1.14758	0.139246	1.40053	1.7561	-0.771376	-0.376544	1.07427	-0.066011	0.975796	0.58032	0.863784	1.04568	-0.218263	-1.47238	1.64582	0.657738	1.4208	0.391826	-0.976975	-0.38827	-0.0934035	-0.185145	0.188342	-1.13512
Q86W28	NACHT, LRR and PYD domains-containing protein 8	-5.87984	-5.77204	-11.9938	-11.9938	-11.9938	-11.9938	-11.9938	-6.60694	-11.9938	-6.28418	-11.9938	-11.9938	-5.19046	-11.9938	-11.9938	-11.9938	-11.9938	-11.9938	-11.9938	-11.9938	-11.9938	-11.9938	-11.9938	-11.9938	-11.9938	-11.9938	-11.9938	-11.9938	-11.9938	-11.9938	-11.9938	-11.9938	-11.9938	-11.9938	-11.9938	-11.9938	-11.9938	-11.9938	-11.9938	-11.9938	-11.9938	-11.9938	-11.9938	-11.9938	-11.9938	-11.9938	-11.9938	-11.9938
P00387	NADH-cytochrome b5 reductase 3	-0.696558	-0.488772	-1.78195	-1.73033	-2.42013	-2.43439	-2.78539	-1.19632	-0.519096	-0.236943	-0.719014	-2.08944	-3.2618	-0.677056	-1.36913	-1.11007	-1.18116	-0.871613	-3.0396	-3.07348	-1.20206	-0.49338	-1.93546	-1.82135	-4.0898	-1.25887	-2.36117	-0.710244	-1.24014	-1.74511	-1.4575	-1.07856	-1.67529	-2.13859	-0.861286	-1.85136	-11.9938	-11.9938	-11.9938	-1.34783	-2.0775	-1.55348	-3.37683	-11.9938	-3.41069	-11.9938	-11.9938	-11.9938
A2RRP1	Neuroblastoma-amplified sequence	-4.0934	-4.43368	-4.1727	-2.62219	-3.14343	-3.28107	-3.51392	-4.23368	-3.70239	-3.87528	-2.94656	-2.41729	-3.14813	-4.36986	-2.61207	-4.72726	-2.56722	-3.19788	-3.57197	-3.0392	-5.04084	-4.09196	-2.83023	-2.91474	-2.9923	-2.38281	-3.27985	-11.9938	-11.9938	-11.9938	-11.9938	-11.9938	-11.9938	-11.9938	-11.9938	-11.9938	-11.9938	-11.9938	-11.9938	-11.9938	-11.9938	-11.9938	-11.9938	-11.9938	-11.9938	-11.9938	-4.23774	-11.9938
Q8NFP9	Neurobeachin	-5.52398	-3.36412	-11.9938	-11.9938	-11.9938	-11.9938	-11.9938	-11.9938	-11.9938	-4.01599	-11.9938	-11.9938	-3.63735	-11.9938	-11.9938	-11.9938	-11.9938	-11.9938	-3.14489	-11.9938	-11.9938	-11.9938	-11.9938	-11.9938	-11.9938	-11.9938	-4.26189	-11.9938	-11.9938	-11.9938	-11.9938	-11.9938	-11.9938	-11.9938	-3.16564	-2.95598	-11.9938	-11.9938	-11.9938	-11.9938	-3.50541	-11.9938	-11.9938	-11.9938	-11.9938	-11.9938	-2.34178	-11.9938
Q13772	Nuclear receptor coactivator 4	-11.9938	-11.9938	-11.9938	-11.9938	-11.9938	-3.98769	-4.22054	-4.21597	-4.409	-5.67157	-11.9938	-11.9938	-3.92906	-11.9938	-4.1239	-11.9938	-4.40332	-11.9938	-11.9938	-6.08792	-4.01062	-11.9938	-4.61208	-11.9938	-11.9938	-11.9938	-11.9938	-11.9938	-3.57228	-11.9938	-11.9938	-11.9938	-11.9938	-1.95277	-11.9938	-11.9938	-11.9938	-11.9938	-11.9938	-11.9938	-4.33226	-11.9938	-11.9938	-11.9938	-11.9938	-3.22222	-11.9938	-3.35032
Q6PIU2	Neutral cholesterol ester hydrolase 1	-0.422798	-0.686632	-0.9502	-2.13813	-1.02595	-0.409956	-1.18233	-0.921903	-1.01304	-0.922193	-1.51275	-2.12212	-2.11834	-0.886667	-2.89155	-1.82971	-2.20181	-0.900137	-1.62984	-0.934631	-1.49693	-1.0897	-1.09555	-0.828203	-1.72377	-3.12698	-1.29342	-1.64142	-2.68181	-2.46631	-2.5805	-2.35458	-2.48752	-2.84584	-0.839745	-2.14371	-2.1323	-3.11608	-1.13385	-1.76311	-1.51696	-2.01728	-3.06679	-3.43743	-3.55627	-3.39057	-2.61609	-2.59824
Q9Y618	Nuclear receptor corepressor 2	-11.9938	-11.9938	-3.67714	-11.9938	-11.9938	-11.9938	-11.9938	-11.9938	-11.9938	-11.9938	-2.96814	-1.9726	-3.10076	-3.21812	-11.9938	-11.9938	-11.9938	-11.9938	-11.9938	-11.9938	-11.9938	-11.9938	-2.43049	-2.72029	-2.54182	-1.68307	-3.38038	-11.9938	-11.9938	-11.9938	-11.9938	-11.9938	-11.9938	-11.9938	-11.9938	-11.9938	-11.9938	-11.9938	-11.9938	-11.9938	-11.9938	-11.9938	-11.9938	-11.9938	-11.9938	-11.9938	-11.9938	-11.9938
Q96PU5	E3 ubiquitin-protein ligase NEDD4-like	-3.40511	-3.64424	-3.86521	-2.35409	-3.88821	-2.51513	-4.31462	-2.79111	-3.65422	-2.95208	-3.05933	-2.16053	-3.03629	-3.19167	-2.93048	-2.91803	-2.88563	-3.82	-2.53869	-3.64485	-4.42343	-3.41877	-4.52292	-3.52789	-2.30395	-3.6713	-3.48354	-2.89198	-3.41956	-3.45633	-3.95642	-3.07483	-4.23497	-3.01805	-3.88543	-2.9614	-11.9938	-11.9938	-3.83849	-11.9938	-11.9938	-11.9938	-11.9938	-2.61693	-11.9938	-3.69803	-11.9938	-11.9938
[truncated: 4,547 more rows]
[truncated: 10 more columns]
