# Supplementary material for: Functional profiling of stage-specific proteome and translational transition across human pre-implantation embryo development at a single-cell resolution
Source: Cell Discov. 2023 Jan 24;9:10. doi: 10.1038/s41421-022-00491-2 (PMC9873803; doi:10.1038/s41421-022-00491-2)
Supplement: Supplementary file 4 — Supplementary Table S3 [file 41421_2022_491_MOESM4_ESM.xls]

## Sheet: Zygote_stage
Supplementary Table 3. Lists of de novo expressed prime-state proteins
Gene name	RNA expression at oocyte stage	Protein expression at oocyte stage	Protein expression at zygote stage
ESYT2	2.93203	-10.6976	-9.11238
GTPBP10	4.21735	-10.416	-1.90048
BDP1	3.76137	-11.9938	-4.10979
CCDC69	1.26018	-11.9938	-3.23872
MIF4GD	3.55259	-10.6598	-4.86932
SLC35A4	1.32986	-11.9938	-9.24506
CLIC1	2.15435	-10.3699	-4.29855
KPNA3	6.08672	-11.9938	-4.43653
NCKAP5	1.04562	-10.5093	-8.4021
ARHGAP33	1.30863	-10.57	-9.11933
GOSR2	2.79064	-10.6829	-8.8265
STX16	6.22359	-11.9938	-9.62132
EI24	6.58788	-10.725	-9.77712
AGPAT2	1.38387	-10.4052	-9.40677
SURF4	5.72081	-11.9938	-4.30178
SPTLC1	3.45868	-11.9938	-9.04261
OGT	2.04544	-11.9938	-4.4394
MID1	3.08013	-10.2624	-4.9107
WDR62	2.10157	-10.2145	-9.30388
HTATSF1	5.30347	-10.6439	-4.68319
SYNGR2	1.25041	-10.6125	-8.89184
AKAP8	2.54671	-10.2528	-8.72533
ATP9B	1.03174	-10.381	-8.71733
PEX1	2.93989	-10.4569	-4.8316
DHX16	1.98971	-10.829	-9.24769
SOX15	7.41711	-11.9938	-4.79906
SMARCA5	4.22599	-10.5717	-9.34913
ZBED4	2.85278	-11.9938	-5.25
ZC3H11A	4.14985	-10.1689	-8.32435
ZPR1	1.21298	-10.4961	-9.21327
HSBP1	5.66721	-10.6342	-3.9152
WBP4	6.3752	-11.9938	-4.76813
USP2	6.16007	-11.9938	-9.33732
NUP155	3.24008	-11.9938	-9.08567
NEBL	1.84889	-10.4876	-3.95956
LTN1	4.58518	-10.4122	-8.98907
HAUS5	1.81371	-11.9938	-2.94815
CCNB2	8.61331	-11.9938	-9.22908
YIF1A	3.54204	-10.5996	-4.70475
ZNF202	2.70998	-11.9938	-9.98345
DUSP14	6.03923	-10.7007	-5.28166
SLC25A14	4.68626	-11.9938	-3.3653
SMC2	5.9333	-10.8174	-9.27086
TACC2	1.76764	-11.9938	-9.29608
BRI3	6.31618	-10.711	-5.239
MPC2	4.10173	-11.9938	-9.30821
YEATS4	7.43231	-11.9938	-5.40192
BAG2	1.24144	-10.66	-9.1886
RPLP0	9.90202	-10.9652	-9.48701
ACYP1	4.40878	-10.94	-4.84896
IGF1R	3.06026	-10.5124	-9.15453
SNRNP70	2.22356	-10.6536	-9.33029
SAA1	2.88452	-11.9938	-5.36343
UNG	7.35995	-11.9938	-3.94958
PECAM1	1.81007	-11.9938	-5.27032
STMN1	3.17169	-10.5681	-3.50032
FLT1	1.00599	-11.9938	-7.78245
LIG1	2.4496	-11.9938	-9.41407
NEB	1.16178	-10.6414	-8.82457
CDH3	6.85582	-10.6108	-4.36496
RPS6KB1	1.24343	-10.4938	-9.03333
MPST	1.72286	-10.7491	-3.89942
YY1	3.84881	-10.7742	-8.62433
PTBP1	3.61362	-11.9938	-3.98659
PTPN4	1.87877	-11.9938	-9.34696
GCH1	7.74639	-11.9938	-5.11474
NF2	1.53411	-10.0809	-9.86834
ADD1	5.06801	-10.8444	-9.4317
TGFBR1	2.9645	-11.9938	-9.47208
EIF4A3	2.07338	-10.8746	-9.69136
CUX1	4.74361	-11.9938	-5.04297
RFC3	1.20497	-10.8288	-9.3166
MKI67	1.43859	-10.6564	-4.40644
CENPF	2.66738	-10.3035	-9.11201
ZNF142	1.64907	-10.0933	-4.17991
NUP98	4.4104	-11.9938	-3.90947
RABGGTB	3.3045	-10.8723	-9.19451
SLC16A1	4.31737	-10.545	-4.27597
SUB1	6.55536	-10.6935	-3.06364
ATXN1	1.85384	-10.5093	-8.35572
PRKAG1	1.91647	-11.9938	-4.51195
RPS23	6.89526	-11.9938	-4.19043
SNRPD1	7.37131	-11.9938	-4.72872
YPEL5	9.17606	-11.9938	-9.04928
RAB1A	5.97583	-10.8918	-9.20764
UBE2D2	3.72107	-10.5492	-9.14441
RPS26	6.07026	-10.522	-9.04586
RPL38	6.77244	-10.5507	-9.07539
EIF5A	3.32376	-10.7959	-9.34681
GPLD1	4.57976	-10.0465	-4.49168
CDK16	1.53902	-10.4125	-8.73914
HNRNPU	4.40832	-10.3717	-4.32271
KMT2A	1.68014	-10.4046	-8.83919
ERCC6	3.6958	-10.8103	-9.395
ZNF90	2.46662	-10.7676	-4.20054
TLE2	2.0335	-10.5431	-9.33893
AOX1	2.67788	-11.9938	-8.82182
PAX8	2.33347	-11.9938	-9.43537
CKAP4	2.01032	-10.9348	-4.19515
TJP1	4.0449	-11.9938	-4.36855
SRSF4	6.22512	-11.9938	-5.2313
DHX9	1.67376	-11.9938	-4.61906
GOLGA2	5.49763	-11.9938	-4.06386
SCRN3	1.02407	-10.6588	-9.3828
KIF1A	1.35849	-11.9938	-9.01638
CDC20	7.44789	-10.713	-9.18085
PTPN13	3.99289	-11.9938	-2.81938
TAF10	4.17972	-10.8054	-5.14309
RLF	4.95937	-10.5338	-8.77836
SKP2	8.90481	-10.7846	-9.10639
MRPL49	2.22182	-10.6814	-9.18737
SF3B2	5.87658	-11.9938	-8.77098
GAB1	5.07803	-11.9938	-7.70554
ITPK1	4.5162	-10.6948	-4.1785
MTMR1	4.87931	-10.6862	-3.0439
TP53BP2	2.70023	-10.0358	-9.90361
NCOA4	4.13297	-11.9938	-4.50095
EXOSC2	2.02341	-10.8518	-9.48863
RASGRF1	2.45035	-10.648	-3.88568
CDK13	3.10627	-10.6258	-4.0867
DAG1	3.09991	-11.9938	-4.82096
CAPRIN1	3.3486	-10.59	-8.90226
KANK1	2.47287	-11.9938	-3.55747
WTAP	4.18741	-10.8098	-8.67136
SLC39A14	5.6473	-11.9938	-9.28501
RAB35	3.25068	-11.9938	-9.15827
MTFR1	3.96684	-10.2655	-5.71961
TRIP11	5.05707	-11.9938	-4.69201
TWIST1	2.9863	-10.7148	-4.78887
SLC1A5	6.82704	-11.9938	-4.9725
RAB30	2.87482	-10.758	-9.38135
RBBP7	9.83106	-11.9938	-3.1082
UPP1	2.64389	-10.8482	-9.12988
ARHGAP44	1.25053	-10.7784	-4.35512
IAH1	7.52963	-10.7575	-9.146
FAM161A	5.55951	-10.759	-9.41856
TRMT12	1.05557	-10.6693	-8.96386
LACTB2	1.4108	-10.2194	-4.16053
INO80D	2.61973	-11.9938	-3.17786
DCAF6	5.33018	-10.7852	-4.8729
TMEM201	2.31005	-11.9938	-8.72637
C6orf52	8.29269	-11.9938	-8.96602
TSTD2	1.56428	-10.862	-8.79038
CCDC18	3.32528	-11.9938	-8.97552
ARHGEF16	4.40899	-10.545	-9.25902
LYPLAL1	5.29237	-11.9938	-4.96101
MCTP1	3.8952	-10.5039	-7.97384
IQCE	2.2356	-10.7547	-3.79276
SCYL2	3.4024	-11.9938	-4.71018
ARHGAP11A	3.48599	-10.2707	-2.65453
GALNT18	2.95119	-11.9938	-3.12631
BLOC1S3	4.40766	-11.9938	-9.3569
ZYG11A	3.06027	-10.6141	-8.45303
GLDN	2.0219	-11.9938	-8.30807
GBP6	1.59326	-10.696	-3.96564
MED25	5.6351	-10.6106	-9.25584
BZW1	2.9239	-10.3908	-4.78128
EIF3M	4.90501	-11.9938	-8.94088
CDC37L1	4.7176	-11.9938	-9.04097
ENOSF1	1.58612	-10.5948	-5.02421
DHX32	3.51132	-11.9938	-8.84501
RAB11FIP2	1.95747	-10.9097	-5.25206
YTHDF3	3.15124	-11.9938	-5.32855
TAF8	4.00496	-10.3137	-4.62326
VPS13B	3.20038	-10.8918	-9.37904
SMG6	2.00243	-10.4099	-9.05345
DTX2	5.95647	-11.9938	-9.06587
PIM3	4.53821	-10.4359	-9.59744
BPHL	2.83234	-10.6014	-5.09693
RALGAPB	2.27278	-10.4241	-2.50581
LSR	2.737	-11.9938	-9.11889
EGFL6	1.33859	-10.4625	-8.90755
ARID3B	3.8901	-10.3873	-9.62026
PLEKHM2	3.89285	-11.9938	-7.92352
KBTBD2	3.38203	-10.8317	-4.47691
ZNF654	4.21896	-10.7704	-9.62574
ABI1	3.37167	-10.6268	-9.21048
NIN	1.33172	-10.0474	-3.7895
DCLK2	6.49167	-10.6839	-8.97428
PPM1N	2.52859	-11.9938	-4.40378
JMY	5.84382	-10.5876	-9.28701
POC1A	1.55978	-11.9938	-9.48835
ATAD1	4.83389	-11.9938	-9.42717
DYNC2H1	3.62265	-10.6881	-3.75044
RNF214	3.50858	-11.9938	-9.43003
DDHD1	2.58527	-11.9938	-3.28629
USP32	1.74682	-10.5753	-4.8406
FLCN	2.60046	-10.6645	-9.29715
PPTC7	2.89083	-10.7022	-9.3228
PPP1R14C	5.69922	-11.9938	-9.42604
WDR66	2.18778	-11.9938	-9.42865
MDM1	5.24933	-10.772	-8.74792
PREX1	3.55814	-10.4277	-9.56678
DNAH3	4.96397	-10.68	-9.50286
PARD3	6.34808	-10.4993	-8.81804
NOC3L	6.8722	-11.9938	-9.10082
RNF138	3.87248	-10.1475	-3.50093
PPM1E	1.918	-10.253	-8.39878
ROBO4	1.20329	-10.5731	-4.83268
RABGGTA	2.2123	-10.4562	-9.16367
CREBBP	3.62209	-10.4159	-2.60397
KAT6A	2.34732	-10.8072	-2.76308
DDX17	3.30098	-10.2951	-9.61968
UPF1	3.68049	-11.0321	-9.74345
RELT	1.32331	-10.4365	-3.55943
CNRIP1	7.066	-10.6387	-4.20009
MASTL	4.88165	-10.6355	-8.84418
BTF3L4	1.09968	-10.6384	-8.88377
SENP8	3.00752	-11.9938	-9.72338
FAM210A	4.34725	-11.9938	-8.91693
IPO9	2.77006	-10.6758	-9.05257
MYADM	2.75787	-11.9938	-9.3877
CRBN	4.25104	-10.8811	-9.43928
SORT1	2.16046	-10.8903	-9.22299
APBA2	1.96731	-11.9938	-8.96005
CORO1B	2.70788	-11.9938	-9.43241
CPPED1	1.02357	-11.9938	-4.30357
PELO	4.6825	-11.9938	-2.93775
URM1	1.03005	-10.6584	-9.45569
PDCD10	5.63749	-11.9938	-9.74271
HTATIP2	3.09498	-11.9938	-9.17214
PTDSS2	2.46019	-11.9938	-4.51281
TRMT61B	3.03138	-10.925	-4.67951
JAM3	2.21007	-11.9938	-9.18296
TEX15	2.07895	-11.9938	-9.02098
PCGF6	5.40135	-11.9938	-9.09657
ALOXE3	3.10329	-11.9938	-9.04592
MRPS26	4.53307	-11.9938	-3.99526
STK33	2.82877	-11.9938	-9.37788
WDR11	4.91941	-10.5634	-9.31879
TSGA10	3.26139	-10.2326	-2.72628
ZNF518B	1.09951	-10.8019	-4.84649
ELOVL4	6.16154	-10.6595	-8.84318
COA1	7.34107	-10.5594	-8.799
RACGAP1	3.10203	-10.8979	-4.53638
PARP12	7.53082	-11.9938	-9.10388
METTL9	6.96112	-10.7563	-9.03362
TMX4	3.20917	-11.9938	-8.9768
RANBP17	1.11998	-10.6381	-9.40452
PNN	6.35218	-11.9938	-9.18072
TP63	2.60932	-10.7292	-9.02876
WNK1	2.40639	-10.8032	-9.22628
REEP4	2.61124	-10.7971	-9.16412
UPF2	2.32745	-11.9938	-8.88389
GNB4	3.53727	-10.5222	-4.42741
EPB41L5	4.48474	-10.7159	-9.06371
GPN1	1.66449	-11.9938	-4.93062
ATP13A1	1.91027	-10.5776	-9.34797
GPCPD1	2.46706	-10.7603	-9.67261
TRIM36	3.65587	-11.9938	-9.14428
COPRS	7.30988	-11.9938	-4.69112
XPNPEP1	2.78188	-11.9938	-9.07458
MRPL17	2.34566	-10.5856	-4.71976
SERINC1	4.20983	-10.7499	-5.37845
LANCL2	1.08545	-11.9938	-8.91343
SMC4	5.18851	-10.6198	-4.49303
MDN1	1.25687	-10.3273	-4.32453
ZBTB40	2.22139	-11.9938	-7.85091
ARL8B	3.69665	-11.9938	-8.754
BABAM1	2.68347	-11.9938	-9.41871
CNTLN	2.32832	-10.9316	-9.30451
GAR1	1.90507	-10.9702	-8.9945
SMPD3	3.55933	-10.5465	-4.76702
FAT2	1.28401	-10.8462	-8.51025
EMC3	5.48617	-10.7133	-8.94063
TMEM14C	6.148	-10.5652	-2.46652
SPATA7	4.14552	-11.9938	-3.36215
FAM135A	2.03825	-11.9938	-4.37018
TBC1D14	2.36955	-11.9938	-4.95803
HECW2	1.2913	-11.9938	-4.55102
GNG12	6.10462	-10.6333	-4.21829
LRWD1	2.55867	-11.9938	-9.5191
CNOT8	5.30868	-10.7982	-9.7134
ENOPH1	3.79303	-10.2848	-3.45005
SCOC	5.7552	-10.4755	-9.15837
ACIN1	3.12848	-10.6793	-9.20672
AMFR	3.62078	-11.9938	-9.5102
MYT1L	1.61959	-10.1474	-4.15054
MCTS1	2.22674	-10.8008	-9.41356
NWD2	1.06044	-10.1291	-2.45389
SUFU	1.09348	-10.2505	-8.84253
CEP164	2.51122	-11.9938	-7.77772
DNAJC16	2.65056	-11.9938	-4.19201
WDR37	3.08071	-10.668	-8.8318
SIK3	1.37109	-11.9938	-9.47054
DERA	6.19094	-10.7666	-9.22168
CHTOP	1.33466	-10.8507	-2.23253
PRRC2C	5.78657	-10.6684	-8.99899
OARD1	6.88154	-10.3625	-9.43541
NUB1	4.61922	-10.1728	-3.39157
CTDP1	3.6902	-11.9938	-4.98627
NME7	4.65318	-10.8147	-9.56985
TNPO3	7.65796	-11.9938	-4.58832
FHOD1	1.50344	-11.9938	-4.23291
MRVI1	2.16855	-10.7314	-5.06989
SLC4A7	7.09842	-10.7118	-4.24825
ROBO1	1.7587	-11.9938	-9.15068
CAPN7	4.2044	-10.8082	-9.48562

## Sheet: 2 cell_stage
Gene name	RNA expression at zygote stage	Protein expression at zygote stage	Protein expression at 2cell stage
ESYT3	2.98851	-10.7611	-4.61176
PABPN1L	6.4471	-11.9938	-4.9103
COL6A6	2.45184	-10.5302	-4.965
ZSWIM8	1.23619	-10.4645	-4.7305
EXOC5	4.14915	-10.737	-4.13038
CHD2	5.19462	-11.9938	-1.86809
UNC13B	1.33373	-10.6424	-5.18286
ZNF609	2.69667	-11.9938	-4.69231
KIAA0355	3.85916	-10.4125	-9.59537
CASC3	6.22814	-11.9938	-9.95674
ACOX3	1.77801	-10.4142	-4.85588
EIF3H	7.20288	-11.9938	-3.34929
ASAP2	4.68461	-10.7436	-5.11738
SART1	2.45719	-11.9938	-3.63879
EMC8	6.31398	-10.7323	-4.04866
XPOT	4.2084	-11.9938	-4.06909
GSTZ1	1.51719	-11.9938	-9.51729
KDM1A	4.50231	-10.7069	-5.35042
HIP1R	3.7357	-11.9938	-9.65392
ANKRD17	5.64438	-11.9938	-9.95478
FKBP6	3.94394	-11.9938	-5.29339
ULK1	2.48786	-11.9938	-9.96312
USH2A	1.24769	-10.0064	-3.70646
SAP30	5.31541	-10.3753	-4.6914
SF3B1	5.82227	-11.9938	-5.09847
STAM2	3.18737	-10.6426	-5.38665
FLOT1	5.94518	-11.9938	-4.43056
LRIG2	1.70977	-11.9938	-9.6771
PCF11	4.93424	-11.9938	-9.15435
CAMTA2	3.85741	-11.9938	-4.91786
RTN3	4.86674	-10.8969	-3.16077
ARIH2	4.54954	-10.569	-5.09232
ZFYVE9	4.10799	-11.9938	-1.70614
FGFR1OP	5.58977	-10.6724	-9.71602
MAP4K4	2.4008	-10.6205	-5.41657
LATS1	2.31804	-10.6886	-4.18505
FTCD	3.96452	-10.444	-3.51412
BMP15	7.9178	-10.2638	-9.95429
GAS8	1.11413	-11.9938	-2.54387
NRAS	4.56818	-11.9938	-5.38378
FABP3	2.61347	-11.9938	-4.94957
SRP19	5.85172	-11.9938	-3.88238
VIL1	3.13092	-10.5557	-4.80202
MYZAP	3.54641	-10.5367	-4.62057
BCR	2.98114	-10.5886	-9.79043
NEFH	6.04681	-11.9938	-4.53692
PEPD	1.86426	-11.9938	-9.90743
ALAD	1.66391	-10.6283	-3.2819
GLUL	2.52707	-11.9938	-3.37518
ZNF44	4.85804	-10.7316	-3.52379
COX7C	7.56883	-11.9938	-9.97439
CD36	5.87296	-10.8291	-9.63687
YBX3	5.10397	-11.9938	-4.98092
HMGA1	5.03841	-11.9938	-9.95561
NDUFB7	3.62052	-10.8472	-4.91318
DES	2.40717	-11.9938	-9.82164
RAB4A	2.3945	-10.9765	-4.18372
IDS	3.67705	-11.9938	-9.96966
ME2	1.20327	-10.6313	-4.67629
IL4R	1.20513	-11.9938	-9.88155
APC	4.60514	-10.7885	-4.43557
MAPK3	1.08899	-10.384	-3.02819
HNRNPH1	3.64176	-11.9938	-4.794
RNASE4	1.38946	-10.61	-4.92918
RFC1	5.50795	-11.9938	-9.9893
THBS4	5.51657	-10.5277	-9.97109
ITGAE	3.19929	-10.4584	-3.70695
PBX2	1.65871	-11.9938	-2.28437
ARL1	4.58374	-10.7255	-9.92153
EIF2D	2.54511	-11.9938	-2.04329
EPS15	3.65666	-11.9938	-9.34868
NAMPT	2.49447	-10.5819	-5.04959
ME1	2.74023	-11.9938	-9.52474
MARCKSL1	2.42574	-11.9938	-4.81181
FNTA	5.185	-10.4715	-4.37783
GSK3B	2.93222	-11.9938	-9.87955
LIG4	2.37295	-11.9938	-9.82916
PEX5	3.44704	-10.8735	-4.61443
PGGT1B	3.70231	-11.9938	-9.74272
LIMK2	2.9172	-11.9938	-4.83888
CLTCL1	1.09253	-11.9938	-4.79791
BLM	3.17032	-10.7961	-9.84829
HAP1	5.47354	-10.6406	-4.8584
CDH12	3.7385	-11.9938	-5.17687
SEC13	5.10298	-10.6161	-4.36141
ARPP19	3.76582	-10.8132	-4.29873
BCAR1	1.43931	-11.9938	-4.03046
SEC61G	6.54104	-11.9938	-9.82935
RAB10	5.88149	-11.9938	-9.43966
UBE2N	6.05654	-10.7557	-3.55749
NCALD	3.87442	-10.5221	-4.30857
UBE2H	6.96516	-10.5981	-4.94249
SNRPG	5.93734	-10.5797	-5.02416
ABAT	2.53004	-10.6396	-9.94454
SARNP	2.4038	-10.6959	-4.19541
PFKP	5.37953	-11.9938	-9.74708
CSTF1	6.31974	-10.2732	-3.72132
GABPB1	4.37541	-10.4382	-3.55671
NSUN2	2.83773	-10.569	-4.87715
CGNL1	1.18621	-11.9938	-3.31225
TP53BP1	2.40866	-10.5339	-1.34113
MYO1E	2.76019	-10.3477	-9.92327
CSTF3	3.26065	-10.9298	-9.14232
TIAM1	6.86189	-10.6108	-5.07059
ZBTB17	4.12065	-10.7818	-9.09981
PRKAA1	1.82895	-10.9018	-5.0651
SQSTM1	4.79721	-11.9938	-4.93424
CUL2	1.36894	-10.5979	-4.71386
SAFB2	2.96112	-10.5126	-9.12337
MAP7	3.62885	-10.7783	-4.34824
GNA13	5.93113	-10.6163	-4.54096
ZNF234	1.03419	-10.7806	-9.96813
TRIP12	5.97516	-11.9938	-5.6351
CBX2	3.15788	-11.9938	-2.74154
ARL6IP1	7.06677	-11.9938	-4.41813
EEA1	2.9944	-10.5242	-9.33254
NSDHL	4.83207	-11.9938	-4.80302
TAB1	2.48564	-10.5586	-5.38167
VPS72	6.99078	-11.9938	-9.52733
ZNF239	2.47242	-11.9938	-9.74998
SRSF7	5.61529	-10.6476	-4.59413
HAGH	5.86164	-11.9938	-4.13603
C2CD3	1.88832	-11.9938	-8.9462
FBXO43	4.89292	-11.9938	-9.9581
ANO6	4.91197	-10.5465	-9.36703
ODF2	4.23814	-10.7843	-9.61193
ZRANB3	1.22196	-10.6497	-9.71204
PPP1R15B	3.17052	-10.7211	-4.27426
HECTD3	3.27218	-10.7162	-5.13773
RBM26	4.19	-10.7158	-3.56451
ATPAF1	2.4386	-11.9938	-4.9116
AK9	3.68166	-10.2044	-3.73542
DDI2	1.36979	-10.6544	-4.43662
C20orf194	4.13938	-10.7021	-5.17335
NDUFAF5	1.48092	-11.9938	-5.38994
HDGFL1	1.17961	-11.9938	-9.99772
STRIP1	4.18229	-11.9938	-4.5958
PPRC1	6.87246	-11.9938	-9.73408
LPCAT4	7.07215	-10.2348	-0.244429
CRYBG3	1.30785	-10.4665	-3.30881
LHX8	5.34665	-11.9938	-4.05439
HEATR6	1.62828	-10.9547	-2.6749
TENM4	1.01048	-11.9938	-4.49898
FAM53A	1.34788	-11.9938	-9.62083
TIGD7	2.85796	-10.6246	-3.36841
JMJD6	2.3141	-11.9938	-9.33009
DHX57	2.45559	-11.9938	-3.12419
EDC4	3.09289	-10.6543	-4.81651
MZT2A	1.27158	-11.9938	-4.82268
RICTOR	2.70136	-11.9938	-5.44631
ANKRD11	4.69523	-10.3827	-3.93286
CYP20A1	2.8803	-10.874	-4.83843
CD109	1.12196	-11.9938	-4.3345
AEBP2	1.34557	-10.3707	-2.92548
ZNF662	3.11731	-11.9938	-9.45128
FGD6	3.26114	-10.4392	-4.36553
STOX1	3.33334	-11.9938	-9.64741
RAPH1	2.34981	-10.7906	-4.72795
CYFIP1	3.30582	-10.6676	-3.20668
EPM2AIP1	1.71269	-11.9938	-9.08505
MOB1B	1.13545	-10.6583	-9.37289
CCDC186	4.99963	-10.5146	-5.38644
ZNF571	5.27528	-10.5237	-5.1232
FAM220A	9.71751	-10.3656	-2.89465
IRF2BP2	2.01671	-11.9938	-9.57846
CNTRL	4.8956	-10.571	-1.30523
AACS	3.71533	-10.4278	-4.36357
LAPTM4B	7.06082	-10.6257	-2.38541
SBF2	2.24368	-10.1886	-3.68654
DDX42	5.93833	-11.9938	-5.30138
DZIP3	3.37843	-11.9938	-9.78635
COL23A1	1.11483	-11.9938	-4.1188
NDUFA11	2.47722	-10.6318	-4.66709
MED12L	3.42548	-10.515	-0.96847
ERC1	4.15993	-11.9938	-1.489
RNF135	3.96673	-11.9938	-9.58307
PRR15	8.2145	-11.9938	-4.89414
LOXHD1	1.55764	-11.9938	-9.89811
GCC2	4.78012	-11.9938	-9.83241
UBR1	3.01962	-11.9938	-4.7981
CHERP	3.69356	-10.637	-2.95476
SRRM1	5.66209	-10.2593	-9.38636
SAMD14	1.09445	-11.9938	-4.16889
MYOCD	1.24445	-11.9938	-0.704981
ASPM	5.43443	-10.5662	-3.56787
LGI2	1.17084	-10.0507	-1.71904
EID3	4.38511	-10.9407	-9.7316
REXO1	3.29129	-10.5162	-9.70779
ARHGAP18	7.79909	-10.6302	-5.28366
ZNF561	3.05273	-10.5576	-2.73724
ZBTB8B	3.21922	-11.9938	-9.54281
SPATA5	3.90954	-10.5229	-3.93564
UXS1	4.96808	-10.7915	-4.7892
BOD1L1	4.94312	-11.9938	-9.16508
NUP43	3.49103	-10.614	-5.22002
NUP37	7.81529	-10.5364	-4.65184
NUP35	7.17254	-10.8028	-3.77173
SVIP	5.72038	-10.8188	-5.19604
KDM2B	2.08077	-11.9938	-3.86493
MOSPD2	4.09449	-10.6451	-4.80449
EXOC6	2.00681	-10.646	-4.43206
PNPT1	3.65955	-10.75	-9.63256
SLC16A10	2.57201	-10.5586	-4.39489
CHMP7	3.92199	-10.1067	-9.34056
LMO7	5.35197	-11.9938	-4.2425
PHIP	2.32433	-10.6671	-9.97084
CNKSR2	2.60126	-10.5024	-5.77743
SUSD6	5.80432	-10.6407	-4.72523
LPIN2	5.86362	-11.9938	-4.97407
MYO18A	1.38392	-10.9858	-2.78123
DHX38	3.75633	-10.3536	-2.12078
PIGK	1.53122	-10.3033	-3.91856
ANP32B	7.59809	-11.9938	-9.92858
ARPC1A	3.88907	-10.6717	-9.39275
NRCAM	1.46261	-10.4756	-3.94039
KAT5	1.12508	-10.2978	-9.15714
GLYATL1	6.07506	-11.9938	-9.66903
OSBP2	1.74187	-10.6302	-4.8087
RPE	3.53519	-11.9938	-5.46986
MRPL38	2.2612	-11.9938	-9.61969
MTERF3	6.07333	-11.9938	-5.31561
MCRS1	4.18655	-11.9938	-9.34839
OTUD5	4.26962	-11.9938	-9.89221
TRMT2B	2.26232	-11.9938	-5.28702
CCDC34	4.95466	-11.9938	-8.80029
DHTKD1	3.935	-11.9938	-5.21501
ITCH	3.63824	-10.213	-4.27909
RADIL	5.66767	-10.946	-5.13919
PDLIM2	3.46418	-10.7446	-5.4332
DNAJC1	4.85268	-10.4358	-2.8475
FAM227B	2.00458	-11.9938	-4.54734
ZNF512	3.90287	-11.9938	-9.87121
C5orf34	5.62904	-11.9938	-5.17518
CFAP54	1.0539	-11.9938	-3.04147
LRRC7	2.98755	-11.9938	-9.72011
OPALIN	2.90491	-11.9938	-9.97484
PSMG3-AS1	1.04891	-10.2059	-0.583803
PHF12	3.98632	-10.3195	-4.77998
HMCN1	2.72146	-10.2774	-9.83844
CEP89	3.43414	-10.1106	-3.46261
RUFY1	2.5811	-11.9938	-9.88752
PKP4	2.60211	-11.9938	-2.91289
PIK3R4	1.10506	-11.9938	-2.86645
SCAF11	3.88323	-10.5871	-9.93687
SDHC	3.37058	-11.9938	-9.90515
HNRNPAB	2.41778	-10.9115	-9.97049
CDC6	5.1184	-10.6424	-4.13169
SH3GL1	4.04273	-10.8418	-5.00898
MICU1	3.90819	-10.4417	-3.53057
MAPKAP1	5.6552	-10.917	-5.16727
C16orf70	4.32357	-10.8303	-4.6755
HAUS8	5.41291	-10.7462	-4.96495
ISCA1	2.54295	-10.4706	-9.37688
NUP85	4.47712	-10.7139	-5.18924
HIRIP3	4.50263	-11.9938	-3.87644
TMEM59	4.8005	-11.9938	-4.7418
ITPA	3.17085	-10.6766	-3.9781
API5	4.70624	-10.6781	-4.86386
FAM117A	5.08824	-11.9938	-5.47996
LRRCC1	1.9842	-11.9938	-2.58448
AMBRA1	5.22684	-11.9938	-2.95812
ADAM19	4.52319	-10.8004	-4.57044
ZNF541	1.59212	-11.9938	-4.91421
XRN2	7.56647	-11.9938	-9.05117
SIK2	1.3535	-11.9938	-4.78192
DDX47	6.05167	-10.4924	-9.82396
ANAPC1	3.2067	-11.9938	-9.02902
RBSN	2.06517	-11.9938	-9.11288
ADNP	2.29566	-11.9938	-4.78555
CENPH	4.36703	-11.9938	-9.87137
GOLPH3	5.48375	-11.9938	-4.14674
FAM83D	1.60104	-11.9938	-9.24585
PRR36	1.37597	-11.9938	-3.20133
DHX33	4.3798	-10.3851	-4.39294
SUDS3	6.7306	-10.4443	-4.1793
TUBA4B	6.48373	-10.5215	-9.57076
RNF121	2.60224	-10.5192	-5.35576
WDR76	4.7731	-11.9938	-3.94615
WDR41	6.77897	-11.9938	-9.81843
C12orf10	1.07893	-10.7296	-4.30971
SENP2	4.03611	-11.9938	-1.63638
ZDBF2	1.75003	-11.9938	-4.99978
PLXNA4	1.37394	-11.9938	-9.75876
CD163L1	1.19254	-10.2057	-2.93711
PICK1	1.31854	-10.6052	-4.33923
SH2B1	2.6092	-10.3435	-9.69427
STRN4	2.21168	-11.9938	-4.55748
DDX28	3.57566	-10.7404	-9.87009
TXLNG	5.86051	-10.6831	-4.32078
NECAP2	6.86003	-10.7198	-4.53231
WDR70	5.73548	-10.7211	-5.12702
CUEDC1	1.8183	-10.0158	-2.28687
AURKAIP1	2.68624	-11.9938	-9.88112
GLTP	1.81108	-10.876	-9.9881
ZNFX1	2.7432	-10.6896	-2.14361
IMPACT	2.05907	-10.5748	-4.77228
MBD2	1.3352	-10.6254	-4.07651
NLK	3.02335	-11.9938	-3.5444
MTRF1L	1.31581	-10.8327	-4.31679
NDUFA12	5.53157	-10.692	-9.92871
TMEFF2	2.16028	-11.9938	-3.28568
ZNF223	2.71603	-11.9938	-5.47477
RPS6KA6	1.37007	-10.5033	-4.26411
FBXO3	2.70699	-10.9516	-5.40232
TRAPPC2L	2.41793	-10.5422	-3.38334
WWC3	4.27335	-10.3909	-4.08913
YEATS2	3.40472	-10.5401	-9.82143
CIZ1	3.48643	-11.9938	-9.23066
CORO1C	4.05479	-11.9938	-4.45203
POLI	1.7735	-11.9938	-4.37689
BAIAP2	6.47191	-10.4725	-4.41421
INVS	1.60478	-10.6313	-5.35545
R3HDM2	2.56521	-11.9938	-9.824
LAMTOR2	4.77751	-10.2319	-5.19945
MRPS17	2.22714	-10.7051	-4.59516
RAD54L2	5.5318	-11.9938	-9.6711
HSPB11	7.33162	-10.8292	-4.99563
KCTD3	3.15373	-11.9938	-1.97334
USP16	7.27891	-11.9938	-9.62991
IER3IP1	7.54211	-11.9938	-9.83002
PEX16	1.05427	-11.9938	-5.31598
NCOR2	1.28144	-11.9938	-2.8149
SPCS1	6.95202	-10.2879	-9.90594
ARFGEF2	3.71701	-11.9938	-3.39401
ARFGEF1	3.47922	-10.4533	-5.1346
EPN1	1.20642	-10.758	-3.81262

## Sheet: 4 cell_stage
Gene name	RNA expression at 2cell stage	Protein expression at 2cell stage	Protein expression at 4cell stage
GTPBP10	4.52207	-10.1797	-8.09437
RABGAP1L	2.24625	-10.2144	-9.46675
GPR89A	1.07246	-10.1236	-4.49719
KRIT1	2.43141	-11.9938	-9.50823
MPHOSPH10	5.30021	-11.9938	-9.9683
ARHGAP33	2.03678	-11.9938	-9.49642
CHD1	3.69422	-10.1509	-3.34871
MID1	2.49619	-10.1663	-3.69955
MTSS1	4.20019	-11.9938	-8.59343
PPIP5K2	2.39036	-10.2097	-9.47034
HNRNPR	3.33632	-10.2695	-4.75723
LIAS	2.07788	-10.3602	-9.20452
PEX1	1.83294	-10.2944	-3.79229
ZPR1	2.26553	-10.1898	-8.79974
TRIM3	2.65501	-11.9938	-9.92197
GIGYF1	1.85259	-10.3957	-9.45747
SUPT3H	4.68989	-10.359	-3.95101
TOM1L1	5.62512	-10.1659	-3.54461
LTN1	3.47207	-11.9938	-9.30889
IPO13	2.80034	-10.0722	-9.84699
KIF20A	3.58036	-10.0957	-9.08522
ABCC6	4.05968	-11.9938	-3.29777
DHFR	2.75731	-11.9938	-9.30664
CFD	1.25435	-11.9938	-9.0156
OXT	5.10185	-11.9938	-9.07279
CTSL	4.33719	-11.9938	-7.7023
HNRNPC	6.44565	-10.2164	-9.76985
CCNB1	9.48324	-10.0459	-8.21995
FOSL2	2.13065	-11.9938	-9.35418
IGFBP3	3.81258	-11.9938	-8.74106
CTNNA2	2.30329	-10.5273	-3.94333
HMGB2	7.59074	-10.3113	-9.05628
PON1	2.07365	-10.2118	-4.52805
GRN	3.71575	-10.0306	-9.69394
CLIP1	5.08264	-11.9938	-9.85796
FGF9	4.45405	-11.9938	-9.88451
ABCC1	3.53984	-10.0055	-9.46627
MCM5	4.31183	-11.9938	-9.16469
NOS2	1.18422	-11.9938	-8.45819
RPA3	3.19355	-10.1057	-9.62434
FUS	3.61969	-11.9938	-9.38284
SERPINF1	5.36375	-10.2512	-8.57648
NUP62	6.18157	-11.9938	-9.28532
IGHMBP2	2.15645	-10.4076	-9.50884
ACTR1B	2.90872	-10.1077	-9.70432
TMPO	4.28892	-10.0495	-8.45084
RPL35	8.48997	-11.9938	-9.49694
EIF1AX	4.61036	-10.1003	-9.29044
PIP4K2A	4.98149	-10.3344	-4.18908
LIG3	3.11259	-11.9938	-9.60082
EMD	1.8109	-10.3188	-9.32565
SSR4	3.48012	-10.2553	-9.20931
ALDH5A1	3.07108	-10.0034	-4.62372
POLR2H	4.64547	-10.1992	-8.98147
SRP54	2.91518	-10.3763	-9.54368
ACTR1A	2.76801	-10.1247	-9.75323
RPS15A	8.71465	-10.1987	-9.38353
ARF6	3.35839	-10.0515	-9.73922
MT1X	7.87953	-11.9938	-8.82377
ERH	6.74958	-10.1272	-9.244
RBM10	1.89849	-11.9938	-9.68275
TFAM	2.31856	-10.0877	-7.46196
ZNF90	2.37856	-10.0953	-8.22195
EEF1A2	1.78196	-10.2042	-9.11084
SRSF4	4.6346	-10.2159	-9.09742
DDR1	2.96001	-11.9938	-9.34283
LAMTOR4	3.57978	-11.9938	-9.25982
MAP3K12	1.03028	-11.9938	-9.79307
CHD3	2.57708	-10.3487	-7.4176
SF3A3	8.54664	-10.3939	-3.85981
ELAVL2	3.47274	-11.9938	-9.28752
EPS8	2.78414	-11.9938	-9.83689
CBX3	2.97839	-11.9938	-9.33835
TUBB3	5.78917	-10.1367	-9.72349
PRPF4B	1.70064	-11.9938	-8.952
SEMA5A	1.71023	-10.2528	-9.2713
MTMR2	3.60933	-10.1171	-8.72454
CUL4B	4.17506	-10.4176	-8.30967
DYRK1A	4.71727	-10.3058	-8.13339
AUH	2.20089	-10.2332	-4.36475
COTL1	1.88016	-10.49	-3.67982
NUMA1	1.25802	-10.2597	-2.44285
PCM1	4.71773	-10.4374	-9.62847
STK38	5.03175	-10.1852	-9.83896
RAB35	3.29823	-10.3218	-8.66404
MTFR1	4.65559	-10.4477	-8.87989
FAM161A	4.63097	-11.9938	-9.80892
C2orf76	5.74259	-11.9938	-9.25641
ARL13B	6.02984	-10.1205	-9.06657
COBLL1	2.87508	-10.1818	-9.33323
OTUD3	5.36151	-10.009	-9.78268
ATRNL1	1.23658	-10.1123	-8.44372
LYPLAL1	2.87744	-10.2394	-8.32961
FBXW9	1.58559	-10.0409	-3.96625
ATG16L1	2.18755	-10.1788	-8.60995
CCDC102B	1.46554	-11.9938	-9.71311
SPECC1L	1.47379	-10.3973	-4.44028
DUS1L	2.26906	-10.0171	-9.60944
FAHD2B	1.68815	-10.1032	-7.79775
FAHD1	3.16326	-10.2622	-9.30515
ZC3H14	5.17443	-11.9938	-9.67136
FIP1L1	7.5126	-10.3289	-4.0908
FAM131A	2.40135	-11.9938	-9.2123
DNMBP	2.67858	-10.2034	-9.75862
MMS22L	2.08719	-10.104	-8.23263
CAPN12	2.16667	-10.3088	-8.40728
RAB11FIP2	1.16421	-10.1065	-9.32638
SH3BP5L	2.19001	-10.2082	-4.57685
MON2	2.1501	-10.2893	-8.7701
DHX29	4.95041	-10.1165	-8.39899
KCTD20	1.74896	-10.2281	-7.27509
TMEM179B	3.77134	-10.3786	-9.77176
RNF180	1.29172	-11.9938	-9.99746
CADPS2	2.78501	-10.3712	-3.51558
VSIG10L	1.16717	-10.2969	-8.28478
BPHL	1.09308	-10.2591	-4.55103
TRIM50	1.59569	-10.082	-9.83994
MAP7D3	2.53011	-10.322	-7.69749
GPALPP1	3.24087	-10.2454	-9.03222
SCYL3	2.35812	-10.1723	-3.91253
WDFY3	1.99808	-10.4821	-8.92442
TMEM256	5.1989	-10.2622	-8.55401
GUF1	1.61439	-10.2167	-4.53385
ARFGAP2	2.69762	-11.9938	-7.35105
WDSUB1	2.82462	-10.3227	-8.60258
NECAP1	3.35245	-10.2517	-4.21858
TDRD7	3.67385	-10.2313	-9.23768
WDR66	1.07404	-10.3359	-9.08434
PREX1	3.42134	-11.9938	-8.8887
CSGALNACT1	2.46166	-10.2325	-9.63525
TRPC4AP	4.95774	-10.1932	-8.13991
PPP4R1	3.71339	-10.1853	-8.38425
BRK1	5.2792	-11.9938	-9.73517
UCMA	4.02448	-10.242	-9.49151
ATXN2L	5.48914	-10.069	-3.7111
IFT81	1.67459	-11.9938	-9.42812
KAT6B	2.73433	-10.1917	-9.7838
UBXN4	7.35534	-10.4495	-8.52079
SLC9A6	3.53739	-10.1061	-8.67972
NUP205	3.56394	-10.1567	-4.36138
GTF3A	1.85827	-10.0325	-4.44462
NELL1	3.20967	-11.9938	-9.5634
OSTF1	3.87321	-11.9938	-9.79714
MAL2	2.69345	-10.0822	-8.39891
NUDT16	3.10381	-10.1842	-9.82935
PPP1R13B	4.55641	-10.2327	-3.8469
PRAP1	2.66654	-11.9938	-9.99761
SMG1	3.22222	-11.9938	-9.0338
PCDH15	2.15782	-10.3411	-2.59022
CDK5RAP2	1.0931	-10.6011	-9.56531
IWS1	10.0989	-10.2456	-9.72356
SORT1	2.59212	-11.9938	-9.46716
APBA2	1.86845	-10.1173	-9.94873
RARRES2	5.71791	-11.9938	-9.72085
VPS25	4.73855	-10.198	-8.93473
TACO1	2.29385	-10.2204	-9.23563
URM1	1.39728	-11.9938	-9.23902
NDUFAF3	1.51033	-10.0427	-8.61056
TMEM70	1.4651	-11.9938	-9.58285
HTATIP2	2.76041	-11.9938	-8.77055
RUSC1	1.53019	-10.0479	-2.04793
KIFC1	1.97057	-10.2782	-8.978
OSBPL1A	5.62103	-10.2935	-7.71608
FANCD2	3.66732	-11.9938	-8.47174
DDX24	7.1728	-11.9938	-9.15352
TMEM245	4.2596	-10.1868	-8.31008
PIGU	6.6031	-10.5717	-9.83439
YTHDC2	1.77674	-11.9938	-7.89732
UNKL	7.06972	-11.9938	-8.77308
FN3KRP	2.89742	-11.9938	-4.27248
MKNK2	5.0899	-10.2808	-9.58951
PARVG	3.21672	-11.9938	-9.77987
ATP13A1	1.90819	-10.4162	-9.8444
MRPL47	3.34919	-11.9938	-9.84782
GPCPD1	2.52434	-10.39	-9.65231
LZTFL1	1.33411	-10.3491	-8.53711
CMC2	7.43211	-10.0274	-4.28231
VPS45	3.20477	-10.0546	-9.56841
MDN1	1.419	-10.2008	-8.34537
TBC1D23	6.61734	-10.2417	-4.4878
LYAR	7.06921	-10.3296	-4.73768
MORF4L1	7.76302	-10.3308	-9.75404
UQCR10	2.84254	-10.3307	-9.45475
CNOT8	5.5762	-10.2891	-4.56249
DNAH17	1.50395	-11.9938	-8.93718
EBF1	4.42906	-10.0124	-8.57978
DDX20	3.595	-11.9938	-9.55525
EVL	1.52126	-11.9938	-9.80147
HERC5	2.12152	-11.9938	-8.68417
APPL1	2.72225	-10.4896	-8.53466
ACIN1	3.50887	-11.9938	-9.84553
AMFR	4.63929	-10.0932	-9.20983
BAG5	3.56061	-10.2996	-9.31339
RAB23	2.14764	-10.2452	-9.32651
FAF1	2.81807	-10.4642	-9.51523
JAG2	1.33074	-10.4374	-9.91518
CNPY2	1.68992	-10.088	-9.70527
DERA	4.46241	-10.2172	-4.38351
STK24	6.83153	-10.1843	-9.21827
PCLO	2.32151	-10.011	-3.11381

## Sheet: 8 cell_stage
Gene name	RNA expression at 4cell stage	Protein expression at 4cell stage	Protein expression at 8cell stage
GOSR2	4.47011	-11.3858	-9.57264
LAMA5	1.23251	-10.6965	-9.94217
AQR	3.7983	-10.1214	-9.61974
ASTN2	3.69989	-10.8978	-9.90228
RAD17	3.80688	-10.5848	-9.03462
RHOBTB3	5.40144	-10.7588	-8.1999
ATG7	3.99781	-10.1519	-8.24963
APOC1	2.64042	-10.0132	-9.98159
BCR	3.39584	-10.1459	-7.2433
EPCAM	4.95145	-11.5323	-9.21211
NAGA	3.36786	-10.2996	-9.23708
ERCC2	3.68826	-11.9938	-2.71642
ITGA6	2.94244	-11.3826	-9.23442
TUBG1	5.66803	-10.8857	-9.9314
CDC27	5.2264	-11.2379	-7.85261
PRKCI	2.29707	-10.7796	-9.17378
SRP9	4.37311	-11.3601	-8.48557
VPS41	1.94165	-10.2886	-8.43599
DNA2	3.71715	-10.8525	-3.19387
AGFG1	3.16887	-11.3879	-7.83267
TMSB10	1.16189	-10.2676	-3.17624
PTPN11	3.19563	-10.8591	-9.27984
ANK3	4.00238	-10.4914	-9.9422
TARDBP	5.322	-10.1203	-8.13721
GOLGA4	3.74841	-11.3362	-9.06942
CUL2	1.76145	-10.1621	-8.18184
SHPRH	1.15762	-10.7389	-1.79752
WTAP	3.99724	-10.6316	-2.06817
RNPS1	4.49705	-10.2354	-9.21219
MTHFSD	1.29726	-10.0088	-8.94582
EMC4	2.69071	-10.3433	-8.97598
CAPRIN2	4.85549	-11.5028	-3.68396
FAM117B	3.41477	-10.5699	-7.23485
OLFM4	2.39249	-11.3194	-2.97962
KDM3B	2.5172	-10.8532	-3.31239
TAF8	3.97449	-10.6492	-9.13424
PIM3	2.90576	-10.0714	-9.483
VPS8	2.08544	-10.1967	-2.27448
SMC1B	2.16375	-10.1303	-9.15421
RNASEH2C	2.72243	-11.2226	-8.88555
DENND1A	3.42998	-10.554	-9.90261
EXOC2	3.31612	-10.0258	-9.77977
TRERF1	1.24143	-10.8639	-9.16401
SH3GL3	3.71246	-10.2727	-3.49372
MICU1	3.6504	-10.7969	-7.67823
CPEB1	4.38856	-10.1196	-9.00304
ESF1	4.51955	-11.9938	-2.92666
TANC2	2.30761	-10.7661	-9.18091
PLXNA4	2.32071	-11.9938	-9.57996
IFT46	5.20931	-10.8632	-9.2246
LANCL2	2.90831	-10.1079	-8.87448
TXLNG	5.67141	-10.2764	-9.90745
GAR1	1.41874	-10.2878	-9.19957
SLC2A8	2.16838	-11.3841	-9.03497
SUCO	3.16742	-10.1561	-7.37016
SCOC	5.16512	-10.7098	-9.31892
ZNF223	2.52554	-10.398	-3.64213
KMT2B	4.18899	-10.8119	-9.86521
PHTF1	4.08478	-11.9938	-9.9468
G3BP2	3.59457	-10.0529	-9.07269
CEP164	2.60225	-11.9938	-8.53511
SCML2	2.57341	-11.3966	-8.8558
INVS	1.8369	-11.9938	-9.9979
R3HDM2	2.6698	-11.3176	-7.91757
LRRFIP2	4.92738	-10.8097	-9.4086

## Sheet: Morula_stage
Gene name	RNA expression at 8cell stage	Protein expression at 8cell stage	Protein expression at Morula stage
PSMD11	4.72787	-10.9714	-9.91192
UBE2C	9.71094	-11.1487	-9.54275
HNRNPDL	8.49355	-11.0124	-8.71656
NPC1	3.80384	-10.1933	-9.84759
ARPC2	7.48791	-10.0246	-9.42325
GNPAT	3.15111	-11.1364	-9.88786
EIF3H	9.12037	-11.9938	-9.47742
KLK10	2.08973	-10.9259	-8.78445
BUB3	6.99211	-11.1602	-9.22276
SPAG9	2.04532	-10.0424	-9.76066
TBCA	5.40243	-10.1314	-8.93917
PEX14	2.38123	-10.9149	-8.81201
MTX2	2.18445	-10.1872	-8.17681
WBP4	3.83527	-11.9938	-9.90842
SLC25A12	2.51814	-10.9858	-9.9265
EIF3J	7.46985	-11.9938	-9.16981
CDKL5	1.83992	-11.9938	-9.83201
KLHL18	4.83435	-11.9938	-9.94123
ZWINT	5.83786	-11.0905	-7.77927
CDS2	2.65709	-10.2365	-9.1141
TOMM40	5.47948	-10.1111	-9.66962
EDN1	1.13852	-11.9938	-9.70242
CDK1	6.43657	-11.9938	-9.73839
HNRNPC	8.38146	-11.9938	-9.80606
SNRPA1	7.03165	-11.0857	-2.31059
LAMC1	2.89261	-11.0362	-9.96268
RALB	3.51198	-11.0694	-9.21086
STMN1	5.03654	-11.9938	-9.141
YY1	7.43584	-11.1536	-8.14331
HMGB2	7.51197	-10.1093	-9.10688
RPL10	10.3207	-11.0943	-9.70507
RPA1	3.8854	-10.1328	-9.97799
GRN	5.63651	-11.9938	-9.80737
RPL12	10.3576	-11.9938	-7.20582
RRM2	9.24191	-10.1732	-9.84914
HNRNPH3	4.09775	-11.9938	-8.09721
DUT	5.38059	-10.9745	-2.35399
CTNNA1	5.67524	-10.156	-9.01132
BSG	5.725	-10.0506	-2.55581
NUP214	3.36503	-11.9938	-9.47909
MAP2K2	2.60952	-11.9938	-9.52358
ATP6V1E1	6.67558	-10.1281	-9.61108
COIL	4.83334	-11.9938	-9.49707
PRPH	2.95453	-10.1966	-8.07774
HELZ	3.19684	-11.9938	-7.97401
HTT	1.74794	-11.9938	-9.70714
PSMC4	7.85079	-11.9938	-9.87447
CRK	6.65859	-11.1244	-9.15854
RPL27A	6.90642	-11.1157	-7.90605
MAP1B	2.84137	-10.8864	-8.25276
IQGAP1	5.03108	-10.1459	-9.94374
MCM2	3.51173	-11.0256	-9.76754
POLG	2.42134	-11.0801	-9.24043
RPS20	10.8446	-11.9938	-9.54497
SRP54	6.43587	-10.1529	-9.70551
RPL15	8.16086	-10.1123	-9.00719
RPL27	10.3594	-11.0888	-7.55023
RPL37A	10.0434	-11.0796	-9.80226
COPZ1	3.09006	-11.0848	-9.87191
SNRPF	7.54865	-11.9938	-9.17021
SNRPD2	7.45589	-10.9825	-9.65175
SNRPD3	6.9922	-11.9938	-9.86246
RPS28	9.55915	-10.9307	-9.78962
RPL30	11.783	-10.9569	-8.20058
RPL31	7.75536	-11.9938	-9.63575
RPL8	10.9139	-11.9938	-9.62766
PPP2R2A	4.851	-10.3685	-9.11558
YBX1	8.54496	-11.9938	-9.69475
TUBB4B	9.42847	-10.2335	-9.84668
EIF4G2	7.78454	-10.9374	-8.9396
PHEX	2.74155	-11.244	-9.82621
MRPS22	5.46674	-11.9938	-8.56874
RPL36A	3.76627	-11.154	-9.77468
RPL18A	9.59164	-11.0564	-8.49305
GBE1	2.4996	-10.1984	-9.68242
TCHH	1.31837	-11.1102	-9.65888
RBL2	1.52274	-10.2123	-9.09183
PMPCA	4.19594	-10.9523	-7.27949
TWF1	4.35339	-10.0984	-9.62181
STX4	2.31677	-11.9938	-9.78436
EIF2B5	1.9269	-11.0763	-9.87785
CBX3	4.55356	-11.0204	-9.6358
BIK	8.52936	-10.9458	-9.96319
CUL1	4.87115	-11.9938	-7.94805
DYRK1A	3.75973	-11.0496	-9.76746
COTL1	2.46133	-11.9938	-8.8689
HNRNPD	7.7009	-11.087	-7.36145
NOLC1	7.80302	-11.0045	-9.74056
NUMA1	2.51708	-11.9938	-9.50638
RAB35	4.78318	-10.1228	-9.84114
TMED2	5.90619	-11.0044	-8.99084
HERC1	1.68288	-11.1462	-9.76151
MAPK6	6.17021	-10.8978	-7.90345
ARL13B	3.29632	-11.9938	-8.9717
ARID4B	4.06386	-11.0069	-9.74047
BCORL1	1.20627	-11.9938	-9.68856
WDR44	2.96991	-11.1087	-9.73163
TMEM201	1.90695	-11.0079	-8.67358
OTUD3	2.88604	-11.9938	-9.72789
UBR4	1.56153	-11.0316	-9.80055
TSTD2	1.66991	-11.069	-9.59283
SNX30	1.7687	-10.1907	-8.28401
NADSYN1	1.18499	-11.0506	-9.06388
DHRS7B	2.2801	-11.0191	-9.35786
ARMC6	3.86149	-11.9938	-9.60983
C3orf33	1.71955	-11.9938	-9.18603
CRELD2	4.14286	-11.9938	-9.75094
MEX3B	4.78597	-10.5171	-6.43038
AEBP2	3.55049	-10.096	-9.67215
DNAH12	1.15783	-11.0185	-9.81717
MMS22L	1.8488	-10.8744	-6.98705
RAPH1	3.85496	-11.9938	-9.14755
DDX42	4.72038	-11.1417	-9.67364
NAV3	1.23694	-11.9938	-8.83348
UBR1	2.92051	-11.1088	-8.18677
UBR2	1.75056	-10.1889	-9.03919
ASXL1	2.11104	-10.964	-9.3219
MRPL41	5.34721	-11.0531	-8.35886
KLHL7	4.43234	-11.1132	-9.63379
KLHDC8B	1.2427	-11.1559	-8.80763
KIAA2013	3.38238	-11.9938	-9.02617
ASPM	3.38058	-11.0369	-9.48764
ENAH	3.56191	-11.9938	-9.73887
MRPL43	6.47567	-10.108	-9.58821
PDPR	2.97607	-10.1348	-9.86632
MCPH1	4.3551	-11.9938	-9.71591
KDM2B	3.32838	-11.1795	-9.77647
PPTC7	5.14285	-11.1487	-9.84289
GOLGA5	3.79735	-11.9938	-8.38293
FEZF2	1.60319	-11.0465	-8.85922
GPT2	1.47413	-11.0149	-8.87089
TRPC4AP	2.9722	-10.1224	-9.75738
ZC3H15	7.50076	-10.9632	-8.95527
PTPMT1	2.74989	-10.0994	-2.51831
OSCP1	1.87214	-10.2084	-9.76685
KAT5	2.08343	-10.2343	-9.67754
RNF34	7.79086	-11.9938	-9.6478
RPL36AL	7.41199	-11.154	-9.77468
NCLN	1.45319	-11.9938	-9.82728
CCDC124	4.42678	-10.9922	-8.18684
ZNF503	1.21275	-10.0764	-8.91255
PDXP	4.62734	-10.2231	-9.04239
ABHD14B	1.9308	-11.9938	-8.81407
RNF170	1.23043	-10.2551	-9.13025
ZIM3	8.33816	-10.0465	-9.2043
GFM1	4.51133	-11.0907	-7.65519
LGMN	7.77589	-10.1108	-9.58625
HNRNPAB	8.81217	-11.9938	-9.70095
TM9SF2	3.70025	-10.2504	-9.86006
AGPAT1	2.21709	-11.9938	-8.35633
TUBA1C	10.1119	-10.1648	-9.69082
MIEN1	3.88087	-10.048	-7.47807
OSBPL1A	2.39458	-11.9938	-8.90195
EIF2A	5.27152	-10.2559	-9.08235
UBL5	7.31994	-11.0787	-9.83594
SLIRP	6.11457	-10.9543	-8.09867
CLPB	3.88732	-11.9938	-8.96826
MAGT1	3.30906	-10.0245	-2.81197
SIL1	2.4145	-10.2605	-9.07467
PNN	8.43806	-11.9938	-9.15815
GGNBP2	7.09089	-10.9104	-8.84963
RPF2	5.55135	-11.1099	-9.76424
COPRS	5.0072	-11.1792	-9.9494
SMYD2	2.9113	-10.9241	-8.71093
STRN4	1.38189	-10.0208	-2.49353
BRWD1	3.33718	-11.1209	-8.8537
ATG3	7.15447	-10.9819	-9.8436
UFSP2	2.14455	-10.142	-9.98101
SDAD1	6.11542	-11.1109	-9.80424
FAM135A	1.86011	-11.0228	-9.78307
MBD2	1.41367	-10.9416	-9.6355
VPS29	2.55784	-11.0848	-9.87603
IFT172	1.2736	-10.2907	-8.77652
POLG2	2.67026	-10.3244	-9.78818
PUF60	6.28379	-11.9938	-9.6739
HERC5	3.4645	-11.9938	-2.5014
PTBP2	1.85849	-11.1061	-8.13909
FBXL3	4.97349	-11.9938	-8.04569
ACAD8	2.1144	-10.1144	-8.9562
CNOT11	3.00065	-10.9162	-9.58884
AGO1	1.20407	-11.9938	-8.9473
TRAPPC2L	2.56864	-10.8987	-7.27305
NFU1	3.4404	-11.1712	-8.33784
USP24	2.69208	-11.9938	-9.08267
ERGIC3	3.98967	-11.9938	-9.80275
ZBTB1	2.44147	-10.1019	-9.90885
SH3GLB1	2.71183	-11.0805	-9.83951
HBS1L	2.8438	-10.2824	-9.89097
LSM5	2.3238	-10.1813	-9.76137
NME7	2.15505	-11.9938	-9.78343
COPG1	2.15063	-11.0507	-9.8461
SEC23IP	1.8035	-10.2336	-7.44183

## Sheet: Blastocyst_stage
Gene name	RNA expression at Morula stage	Protein expression at Morula stage	Protein expression at Blastocyst stage
CCDC66	1.03231	-11.9938	-3.1878
CBX4	1.50462	-11.9938	-9.12574
EXOC5	1.6236	-11.9938	-9.08672
EIF3D	7.53005	-11.9938	-8.53862
TET3	1.30431	-11.9938	-9.26004
ZC3H11A	4.20537	-11.2316	-1.69495
ATP6AP2	3.75662	-11.4157	-9.32441
STK10	2.17881	-11.1076	-2.51607
PGM3	2.9765	-11.2784	-9.26096
MAP4K4	2.44135	-11.2859	-8.21864
GNAI2	4.29641	-10.3274	-9.95215
RPLP1	11.1319	-10.3368	-9.01147
IFI30	5.4187	-10.389	-9.18435
MAPK3	2.39544	-10.4638	-9.84057
CDA	1.82144	-11.9938	-8.41317
MCM5	4.8313	-11.2585	-2.08511
GNL1	2.74652	-11.9938	-7.67722
SERPINF1	6.34399	-11.2043	-9.21191
USP8	4.73436	-11.9938	-3.56148
PSMB2	5.47697	-10.5838	-2.78559
CDK7	6.68684	-11.9938	-9.28211
KPNA1	3.70144	-10.5094	-9.29405
GEMIN4	3.15782	-11.9938	-9.1672
GABARAPL2	6.20346	-11.9938	-9.21337
RPL23	10.6477	-11.094	-2.66037
RPS26	8.25054	-11.1449	-9.95575
TMSB10	3.02402	-10.2386	-8.96897
COG7	2.0687	-11.2963	-2.04192
ARF5	3.11013	-10.5095	-9.23592
PTPN11	3.46758	-10.555	-9.25548
CAMSAP2	2.96484	-11.1844	-9.94002
SF3A3	7.38654	-11.9938	-8.40799
PDCL	5.30876	-10.3425	-9.4097
CIRBP	4.12913	-10.494	-9.92736
FAT1	1.42169	-10.3218	-9.74941
KCTD2	3.32278	-11.2252	-8.57407
PSMD6	5.81017	-11.3018	-9.08217
RHEB	4.90867	-11.3228	-9.21158
FSCN1	2.29945	-11.9938	-9.25086
NDUFA5	2.17617	-11.3412	-7.59912
ATP6V1F	4.58742	-11.9938	-2.60188
P3H1	1.90809	-11.9938	-8.01722
AGK	1.6911	-11.9938	-9.31543
UBAP2	6.34702	-11.9938	-9.24614
RBM26	4.47412	-10.5054	-1.59424
ATG16L1	4.10314	-10.3336	-7.66429
ASTL	2.61665	-11.9938	-9.0113
EDC4	1.92378	-11.9938	-9.26148
PLBD1	5.1902	-11.9938	-8.46042
GET4	3.41797	-11.2372	-8.91726
ENOSF1	1.55019	-11.9938	-3.11911
LAPTM4B	6.98062	-10.3676	-9.23389
ERC1	3.28529	-10.1864	-8.63833
ALDH16A1	1.04523	-11.9938	-9.94765
WDFY3	1.17518	-11.135	-9.11051
C1orf52	4.92149	-10.44	-9.0994
JMY	5.55238	-11.3507	-9.95451
SERBP1	7.29718	-10.6164	-9.35417
RB1CC1	7.16094	-10.8995	-9.09133
NOC3L	4.77442	-10.5781	-2.25883
RTN4IP1	3.07167	-10.6869	-8.27748
NUP205	3.22382	-11.2895	-9.531
PPCDC	1.67177	-11.9938	-9.49319
TUBGCP3	1.27672	-11.2552	-9.25632
ZBTB10	3.57831	-11.9938	-8.99838
DCUN1D1	2.35651	-11.2873	-1.87215
NGLY1	2.46931	-11.9938	-9.11399
KLHL15	2.65544	-10.4101	-9.94985
ZNF577	2.17253	-10.4674	-2.19178
ESF1	6.24371	-10.5917	-8.06428
HAUS4	3.06326	-10.3608	-9.15097
SCPEP1	3.70937	-11.9938	-2.85964
GPCPD1	3.40712	-11.9938	-9.34901
UBE2T	6.12526	-11.2355	-2.38575
RMND1	6.00418	-11.2932	-9.42238
DDX43	4.30504	-11.3337	-9.26997
B3GNT2	2.67536	-10.427	-1.87801
ZNFX1	4.15223	-10.54	-9.0735
SUCO	2.87508	-11.9938	-7.3796
NAGK	2.80865	-11.2953	-8.04658
DNPEP	3.07109	-11.3316	-8.60528
SUFU	1.09152	-10.5302	-9.75486
HDAC5	1.61229	-11.2413	-8.35681
WDR37	1.61225	-11.2297	-9.72551
TRAPPC8	4.591	-11.1967	-9.912
PCLO	1.03736	-11.035	-7.65772
